# Supplementary material for: Activation of the DDR Pathway Leads to the Down-Regulation of the TGFβ Pathway and a Better Response to ICIs in Patients With Metastatic Urothelial Carcinoma
Source: Front Immunol. 2021 Jun 18;12:634741. doi: 10.3389/fimmu.2021.634741 (PMC8253049; doi:10.3389/fimmu.2021.634741)
Supplement: Supplementary file 8 [file DataSheet_1.xlsx]

## Sheet: Sheet1
Table S1: Clinical and molecular characteristics of IMvigor210
ID	Best Confirmed Overall Response	binaryResponse	Enrollment IC	IC Level	TC Level	Immune phenotype	FMOne mutation burden per MB	Sex	Race	Intravesical BCG administered	Baseline ECOG Score	Tobacco Use History	Met Disease Status	Sample age	Tissue	Received platinum	Sample collected pre-platinum	Neoantigen burden per MB	sizeFactor	ANONPT_ID	os	censOS	Lund	Lund2	TCGA Subtype	Macrophage_M1_cibersort	B_cell_naive_cibersort	B_cell_memory_cibersort	B_cell_plasma_cibersort	T_cell_CD8_posi_cibersort	T_cell_CD4_posi_naive_cibersort	T_cell_CD4_posi_memory_resting_cibersort	T_cell_CD4_posi_memory_activated_cibersort	T_cell_follicular_helper_cibersort	T_cell_regulatory_Tregs_cibersort	T_cell_gamma_delta_cibersort	NK_cell_resting_cibersort	NK_cell_activated_cibersort	Monocyte_cibersort	Macrophage_M0_cibersort	Macrophage_M2_cibersort	Dendritic_cell_resting_cibersort	Dendritic_cell_activated_cibersort	Mast_cell_activated_cibersort	Mast_cell_resting_cibersort	Eosinophil_cibersort	Neutrophil_cibersort
SAMf2ce197162ce	NE	NA	IC1	IC1	TC1	NA	3	M	WHITE	N	0	NEVER	Liver	1-2 years	ureter	Y	Y	0.568627	1.36176	10255	1.577	1	MS2a2	Genomically unstable	IV	0.0148572	0.0356208	0	0.084435	0	0	0.251849	0	0.0368998	0	0.0209214	0	0	0	0.360619	0.0453613	0	0.0156538	0	0.0981608	0.0186394	0.016982
SAM698d8d76b934	NE	NA	IC1	IC1	TC0	excluded	6	F	WHITE	N	1	NEVER	Visceral	(less than) 1 year	bladder	Y	Y	1.01961	1.23441	10101	0.427105	1	MS2b2.2	Basal/SCC-like	IV	0.0397964	0.0824075	0	0.0578312	0	0	0.0900784	0.0309052	0.0553924	0	0.0133482	0	0.0499711	0.00226258	0.225686	0.126332	0.00856059	0.0520015	0	0.147357	0.00715121	0.0109194
SAMc1b27bc16435	PR	CR/PR	IC2	IC2+	TC0	excluded	5	M	WHITE	N	0	PREVIOUS	Visceral	more than 2 years	kidney	Y	Y	1.41176	0.555512	10230	24.1807	0	MS2a1	Genomically unstable	I	0.0405894	0.0446714	0	0.00684473	0	8.4e-05	0.326148	0.059179	0	0	0.110982	0	0.0216086	0	0.12553	0.0719867	0.00328606	0.0245273	0	0.164547	0	1.59e-05
SAM85e41e7f33f9	NE	NA	IC1	IC1	TC1	inflamed	10	M	WHITE	N	2	PREVIOUS	Visceral	(less than) 1 year	bladder	N	NA	1.2549	1.16474	10264	0.62423	1	MS2b2.2	Basal/SCC-like	IV	0.0219427	0.0108744	0	0.0106823	0	0	0.11902	0	0.0584348	0	0.0382345	0	0.0994954	0	0.10579	0.0740604	0.0185411	0.0208291	0	0.395645	0.0264508	0
SAMf275eb859a39	PR	CR/PR	IC1	IC1	TC0	excluded	9	M	BLACK OR AFRICAN AMERICAN	Y	0	PREVIOUS	Visceral	1-2 years	bladder	Y	Y	NA	1.48344	10150	24.4764	0	MS1a	UroA	I	0.00798513	0.0216004	0	0.0729367	0	0	0.32817	0.0517729	0.0314423	0	0	0.0390747	0	0.0110058	0.119061	0.0245394	0.0544116	0.0339516	0	0.156539	0	0.04751
SAM7f0d9cc7f001	PD	SD/PD	IC1	IC1	TC0	excluded	NA	M	WHITE	N	1	NEVER	Liver	more than 2 years	bladder	Y	Y	NA	0.649813	10220	4.63244	1	MS2b1	Infiltrated	II	0	0.0235726	0.094101	0	0	0	0.387673	0	0.0566752	0	0.0278827	0.000260681	0	0.0117933	0.0953635	0.0371982	0	0.0570094	0	0.154258	0.0238964	0.0303168
SAM4305ab968b90	PD	SD/PD	IC0	IC0	TC0	desert	12	M	WHITE	N	1	PREVIOUS	Liver	more than 2 years	bladder	Y	N	0.392157	1.34512	10375	1.41273	1	MS1b	UroA	I	0	0.0329885	0	0	0.013751	0	0.267644	0	0.129562	0	0.0036199	0.00968926	0	0.0409533	0.0689019	0.0790108	0.182688	0.0935766	0	0.0680762	0.009538	0
SAMcf018fee2acd	PD	SD/PD	IC0	IC0	TC0	excluded	NA	M	WHITE	N	0	PREVIOUS	Visceral	more than 2 years	lung	Y	Y	NA	1.77996	10175	16.23	1	MS1a	UroA	I	0.00918379	0.0461854	0	0	0	0	0.405107	0.0155937	0.0426208	0	0	0	0.0421659	0.0184222	0.196278	0.0784114	0.0208915	0.0484028	0	0.0415834	0.0351545	0
SAMb2f1d0e54ece	PR	CR/PR	IC2	IC2+	TC2+	desert	NA	M	WHITE	N	1	PREVIOUS	Visceral	(less than) 1 year	bladder	Y	N	0.862745	0.798489	10073	11.4004	1	MS2b1	Infiltrated	IV	0.0478796	0.052277	0	0.0227541	0.0203192	0	0.141308	0.0278369	0.0569417	0	0.0281598	0	0.0853586	0	0.202988	0.179484	0	0	0	0.098457	0	0.0362366
SAMcc4675f394a1	PD	SD/PD	IC0	IC0	TC0	NA	NA	M	WHITE	N	1	PREVIOUS	Liver	(less than) 1 year	liver	Y	Y	NA	1.19941	10142	3.12115	1	MS1a	UroA	I	0.0226825	0.000979862	0	0.00471527	0	0	0.318586	0	0	0	0.00924972	0	0.0263195	0.090305	0.211367	0.105911	0.0810977	0	0	0.114744	0	0.014042
SAM49f9b2e57aa5	PD	SD/PD	IC0	IC0	TC0	excluded	5	M	WHITE	Y	1	PREVIOUS	Liver	1-2 years	kidney	Y	Y	1.45098	0.997797	10037	7.45791	1	MS1b	UroA	I	0.0174258	0.0332247	0.165593	0.100826	0	0	0.29816	0.0370814	0.00947398	0	0.0198483	0.00678652	0	0.0341499	0.147295	0.0415685	0.00802863	0	0	0.0701309	0.0104067	0
SAM2e7aa8fa0ab3	PD	SD/PD	IC1	IC1	TC0	excluded	14	M	WHITE	N	1	PREVIOUS	Visceral	(less than) 1 year	kidney	N	NA	2.70588	1.27953	10172	7.72074	1	MS1b	UroA	II	0.0677764	0.063163	0	0.0875091	0.037915	0	0.228119	0	0.048381	0	0	0	0.17452	0.0206041	0.142473	0.0361323	0	0	0	0.0815723	0.011835	0
SAMd0e47be700b0	NE	NA	IC0	IC0	TC0	desert	5	M	WHITE	N	1	NEVER	Visceral	1-2 years	kidney	Y	Y	NA	0.948339	10177	0.887064	1	MS1b	UroA	II	0.0225626	0.0677172	0	0.0526611	0	0	0.330607	0	0.0857091	0	0.0696531	0	0.040602	0.0255143	0.123939	0.0099905	0	0.0522752	0	0.10851	0.0102581	0
SAMdf3e42c8672a	PD	SD/PD	IC2	IC2+	TC2+	inflamed	19	M	WHITE	N	1	PREVIOUS	Visceral	(less than) 1 year	bladder	Y	Y	3.23529	0.791353	10161	7.32649	1	MS2b2.2	Basal/SCC-like	III	0.0404887	0.012796	0.0113488	0.042804	0.00570401	0	0.0794984	0.0934264	0.0311197	0	0.0555342	0	0.143098	0	0.268132	0.0178684	0	0	0	0.194326	0	0.00385544
SAMd027124354ce	CR	CR/PR	IC0	IC0	TC0	desert	4	F	WHITE	N	0	NEVER	NA	1-2 years	ureter	N	NA	0.764706	1.43111	10061	23.5236	0	MS2b2.2	Basal/SCC-like	III	0.0245516	0.024964	0	0.00695708	0	0	0.0344114	0	0.0839161	0	0.0630425	0	0.0323274	0	0.568214	0.0327681	0	0	0	0.128848	0	0
SAM36d87392593b	SD	SD/PD	IC2	IC2+	TC2+	excluded	7	M	WHITE	N	0	NEVER	Visceral	1-2 years	ureter	Y	Y	0.352941	1.00066	10014	23.6879	0	MS2b2.2	Basal/SCC-like	III	0.0586119	0.0645358	0	0.147656	0.00116615	0	0.0873405	0.0602797	0.0478931	0	0.00919984	0	0.0847693	0	0.157018	0.0707766	0	0.0282774	0	0.17289	0.000374044	0.00921106
SAM4edbe45817b3	NE	NA	IC2	IC2+	TC2+	inflamed	26	M	WHITE	N	1	PREVIOUS	NA	(less than) 1 year	bladder	Y	Y	3.68627	0.907538	10282	1.05133	1	MS2b2.2	Basal/SCC-like	III	0.0525674	0	0.00404753	0.0244775	0.00331263	0	0.0928559	0.0262991	0.0469886	0	0.0055732	0	0.110485	0	0.13237	0.0645014	0.00925726	0	0	0.349725	0.0319715	0.0455678
SAM36a9225b0222	SD	SD/PD	IC2	IC2+	TC2+	inflamed	1	M	ASIAN	N	1	PREVIOUS	Liver	1-2 years	bladder	Y	N	0.607843	1.68128	10141	23.8193	0	MS2b1	Infiltrated	IV	0.145992	0.0326531	0	0.0356093	0	0	0.136409	0.098501	0.0360306	0	0.127787	0	0.107343	0	0.0486422	0.124326	0.043674	0	0.0335718	0.0186606	0.0107995	0
SAMe7bf6c015192	PD	SD/PD	IC2	IC2+	TC0	inflamed	7	M	WHITE	N	1	PREVIOUS	Visceral	(less than) 1 year	kidney	N	NA	1.37255	1.20882	10222	3.12115	1	MS2b2.1	UroB	III	0.0464377	0	0.0226548	0.0420057	0.0169258	0	0.251549	0.0318719	0.0245099	0	0.0514042	0	0.186151	0.0193343	0.0682009	0.062289	0.0664084	0	0	0.0719341	0.0270517	0.0112714
SAM6dd7ad1d797d	PD	SD/PD	IC1	IC1	TC2+	NA	NA	M	WHITE	N	1	PREVIOUS	Visceral	1-2 years	bladder	Y	Y	3.56863	1.24941	10089	19.2854	1	MS2b2.2	Basal/SCC-like	III	0.023158	0.0167901	0	0.0293997	0	0	0.134219	0	0.0154468	0	0	0	0.0530156	0	0.162805	0.0800773	0.0153404	0	0	0.419982	0.0113971	0.0383697
SAMc0d625a50eb8	SD	SD/PD	IC0	IC0	TC0	desert	3	F	WHITE	N	1	NEVER	Visceral	1-2 years	bladder	Y	N	0.294118	1.00769	10043	13.2731	1	MS2b1	Infiltrated	I	0.0129871	0.0661805	0	0.063269	0	0	0.075126	0	0.0392855	0	0.0205951	0	0.031054	0	0.469044	0.10018	0	0	0	0.122278	0	0
SAM18039827e1b9	PD	SD/PD	IC0	IC0	TC0	desert	15	M	WHITE	N	1	NEVER	Visceral	(less than) 1 year	bladder	Y	N	NA	1.91849	10362	1.47844	1	MS1b	UroA	II	0	0.0804909	0	0.036606	0	0	0.149824	0	0.00901488	0	0.0724528	0	0.03808	0.0898006	0.105728	0.023631	0.00876521	0.0158998	0	0.290292	0.0213225	0.0580921
SAM681e4bf7cf85	PR	CR/PR	IC2	IC2+	TC0	excluded	7	M	WHITE	N	0	NEVER	NA	1-2 years	bladder	Y	Y	1.86275	1.58635	10156	23.3922	0	MS1b	UroA	I	0.107534	0.0701532	0	0.0250137	0	0	0.172472	0.0619603	0.0594652	0.00485314	0.00815234	0	0.0731013	0.0205327	0.199646	0.0755236	0.00361874	0	0	0.0991432	0.0188313	0
SAMc692536a795a	PD	SD/PD	IC1	IC1	TC0	desert	10	M	WHITE	Y	1	PREVIOUS	NA	1-2 years	ureter	Y	Y	NA	1.01426	10103	5.65092	1	MS2b1	Infiltrated	II	0.10428	0.118395	0	0.0326646	0	0	0.147744	0	0.0984664	0.00575294	0.0827112	0	0.108	0	0.126466	0.0419856	0.058614	0	3.79e-05	0.0748814	0	0
SAM9a2cf3c06fb3	PD	SD/PD	IC1	IC1	TC0	inflamed	4	M	WHITE	N	0	PREVIOUS	Visceral	more than 2 years	bladder	Y	Y	0.862745	1.60661	10059	5.65092	1	MS2b1	Infiltrated	II	0.035889	0.0591174	0	0.00791867	0	0	0.283524	0.00760197	0.0567698	0	0.0374514	0	0.0796897	0.0441733	0.0193864	0.0983929	0.0188916	0.0108872	0	0.204156	0.0177813	0.0183692
SAM557dde1b9f3e	PD	SD/PD	IC1	IC1	TC0	excluded	5	M	WHITE	N	1	NEVER	Visceral	more than 2 years	ureter	Y	Y	NA	0.583186	10291	6.70226	1	MS1a	UroA	I	0.0439389	0	0.0255041	0.116371	0.0489125	0	0.210139	0.0362263	0.0446706	0.00137043	0.0534065	0	0.10808	0.00907287	0.0615061	0.027721	0.114464	0.0238351	0.000915253	0.0443497	0.0288068	0.000709794
SAMb8f13a0525a6	NE	NA	IC2	IC2+	TC0	excluded	4	M	WHITE	N	0	NEVER	Liver	1-2 years	kidney	Y	Y	0.529412	0.97032	10079	2.69405	1	MS2b2.2	Basal/SCC-like	IV	0.0528847	0.054747	0	0.044602	0	0	0.188489	0.0249185	0.106493	0	0.0245055	0	0.0314632	0	0.341525	0.0454947	0.00231419	0	0	0.0825642	0	0
SAM23aa15d4a0b0	PD	SD/PD	IC1	IC1	TC0	excluded	5	F	WHITE	N	1	NEVER	Liver	more than 2 years	kidney	Y	Y	0.333333	0.967266	10135	5.71663	1	MS2a1	Genomically unstable	II	0.00394938	0.113056	0	0.138151	0	0	0.270008	0.0736759	0.0225048	0	0	0.0268465	0	0.0389562	0.100307	0.103746	0.0683437	0.0296824	0.00773251	0.00304001	0	0
SAM468a9e1dc821	PD	SD/PD	IC2	IC2+	TC0	desert	8	M	WHITE	N	1	PREVIOUS	Visceral	(less than) 1 year	NA	Y	N	NA	0.737269	10193	3.8768	1	MS2b2.1	UroB	IV	0	0	0	0.00337416	0	0	0.0692532	0	0.101242	0	0	0	0.0215835	0	0.301049	0.0467907	0	0.112745	0	0.0157053	0.0421368	0.286121
SAM81b71522417a	PD	SD/PD	IC0	IC0	TC0	NA	7	F	WHITE	N	0	PREVIOUS	Liver	(less than) 1 year	bladder	N	NA	1.07843	1.70566	10081	2.13552	1	MS1b	UroA	I	0.0270543	0.0290471	0	0.0311715	0	0	0.412654	0.0479486	0.0375202	0	0.0955687	0.0325526	0	0	0.119116	0.0176412	0.0331898	0	0	0.106911	0.00114387	0.00848111
SAM6cb230f208a8	PR	CR/PR	IC0	IC0	TC1	desert	20	M	WHITE	N	0	PREVIOUS	Visceral	1-2 years	lung	Y	Y	1.03922	0.772357	10234	23.2279	0	MS1b	UroA	I	0.0122377	0.0570466	0	0.015302	0	0	0.218812	0	0.0309208	0.000206666	0.0865278	0	0.0640878	0.0771383	0.240034	0	0	0.000488396	0	0.149001	0	0.0481969
SAM0684af734db1	PR	CR/PR	IC0	IC0	TC0	NA	6	F	WHITE	N	1	PREVIOUS	Visceral	(less than) 1 year	bladder	N	NA	0.921569	1.36119	10041	23.2608	0	MS1b	UroA	I	0.0194615	0.0228395	0	0.00254102	0	0	0.0876148	0	0.0569732	0	0.00637519	0	0.0515385	0	0.0841322	0.134571	0.0172485	0.00129545	0	0.456127	0.0344616	0.0248211
SAMb963dda93cfd	PD	SD/PD	IC2	IC2+	TC2+	excluded	8	M	OTHER	N	1	CURRENT	Liver	1-2 years	bladder	Y	Y	0.882353	1.69362	10281	2.75975	1	MS2b2.2	Basal/SCC-like	IV	0.0140013	0.0158699	0	0.0024785	0	0	0.155427	0.00491539	0.0443216	0	0	0	0.0358778	0.0299437	0.350244	0.0875672	0.0059635	0.0808905	0	0.161541	0.00381723	0.00714248
SAMa9ca8536d2b1	SD	SD/PD	IC1	IC1	TC1	NA	3	M	WHITE	N	0	PREVIOUS	LN Only	1-2 years	bladder	N	NA	0.352941	0.84613	10330	21.848	0	MS2b1	Infiltrated	III	0.00667803	0.0182113	0.0761107	0	0	0.00196417	0.134876	0.0311051	0.0295611	0	0.0855223	0	0.0400142	0	0.198609	0.0404406	0	0.0372479	0	0.281387	0.0100498	0.00822155
SAM9fb814c22bdb	SD	SD/PD	IC1	IC1	TC0	desert	6	F	WHITE	N	0	PREVIOUS	NA	(less than) 1 year	bladder	N	NA	0.431373	0.771397	10088	19.1211	1	MS2b1	Infiltrated	III	0.0594407	0.0535083	0	0.00735915	0	0	0.267821	0.0646768	0.00494461	0	0.024864	0	0	0	0.139524	0.0183071	0.0411817	0	0	0.291817	0.00806024	0.0184959
SAMbcbc7957c264	PD	SD/PD	IC1	IC1	TC0	desert	9	M	WHITE	Y	1	NEVER	Visceral	1-2 years	bladder	Y	Y	NA	1.70139	10308	4.17248	1	MS1b	UroA	I	0.00555273	0	0.0169441	0.00312306	0	0	0.350371	0.0259063	0.0281025	0.014999	0	0	0.0228182	0.0456382	0	0.0754702	0.225388	0.0579786	0	0.111772	0.0157019	0.000233274
SAM7fb6987514a4	PD	SD/PD	IC2	IC2+	TC0	excluded	1	M	BLACK OR AFRICAN AMERICAN	N	0	NEVER	Liver	1-2 years	bladder	Y	N	NA	1.1566	10293	22.8337	0	MS2b1	Infiltrated	III	0.106861	0.00538383	0.0041326	0.0326002	0	0	0.215663	0.153741	0.0216479	0	0.137158	0	0.0958684	0	0.0972407	0.0463976	0	0	0	0.0781323	0	0.00517294
SAM63405b04ab2d	PD	SD/PD	IC0	IC0	TC0	NA	NA	M	WHITE	Y	0	NEVER	Liver	1-2 years	bladder	Y	Y	0.156863	0.73549	10132	6.80082	1	MS2b1	Infiltrated	II	0.0862898	0.0393716	0	0.0906324	0	0	0.196765	0.000526028	0.0330897	0	0.0436707	0	0.0604763	0	0.231697	0.0466621	0.00115745	0.00674156	0	0.154801	0	0.00811961
SAM18bc1078bc15	PD	SD/PD	IC1	IC1	TC0	NA	19	M	WHITE	N	1	PREVIOUS	Visceral	(less than) 1 year	bladder	N	NA	1.80392	0.956425	10015	6.89938	1	MS2a1	Genomically unstable	II	0.0426406	0.0714603	0	0.00847294	0	0	0.264182	0.00185198	0.0541437	0	0.0869617	0	0.0771432	0	0.224236	0.0776059	0.0135261	0	0	0.0702669	0.00750923	0
SAM7d2dfba6cd84	SD	SD/PD	IC1	IC1	TC0	inflamed	4	M	WHITE	N	0	CURRENT	Liver	1-2 years	lymph node	Y	Y	0.156863	0.7465	10345	12.7146	1	MS2b1	Infiltrated	IV	0.017051	0.0164076	0.0178824	0.0394703	0.00244712	0	0.215981	0.00771947	0.0714883	0.0115852	0	0.0256558	0	0.00134513	0.261942	0.024641	0	0.00726971	0	0.216493	0.0499759	0.0126451
SAMd1bd63734394	PD	SD/PD	IC1	IC1	TC0	NA	22	M	WHITE	Y	1	PREVIOUS	Liver	(less than) 1 year	bladder	Y	N	NA	1.32842	10112	1.9384	1	MS2b2.2	Basal/SCC-like	III	0.0984124	0	0	0.00475288	0.0476887	0	0.0228513	0.0666852	0.0935003	0	0	0	0.18085	0.0059163	0.109624	0.036656	0.0361407	0.0197705	0	0.267303	0.00984882	0
SAMe9ae8beb82fa	PD	SD/PD	IC1	IC1	TC0	desert	7	M	WHITE	N	1	PREVIOUS	NA	(less than) 1 year	bladder	N	NA	1.33333	1.49889	10317	5.48665	1	MS2b1	Infiltrated	III	0.00705058	0.0219851	0.0790993	0.0496261	0	0	0.18394	0.021903	0.0413141	0	0.0587919	0	0.0122823	0	0.155466	0.0884164	0.078304	0.0522192	0	0.0767846	0.0167702	0.0560474
SAMb0a83e5fbde9	SD	SD/PD	IC0	IC0	TC0	NA	7	M	WHITE	Y	1	PREVIOUS	Visceral	more than 2 years	lung	Y	N	0.352941	0.805644	10100	23.3265	0	MS1b	UroA	I	0	0.0553312	0	0.0239237	0.00646062	0	0.400141	0.00963092	0.105091	0	0	0.00111888	0	0.0211058	0.0280219	0.0763025	0.0662397	0.111287	0	0.0873556	0.00798987	0
SAMba7176afe070	PD	SD/PD	IC0	IC0	TC0	excluded	5	F	WHITE	N	0	NEVER	Visceral	more than 2 years	kidney	Y	Y	NA	1.03046	10302	3.44969	0	MS1a	UroA	I	0.0149486	0	0	0.0763516	0	0	0.418564	0.0225593	0.0627496	0	0.0995038	0	0	0	0.038609	0.0124592	0.0692498	0	0.185005	0	0	0
SAMae1690469964	SD	SD/PD	IC1	IC1	TC0	NA	NA	M	BLACK OR AFRICAN AMERICAN	Y	0	CURRENT	Visceral	1-2 years	ureter	Y	Y	NA	1.80588	10320	21.1581	1	MS1b	UroA	I	0.018678	0.0421249	0	0.135387	0	0	0.273745	0	0.0495824	0	0.0907887	0	0.0195369	0	0.163511	0.0646844	0.0076317	0.0215437	0	0.10952	0.00326644	0
SAMbe83eae4026e	PD	SD/PD	IC1	IC1	TC0	excluded	10	F	WHITE	Y	1	NEVER	Liver	(less than) 1 year	lymph node	Y	N	0.784314	0.98462	10246	2.7269	1	MS1b	UroA	I	0.00989666	0.0393475	0.0244727	0.0744068	0	0	0.109786	0.0272667	0.0496494	0	0.0827978	0	0	0	0.304574	0.0484548	0	0.0173167	0	0.209562	0	0.00246846
SAMe5bc41772bc9	PD	SD/PD	IC1	IC1	TC0	excluded	5	M	WHITE	N	1	PREVIOUS	Liver	(less than) 1 year	liver	Y	N	0.27451	1.23262	10076	6.11088	1	MS2b2.1	UroB	I	9.17e-06	0	0	0.00172106	0	0	0.232084	0.00394098	0.0159298	0.00202952	0	0.0124339	0	0.00939391	0.417333	0.06838	0.0659846	0	0	0.119805	0.00836921	0.0425867
SAM23095936e611	PD	SD/PD	IC2	IC2+	TC0	desert	5	F	WHITE	N	0	PREVIOUS	Liver	more than 2 years	bladder	Y	Y	0.235294	1.33492	10307	2.23409	1	MS1b	UroA	I	0	0.01724	0	0.0159293	0	0	0.28514	0.00389954	0.0915915	0.0101118	0.0168279	0	0	0	0.230745	0.123699	0	0.0607586	0	0.127968	0.000961911	0.0151272
SAM7114d99032ec	PD	SD/PD	IC0	IC0	TC0	NA	17	M	WHITE	N	1	NEVER	Visceral	1-2 years	bladder	Y	Y	2.17647	1.08297	10111	10.8419	1	MS1b	UroA	I	0.0808844	0.0597758	0	0.0100318	0.00654272	0	0.310575	0	0.11214	0	0.00652399	0	0.0376566	0.0419113	0.204356	0.029031	0.00499047	0	0	0.0724083	0.0200708	0.00310185
SAMd215b503f99a	SD	SD/PD	IC0	IC0	TC0	NA	NA	M	WHITE	N	1	NEVER	Visceral	more than 2 years	bladder	Y	N	NA	1.07858	10072	1.70842	0	MS2b1	Infiltrated	I	0.00218127	0	0.0206685	0.0858829	0	0	0.099156	0.130866	0.0317635	0	0	0	0.0463977	0.00499359	0.204634	0.053045	0.0877956	0.0806714	0	0.113081	0.0289696	0.00989444
SAMdb3f50c9129c	PD	SD/PD	IC0	IC0	TC0	excluded	10	M	WHITE	N	1	CURRENT	Visceral	(less than) 1 year	bladder	Y	N	0.509804	1.16787	10084	15.8029	1	MS2b1	Infiltrated	IV	0.00122576	0.0882162	0	0.0928246	0	0	0.316028	0.0412434	0.0842738	0	0.0384043	0	0.0271739	0.033411	0.0520689	0.0786328	0.000751411	0.0131005	0	0.106786	0.0258594	0
SAMbf1a3ae828e6	CR	CR/PR	IC2	IC2+	TC0	excluded	35	M	WHITE	N	0	PREVIOUS	Visceral	more than 2 years	bladder	Y	N	3.7451	1.2704	10090	20.731	0	MS2b1	Infiltrated	II	0.0497538	0.0263363	0.0319708	0	0	0	0.320842	0.0319192	0.0544395	0	0.0363013	0	0.056747	0.00715581	0.0993431	0.0950839	0.0713213	0.0201972	0.0985883	0	0	0
SAM52e3fa3ad574	PD	SD/PD	IC1	IC1	TC0	NA	4	M	WHITE	Y	1	PREVIOUS	Liver	1-2 years	lymph node	Y	N	0.254902	0.964846	10118	7.95072	1	MS2b1	Infiltrated	II	0.0122695	0.0711643	0.16509	0	0	0.0768074	0.369629	0.118714	0.0204539	0	0	0.0115563	0	0	0.0648677	0.0406385	0	0.00442247	0	0.0443869	0	0
SAMd4c0837b0997	PD	SD/PD	IC2	IC2+	TC1	excluded	5	M	WHITE	N	0	PREVIOUS	Liver	1-2 years	kidney	N	NA	0.529412	1.24023	10305	5.38809	1	MS2b2.1	UroB	III	0.0662187	0.109169	0	0.0313064	0	0	0.279156	0.0687964	0.0557006	0	0.0296516	0	0.0794182	0	0.0809727	0.107223	0	0.0759347	0	0.0160829	0	0.000370399
SAM9cafb905b36a	PD	SD/PD	IC2	IC2+	TC2+	inflamed	12	M	WHITE	N	0	PREVIOUS	LN Only	(less than) 1 year	kidney	Y	Y	0.588235	1.53249	10359	7.62218	1	MS2b2.2	Basal/SCC-like	IV	0.0445199	0	0.00442542	0.0291219	0.0551526	0	0.111461	0	0.012992	0	0.0407161	0	0.167069	0	0.33143	0.165288	0.00279009	0	0	0.0350334	0	0
SAM3f2033c90438	NE	NA	IC0	IC0	TC0	inflamed	NA	M	WHITE	Y	1	PREVIOUS	Liver	(less than) 1 year	lymph node	Y	N	NA	1.16308	10211	0.821355	1	MS2b2.2	Basal/SCC-like	II	0.0899908	0.0561669	0	0.131135	0	0	0.0432391	0	0.0573538	0.00401762	0.0355072	0	0.0893102	0	0.346965	0.101837	0	0	0	0.0444766	0	0
SAM032c642382a7	PD	SD/PD	IC2	IC2+	TC2+	inflamed	44	F	WHITE	N	1	PREVIOUS	Visceral	more than 2 years	bladder	Y	Y	6.19608	1.49481	10166	2.49692	1	MS2b2.2	Basal/SCC-like	IV	0.0767678	0.0118586	0	0.00367272	0	0	0.088126	0.0398362	0.0627877	0	0.0367297	0	0.0460346	0	0.189864	0.0352211	0.00751905	0	0	0.387466	0	0.0141158
SAM5ffd7e4cd794	NE	NA	IC0	IC0	TC0	NA	NA	M	WHITE	N	1	PREVIOUS	NA	(less than) 1 year	liver	Y	N	NA	2.1054	10301	1.21561	1	MS2a1	Genomically unstable	I	0.0514702	0.00153435	0	0.00775099	0	0	0.255765	0.00146979	0.0139824	0	0.0422821	0	0.0437243	0.0285789	0.236753	0.238848	0.00380221	0	0	0.0536531	0.020386	0
SAMb419a8fcbfcd	PR	CR/PR	IC2	IC2+	TC0	excluded	19	M	WHITE	Y	1	PREVIOUS	Liver	1-2 years	bladder	Y	N	NA	1.56615	10363	22.7351	0	MS2a1	Genomically unstable	IV	0.0460447	0.0803543	0	0.0112784	0	0	0.215622	0.0854403	0.0641012	0	0.023333	0	0.0711865	0	0.286598	0.0686968	0.00617367	0.0264346	0.0147359	0	0	0
SAM8884fe446d20	PR	CR/PR	IC2	IC2+	TC2+	inflamed	13	M	WHITE	N	1	NEVER	NA	(less than) 1 year	bladder	Y	N	6	0.794959	10044	23.1622	0	MS2b2.2	Basal/SCC-like	III	0.0461071	0.0166527	0	0.00496687	0	0	0.085798	0.0941324	0.0627933	0	0.0506763	0	0.0491175	0	0.215098	0.0363523	0	0.00341253	0	0.296126	0.0107711	0.0279956
SAM17c45bf16bb6	NE	NA	IC0	IC0	TC0	excluded	5	M	WHITE	N	0	NEVER	Liver	(less than) 1 year	kidney	N	NA	0.431373	0.891639	10102	2.69405	1	MS1b	UroA	I	0.0162171	0	0.138072	0.00869904	0	0	0.22839	0.0765823	0.0625683	0	0.0966061	0	0.0603528	0.00279484	0.157526	0.0683861	0.00500407	0.00613413	0	0.0726677	0	0
SAM2070b416069c	SD	SD/PD	IC1	IC1	TC1	excluded	5	M	WHITE	Y	1	NEVER	Liver	more than 2 years	kidney	Y	Y	0.294118	1.12971	10026	8.01643	1	MS1a	UroA	I	0.0328076	0.0374503	0.0187897	0.0221958	0	0	0.496816	0.0419307	0.0785601	0	0	0.0138991	0	0.0207775	0.0174449	0.035995	0.092195	0.00684466	0	0.0755667	0.00483419	0.00389317
SAM0ce9c983b20f	PD	SD/PD	IC2	IC2+	TC0	excluded	9	M	WHITE	N	0	NEVER	NA	1-2 years	ureter	Y	Y	NA	0.886362	10070	6.6037	1	MS2b2.2	Basal/SCC-like	III	0.0111316	0.0259533	0	0.0338877	0	0	0.168718	0.0554292	0.0566493	0.00546518	0.00631746	0.00911389	0.00219548	0.00808163	0.357035	0.0821302	0.00618744	0.0179398	0	0.129345	0.0244195	0
SAMa1e62d323e1d	SD	SD/PD	IC2	IC2+	TC0	inflamed	15	F	WHITE	Y	0	PREVIOUS	Visceral	1-2 years	bladder	Y	N	0.921569	1.31402	10321	10.5791	1	MS2a1	Genomically unstable	II	0.0824179	0	0.0500686	0.0516376	0.0084264	0	0.205488	0.048851	0.0806118	0	0.137442	0	0.0766436	0	0.0917083	0.0950445	0.0511487	0	0.0138657	0.00664611	0	0
SAM61baf919bb01	SD	SD/PD	IC0	IC1	TC0	desert	NA	F	WHITE	N	1	NEVER	Visceral	(less than) 1 year	lymph node	Y	N	NA	0.939829	10077	15.6057	1	MS2b1	Infiltrated	I	0.127553	0.0464405	0.0767721	0	0	0	0.149437	0.0173135	0.045358	0	0.0805979	0	0.0631603	0.00854882	0.240285	0.0816039	0.00503788	0	0	0.0578925	0	0
SAM97a00e0929fb	PR	CR/PR	IC2	IC2+	TC0	excluded	18	M	OTHER	N	0	PREVIOUS	Liver	(less than) 1 year	kidney	N	NA	2.86275	0.710257	10007	12.7146	0	MS2a1	Genomically unstable	II	0.0724119	0.076078	0	0.158116	0.0152487	0	0.143303	0.0574602	0.00239263	0	0.203281	0	0.0439567	0.00442563	0.0507226	0	0	0.0147217	0	0.15233	0.00555288	0
SAM2f228939632f	PD	SD/PD	IC1	IC1	TC0	excluded	8	F	BLACK OR AFRICAN AMERICAN	N	1	NEVER	Liver	more than 2 years	bladder	Y	N	0.45098	0.891808	10242	7.88501	1	MS2b1	Infiltrated	IV	0.0509213	0.0169042	0	0.0485585	0	0	0.137806	0	0.0440049	0	0.0119219	0	0.0458515	0	0.458753	0.0714674	0	0	0	0.105111	0.00869977	0
SAM9539a4f19ebc	SD	SD/PD	IC0	IC0	TC0	desert	NA	M	WHITE	N	0	NEVER	Liver	(less than) 1 year	bladder	Y	N	0.431373	1.46802	10144	7.95072	1	MS1b	UroA	I	0.00876122	0.0399381	0	0.0210399	0	0	0.201973	0	0.0298189	0	0.0262251	0	0.0260363	0	0.330159	0.132468	0.0398679	0.00217268	0	0.131856	0	0.00968475
SAM36851bc8b9ae	SD	SD/PD	IC1	IC1	TC2+	excluded	7	M	WHITE	N	1	PREVIOUS	Visceral	(less than) 1 year	bladder	Y	Y	0.333333	0.739707	10294	3.54825	1	MS1b	UroA	I	0.011903	0	0.060704	0.0435932	0.0241047	0	0.339086	0.0135182	0.0806299	0	0.0550807	0	0.0329846	0.00955998	0.0776507	0.0118421	0.0632551	0.0187728	0	0.150731	0	0.00658327
SAM297c0301e861	PD	SD/PD	IC1	IC1	TC2+	excluded	1	M	WHITE	Y	1	NEVER	Liver	more than 2 years	bladder	Y	N	NA	1.08512	10099	8.08214	1	MS2b1	Infiltrated	IV	0.0170742	0.0305921	0	0.00537477	0	0	0.0658053	0	0.0424058	0	0.065071	0	0.0149232	0	0.401484	0.079561	0	0.0238319	0	0.236777	0.0108818	0.00621768
SAM1fa6bcb7fc48	PD	SD/PD	IC2	IC2+	TC0	inflamed	8	M	WHITE	Y	1	CURRENT	Visceral	(less than) 1 year	bladder	Y	Y	1.23529	1.32591	10147	22.7351	0	MS1b	UroA	I	0.116699	0	0.0308073	0.0102232	0.00894827	0	0.269027	0.0615524	0.0602522	0	0.0212641	0	0.0743385	0	0.0272166	0.0980309	0.0388397	0	0	0.174377	0.00750114	0.000921984
SAM075e037d95bc	PR	CR/PR	IC1	IC1	TC0	excluded	11	M	WHITE	Y	0	NEVER	Visceral	more than 2 years	kidney	Y	Y	0.745098	0.790563	10273	21.3224	0	MS1b	UroA	I	0.0526217	0	0	0.0213141	0.00208799	0	0.0298084	0.0918323	0.160152	0	0.0549168	0	0.14416	0.0116669	0.10115	0.0385513	0.0264078	0.0179961	0	0.22055	0.0267852	0
SAM6d2ae0c39b96	PD	SD/PD	IC1	IC1	TC0	excluded	NA	M	BLACK OR AFRICAN AMERICAN	N	1	CURRENT	LN Only	(less than) 1 year	lymph node	Y	Y	NA	1.08796	10168	22.1109	0	MS1b	UroA	I	0.0431647	0.00845154	0.17187	0.0572699	0	0	0.168478	0.0530135	0.175798	0	0.0174767	0	0.0966074	0	0.0905221	0.0800501	0.00534718	0.00547114	0.0264799	0	0	0
SAMcabb6d58ff55	SD	SD/PD	IC2	IC2+	TC2+	inflamed	11	F	BLACK OR AFRICAN AMERICAN	N	1	NEVER	Visceral	(less than) 1 year	lung	Y	N	1.35294	0.898815	10188	20.271	0	MS2b2.2	Basal/SCC-like	IV	0.105528	0.0561072	0.121936	0.029877	0	0	0.162443	0.0860959	0.0429968	0	0.0615112	0	0.012607	0	0.218215	0.048047	0.00113133	0	0	0.053505	0	0
SAM716f54e468f4	SD	SD/PD	IC2	IC2+	TC0	NA	6	M	WHITE	N	1	NEVER	Liver	1-2 years	kidney	Y	Y	1.56863	1.35678	10170	21.191	0	MS2b1	Infiltrated	II	0.0701244	0.00746585	0.0720635	0.0419892	0.00598085	0	0.417317	0.00845339	0	0	0.079197	0	0.0541285	0.0265968	0.0852509	0.0912621	0.0155495	0	0	0.0228741	0.00174699	0
SAMeff2ce356ccb	PD	SD/PD	IC0	IC0	TC0	desert	14	M	WHITE	Y	0	NEVER	Visceral	more than 2 years	ureter	Y	Y	NA	1.07778	10374	8.08214	1	MS1b	UroA	I	0.0300274	0	0.0157908	0	0	0	0.237753	0.0147864	0.075411	0	0	0	0.0514975	0.00353112	0.178608	0.182521	0.0331035	0.138145	0.0288898	0.00599644	0	0.00393874
SAM110501d0eedb	PD	SD/PD	IC1	IC1	TC0	desert	21	M	WHITE	Y	1	NEVER	LN Only	more than 2 years	bladder	Y	Y	3.52941	1.17522	10299	4.27105	1	MS2a1	Genomically unstable	II	0.0767876	0.0608662	0.0366442	0.0474494	0	0	0.174396	0.0225145	0.113161	0	0.0334615	0	0.0820558	0	0.120604	0.13595	0.0047579	0.0326547	0.0183962	0.00517745	0.0351236	0
SAM2e9ac0b1b250	CR	CR/PR	IC2	IC2+	TC2+	NA	18	M	WHITE	N	1	PREVIOUS	NA	1-2 years	bladder	Y	Y	1.76471	0.478279	10354	22.1437	0	MS2b2.2	Basal/SCC-like	IV	0.175335	0.00465181	0	0.0166166	0	0	0.186359	0.0728642	0.0691012	0	0.108732	0	0.0769048	0	0.0980897	0.0918932	0.0159228	0	0	0.0724131	0.0111176	0
SAMc0ef41aa6c8b	PD	SD/PD	IC0	IC0	TC0	desert	5	M	WHITE	Y	0	NEVER	Visceral	(less than) 1 year	NA	Y	N	0.960784	0.986296	10104	9.56057	1	MS1b	UroA	I	0.00809454	0.0213043	0	0.00496619	0	0	0.0884352	0	0.0127744	0.0145224	0	0	0.0242542	0	0.604798	0.126496	0	0	0	0.0943544	0	0
SAMd636e3461955	PD	SD/PD	IC1	IC1	TC0	inflamed	NA	M	WHITE	Y	1	PREVIOUS	LN Only	1-2 years	bladder	Y	Y	0.196078	0.933865	10221	10.4805	1	MS2b1	Infiltrated	IV	0	0.0200898	0	0.000910218	0	0	0.0950953	0.0084702	0.00778845	0.00140106	0.0200044	0.00537845	0	0	0.606028	0.102808	0	0.00694633	0	0.102675	0.00377281	0.0186326
SAMe712352fb82a	PR	CR/PR	IC0	IC0	TC0	desert	NA	M	WHITE	N	0	PREVIOUS	NA	(less than) 1 year	bladder	Y	Y	NA	1.64079	10130	22.1109	0	MS2a1	Genomically unstable	II	0.0513119	0.0395433	0.0156143	0.018745	0	0	0.450541	0.0355153	0.0292752	0	0.0579209	0	0.00814705	0.000322909	0.0680107	0.10576	0.0207909	0.000490275	0	0.0269034	0.0123749	0.058733
SAM30b5c6c54cf7	CR	CR/PR	IC2	IC2+	TC0	excluded	6	F	WHITE	N	1	PREVIOUS	LN Only	1-2 years	bladder	Y	N	NA	0.754702	10194	9.26489	1	MS2b2.2	Basal/SCC-like	IV	0.0279123	0	0	0.0107307	0.0189268	0	0.0295338	0.0748058	0.0765363	0	0.0286845	0	0.0560409	0	0.184484	0.198872	0	0.093637	0	0.151289	0.0137146	0.0348322
SAMd98bac0a070f	PD	SD/PD	IC0	IC0	TC0	desert	8	M	WHITE	Y	1	PREVIOUS	Liver	(less than) 1 year	ureter	Y	N	0.72549	1.22811	10224	2.06982	1	MS1a	UroA	III	0.0407869	0.0456196	0	0.0507545	0	0	0.281252	0.0221749	0.0871884	0	0.0509063	0	0.0599079	0.0265625	0.0695545	0.0694005	0.0681269	0.0158289	0	0.0818405	0.0185027	0.0115931
SAM8e8ef2368dfa	PD	SD/PD	IC0	IC0	TC0	desert	6	M	WHITE	N	0	CURRENT	Visceral	(less than) 1 year	kidney	Y	N	0.509804	1.04275	10207	4.50103	1	MS2b1	Infiltrated	IV	0.00354714	0.0612756	0	0.0805375	0	0	0.369344	0.0130152	0	0	0	0	0.0122719	0.0789824	0.0520188	0.121044	0.160274	0.00414445	0.00160286	0.0395062	0	0.00243699
SAM08cce2fa88f2	SD	SD/PD	IC0	IC0	TC0	excluded	NA	F	WHITE	Y	1	CURRENT	Visceral	more than 2 years	bladder	Y	Y	NA	0.639472	10272	22.1109	0	MS1b	UroA	I	0	0.0303916	0.045161	0	0	0	0.485618	0	0.0931368	0	0.0804757	0	0.0338975	0	0.00826683	0.00288677	0.127849	0.00678374	0	0.0751481	0	0.0103849
SAMb4c7a001537d	PD	SD/PD	IC1	IC1	TC1	inflamed	5	M	WHITE	N	1	PREVIOUS	Visceral	1-2 years	kidney	Y	Y	NA	0.815851	10068	3.18686	1	MS1b	UroA	I	0.0708994	0.0575731	0	0.0350002	0.0719865	0	0.0443	0.227124	0.0311152	0	0.0429728	0	0.0841456	0	0.149996	0.107256	0.00145701	0	0	0.047121	0.0264639	0.00259005
SAMfd947610629d	PD	SD/PD	IC0	IC0	TC0	desert	5	M	WHITE	N	0	PREVIOUS	Visceral	1-2 years	bladder	Y	N	NA	0.753906	10249	9.03491	1	MS2b1	Infiltrated	I	0.0168514	0.090684	0	0.0110279	0	0	0.22772	0	0.00469439	0.00720995	0.0296141	0	0.0506033	0	0.38879	0.062119	0	0	0.0929584	0	0.0177274	0
SAM943df5cf15df	PD	SD/PD	IC1	IC1	TC0	desert	5	M	WHITE	N	1	PREVIOUS	Visceral	(less than) 1 year	bladder	Y	N	0.117647	0.984679	10080	2.13552	1	MS2b2.2	Basal/SCC-like	III	0.00836513	0.00790427	0	0.0157365	0	0	0.129848	0	0.0235795	0	0.0364903	0	0.0397017	0	0.381352	0.07861	0	0.0688603	0	0.194044	0.00672743	0.0087801
SAM31f41dd0d6ca	SD	SD/PD	IC1	IC1	TC0	NA	NA	F	WHITE	Y	1	PREVIOUS	NA	(less than) 1 year	lymph node	Y	N	0.705882	1.27301	10334	8.27926	1	MS2b2.1	UroB	I	0.0279203	0	0.225896	0.0150297	0	0	0.21129	0.0715674	0.0506632	0	0.0316672	0	0.00198822	0.0333749	0.174002	0.073429	0	0	0	0.0831719	0	0
SAMb3c02294aba7	PR	CR/PR	IC0	IC0	TC1	desert	18	M	WHITE	Y	1	PREVIOUS	Visceral	(less than) 1 year	other	Y	N	NA	1.06556	10344	22.4066	0	MS2a1	Genomically unstable	II	0	0.0016183	0.0198656	0.000583275	0	0.0618788	0.28442	0	0.010906	0.000796673	0	0.0689768	0.009424	0	0.436979	0.0400033	0	0	0	0.0561307	0.0084173	0
SAM39eb94fa504d	PD	SD/PD	IC2	IC2+	TC0	excluded	6	M	WHITE	N	1	PREVIOUS	Visceral	1-2 years	bladder	Y	Y	NA	1.08337	10023	17.9055	1	MS2b2.2	Basal/SCC-like	III	0.0445821	0.0140985	0	0.0570636	0	0	0.106384	0	0.0705947	0	0.0729049	0	0.0499487	0	0.422251	0.105507	0.00317636	0	0	0.0516007	0	0.00188812
SAM62fb1388c871	PD	SD/PD	IC1	IC1	TC0	NA	5	F	WHITE	N	0	PREVIOUS	Visceral	more than 2 years	kidney	Y	N	0.784314	1.28824	10351	22.5051	0	MS2a1	Genomically unstable	IV	0.00645988	0	0.0599242	0.0709686	0	0	0.137799	0.0222432	0.0711327	0	0	0	0.00637586	0.0175999	0.0980181	0.132635	0.0580613	0.0997295	0	0.209288	0.00804811	0.00171624
SAMc0da5d48686d	PD	SD/PD	IC1	IC1	TC2+	desert	5	M	WHITE	N	1	NEVER	Visceral	(less than) 1 year	bladder	Y	Y	1.17647	1.6304	10295	9.49487	1	MS2a2	Genomically unstable	IV	0.0104649	0.0321033	0	0	0	0	0.0829814	0	0.00371664	0.0186311	0.0122325	0.0264987	0	0	0.504524	0.0630636	0	0.0095512	0	0.146066	0.0193184	0.0708485
SAMe7bcab05402e	SD	SD/PD	IC0	IC0	TC0	NA	NA	M	WHITE	N	1	PREVIOUS	Visceral	1-2 years	kidney	Y	N	NA	1.49069	10247	7.91786	1	MS2b1	Infiltrated	I	0	0.0204209	0	0.00484386	0	0	0.418991	0.0450898	0.00287555	0	0	0.0314866	0	0.0740446	0.0826839	0.0911537	0.150411	0.0158135	0	0.0575809	0.00368015	0.000924455
SAM2570ff4aae6e	PR	CR/PR	IC2	IC2+	TC0	inflamed	12	F	WHITE	N	1	CURRENT	LN Only	(less than) 1 year	lymph node	Y	N	1.52941	0.851526	10029	22.3737	0	MS2b2.1	UroB	III	0.0506231	0.0848696	0	0.017393	0	0	0.176407	0.0151559	0.050128	0	0.0532821	0	0.0960889	0	0.223986	0.056982	0.00664927	0	0	0.167609	0.000826007	0
SAM2dc3f04e45e9	PD	SD/PD	IC2	IC2+	TC2+	inflamed	NA	M	WHITE	N	1	PREVIOUS	Liver	(less than) 1 year	kidney	Y	N	NA	1.14586	10160	10.1848	1	MS2b2.2	Basal/SCC-like	II	0.190039	0	0.000339313	0	0.068757	0	0.165928	0	0.0674596	0.00874812	0.0168616	0	0.225087	0.0310665	0.0622631	0.0896368	0.00847899	0	0	0.0595632	0	0.0057719
SAM9448d858692c	NE	NA	IC2	IC2+	TC1	inflamed	8	M	WHITE	Y	1	PREVIOUS	Liver	(less than) 1 year	kidney	Y	N	NA	0.9508	10289	2.03696	1	MS2b1	Infiltrated	II	0.0802699	0.0331539	0	0.0233668	0	0	0.379995	0.0827141	0.0388318	0	0.10416	0	0.0181524	0	0.0490876	0.0447537	0.0058056	0.0648534	0	0.0633531	0.00816547	0.00333717
SAM4501e41e4751	PD	SD/PD	IC1	IC1	TC1	excluded	6	M	WHITE	N	1	NEVER	Liver	1-2 years	bladder	Y	Y	0.921569	1.36335	10105	1.11704	1	MS2b2.2	Basal/SCC-like	III	0.0435892	0	0.038805	0.0838391	0.003218	0	0.466048	0.0304172	0	0	0.0153828	0	0.0400996	0.0222508	0.0973193	0.059583	0.0649227	0.00662653	0.0278985	0	0	0
SAM714285adf612	NE	NA	IC2	IC2+	TC2+	inflamed	5	M	WHITE	N	1	NEVER	Liver	1-2 years	kidney	Y	Y	0.980392	1.3311	10060	0.62423	1	MS2b1	Infiltrated	IV	0.125553	0.0127354	0.0156256	0.0179474	0.127322	0	0.0271976	0.0856441	0.0457652	0	0.309071	0	0.0974657	0	0.082893	0.0494909	0	0	0	0.0032893	0	0
SAM5b57e47fdcb3	PD	SD/PD	IC2	IC2+	TC0	NA	12	F	ASIAN	N	1	NEVER	Liver	more than 2 years	ureter	Y	Y	NA	0.977806	10169	3.84394	1	MS1b	UroA	I	0.0367608	0	0.0759981	0.118526	0	0	0.0999335	0.164287	0.0444138	0	0.0558513	0	0.067834	0.00555762	0.0401204	0.103487	0.0561732	0.0312944	0.0997631	0	0	0
SAMae4da274eded	PD	SD/PD	IC0	IC0	TC0	NA	NA	F	WHITE	Y	1	NEVER	Liver	(less than) 1 year	bladder	Y	Y	NA	1.48462	10004	4.99384	1	MS2a2	Genomically unstable	II	0.012447	0.0410842	0.0568563	0.0394536	0	0	0.336219	0.107858	0.0688674	0	0.0106186	0.0218477	0	0.00909808	0.136887	0.0575259	0.00589824	0.0286986	0	0.0621508	0	0.00448995
SAMd35318127278	CR	CR/PR	IC1	IC1	TC1	excluded	62	M	WHITE	Y	1	PREVIOUS	LN Only	(less than) 1 year	kidney	N	NA	10.0196	1.76734	10201	21.5852	0	MS2a1	Genomically unstable	II	0.065254	0	0.0179817	0.140227	0.0290231	0	0	0.16343	0.0963703	0	0.120601	0	0.161653	0	0.0863244	0.0841348	0	0	0	0.0350011	0	0
SAMa913c6139ec8	SD	SD/PD	IC2	IC2+	TC0	excluded	NA	M	WHITE	N	0	NEVER	Visceral	(less than) 1 year	kidney	Y	N	1.52941	0.942285	10304	5.12526	1	MS2b1	Infiltrated	II	0.00355151	0.0602461	0.0362615	0.0152939	0	0	0.527485	0.093091	0	0	0.00942335	0.00224376	0	0	0.151598	0.0203808	0	0.0245697	0	0.0553132	0	0.00054172
SAM75142fcab9df	PD	SD/PD	IC2	IC2+	TC0	excluded	7	F	WHITE	N	1	NEVER	LN Only	more than 2 years	kidney	Y	Y	0.27451	1.36783	10270	11.9261	1	MS2b1	Infiltrated	I	0.0288769	0.0335202	0	0.0420078	0.00436647	0	0.362874	0.0194489	0.034122	0	0.0811595	0	0.0356698	0.0579251	0.00713423	0.0816721	0.133336	0	0	0.0333986	0.0309917	0.0134976
SAMd697ba701077	SD	SD/PD	IC0	IC0	TC0	excluded	NA	F	WHITE	Y	0	PREVIOUS	LN Only	more than 2 years	ureter	Y	Y	NA	1.22069	10319	21.1581	1	MS1a	UroA	II	0.0585171	0.0456573	0	0.00589976	0	0	0.422852	0.00489605	0.0432732	0.00150839	0.045576	0	0.0123401	0	0.227944	0.0621288	0.0138433	0.0132937	0	0.0422701	0	0
SAM166a419a4e5a	PD	SD/PD	IC1	IC1	TC0	excluded	5	M	WHITE	N	1	PREVIOUS	Visceral	1-2 years	bladder	Y	N	0.27451	1.27231	10173	5.38809	1	MS2b1	Infiltrated	IV	0.0173722	0	0.0201701	0.0764307	0	0	0.225981	0.00993513	0.0237167	0	0.0872476	0	0.0451146	0.00130137	0.0832255	0.0862124	0.00305171	0.0199563	0	0.281811	0.011422	0.00705247
SAM025b45c27e05	PD	SD/PD	IC1	IC1	TC0	desert	1	M	WHITE	N	0	PREVIOUS	Liver	1-2 years	bladder	Y	N	0.313725	1.64883	10346	8.77207	1	MS2b1	Infiltrated	III	0.00213355	0.0184207	0	0.00234352	0	0	0.109171	0	0.0224687	0	0.00673649	0	0.0510997	0	0.456203	0.145347	0.0451439	0.0180317	0	0.121	0	0.00190118
SAMe07c4560772d	PD	SD/PD	IC0	IC0	TC0	desert	5	F	OTHER	Y	1	NEVER	Visceral	more than 2 years	ureter	Y	Y	0.54902	1.28389	10353	2.10267	0	MS1b	UroA	I	0.00088945	0	0	0.00268357	0	0	0.505919	0	0.0199956	0.019889	0	0.0398784	0	0.155242	0.177116	0	0.00754529	0	0.0582912	0	0.0125503	0
SAM2dc578e0165f	NE	NA	IC2	IC2+	TC2+	excluded	8	M	ASIAN	N	1	PREVIOUS	Visceral	(less than) 1 year	bladder	Y	Y	NA	1.76519	10204	1.97125	1	MS2a2	Genomically unstable	IV	0.0220277	0.0219278	0	0.0119415	0	0	0.0521011	0.000770965	0.0532281	0.00971444	0.0346668	0	0.0194698	0	0.553173	0.0532547	0	0.0127843	0	0.117433	0	0.0375066
SAM3785587846ce	NE	NA	IC1	IC1	TC0	NA	9	F	WHITE	Y	1	PREVIOUS	Liver	1-2 years	ureter	Y	Y	NA	1.11873	10032	7.06366	1	MS1b	UroA	I	0	0.0870728	0	0.118831	0	0	0.262902	0	0.0728089	0.0113775	0.0444093	0	0.00952922	0.0150481	0.0726364	0.0815867	0	0.104669	0	0.102097	0.0170316	0
SAM560f23d6a3ad	CR	CR/PR	IC2	IC2+	TC2+	inflamed	19	M	NATIVE HAWAIIAN OR OTHER PACIFIC ISLANDER	N	0	PREVIOUS	NA	(less than) 1 year	other	Y	Y	0.647059	1.0572	10355	21.3881	0	MS2b2.2	Basal/SCC-like	IV	0.0734946	0.0108898	0	0.036898	0	0	0.0698628	0.0248254	0.0601218	0	0.0764762	0	0.0804	0	0.331678	0.0312659	0.00669696	0	0	0.169135	0	0.0282555
SAM52500cabdd36	SD	SD/PD	IC1	IC1	TC0	excluded	12	F	OTHER	N	0	PREVIOUS	LN Only	1-2 years	ureter	Y	Y	0.745098	0.725809	10243	20.4682	0	MS2a1	Genomically unstable	II	0.0542475	0	0.0729471	0.0666978	0.0314473	0	0.25871	0	0.0339686	0	0.0321862	0	0.0346151	0	0.0338616	0.12301	0.0490469	0	0.122353	0.0804541	0.00645504	0
SAM14df63a65411	PR	CR/PR	IC2	IC2+	TC2+	excluded	7	F	WHITE	N	0	PREVIOUS	Liver	(less than) 1 year	bladder	Y	Y	0.568627	1.73628	10238	21.4209	0	MS1b	UroA	III	0.0472043	0.00916116	0	0.00245104	0	0	0.167362	0	0.128297	0	0.0562328	0	0.025236	0	0.177072	0.0699416	0.0422845	0.105528	0	0.158485	0	0.010745
SAMf3a9bce50099	PD	SD/PD	IC2	IC2+	TC0	excluded	4	F	ASIAN	N	1	PREVIOUS	LN Only	(less than) 1 year	kidney	Y	Y	NA	1.05343	10182	2.10267	0	MS2b1	Infiltrated	II	0.0344887	0.044491	0.0587628	0.0807427	0.0329	0	0.234441	0.0268336	0.078062	0.0245204	0	0	0.124408	0.0411789	0.0857485	0.0708635	0	0.00107239	0	0.0551765	0.00630923	0
SAMffa5c7cad0e5	PR	CR/PR	IC1	IC1	TC0	desert	10	M	WHITE	N	1	PREVIOUS	Visceral	(less than) 1 year	other	Y	NA	NA	0.83755	10364	15.54	1	MS2b1	Infiltrated	IV	0.0229005	0	0.00220101	0.00325463	0	0	0.187849	0.0214493	0.0482639	0	0.0248694	0	0.0650125	0.0707345	0.317654	0.102383	0.00487952	0.00430961	0	0.101549	0.0134696	0.00922128
SAMdab9ca8fb5de	PD	SD/PD	IC0	IC0	TC0	excluded	14	M	WHITE	N	2	PREVIOUS	Liver	(less than) 1 year	bladder	N	NA	2.92157	1.52933	10119	0.197125	0	MS1a	UroA	I	0.0587284	0.0167302	0.0186399	0.0270723	0	0	0.292915	0.0493037	0.0578244	0	0.0211935	0	0.0387769	0.00688142	0.100632	0.0844901	0.0928363	0	0	0.133976	0	0
SAM34430ef08e5b	PD	SD/PD	IC1	NA	NA	NA	NA	M	WHITE	N	0	NEVER	Visceral	more than 2 years	bladder	Y	Y	NA	0.567628	10373	18.1684	0	MS2b1	Infiltrated	IV	0.0172011	0	0.08869	0.0823292	0	0	0.279237	0.0466082	0.0569567	0	0.0350442	0	0	0	0.0295114	0.0827499	0.0303893	0.0689961	0	0.147403	0.0250716	0.00981257
SAM4b0175e8db6e	PD	SD/PD	IC1	IC1	TC0	desert	6	M	WHITE	N	1	PREVIOUS	Liver	more than 2 years	kidney	Y	Y	NA	1.05102	10275	2.06982	1	MS2b1	Infiltrated	I	0.00116874	0	0.0832216	0.0380197	0.0115007	0	0.462308	0.0453859	0.0364391	0	0	0.0129909	0	0.0485381	0.0151095	0.0557296	0.113885	0.0368636	0	0.0365357	0.00230461	0
SAMf28c01545593	SD	SD/PD	IC1	IC1	TC0	desert	8	M	WHITE	Y	0	PREVIOUS	Visceral	more than 2 years	bladder	Y	Y	NA	1.01196	10315	6.40657	1	MS1b	UroA	I	0.011329	0.0361838	0	0.012009	0	0	0.337926	0.0129163	0.0805912	0	0.00531424	0.0021397	0	0.014024	0.0761173	0	0.112048	0.038766	0	0.260636	0	0
SAMaec7380f9ab0	PR	CR/PR	IC2	IC2+	TC0	excluded	4	M	WHITE	N	2	NEVER	NA	(less than) 1 year	ureter	N	NA	NA	1.30867	10155	20.8624	0	MS2a2	Genomically unstable	IV	0.053809	0	0	0.0454998	0	0	0.050253	0.0332453	0.0332512	0	0.0629707	0	0.0783382	0.0119457	0.218978	0.0687705	0.0473229	0	0	0.215976	0.0387975	0.0408418
SAMaf7578d55754	NE	NA	IC0	IC2+	TC2+	excluded	NA	F	WHITE	N	1	PREVIOUS	NA	(less than) 1 year	other	Y	N	2.66667	1.35651	10357	0.229979	1	MS2a2	Genomically unstable	II	0.039543	0	0.0729953	0.10952	0.0220107	0	0.197512	0	0.0346522	0	0.0824972	0	0.0949162	0.0150823	0.194202	0.0916013	0	0	0	0.0277251	0.00551309	0.0122302
SAMbd8ee73983b8	NE	NA	IC1	IC1	TC0	excluded	9	M	WHITE	Y	1	NEVER	LN Only	1-2 years	bladder	Y	N	1.01961	0.950789	10358	0.854209	1	MS1b	UroA	II	0.00435043	0.102619	0	0.0971512	0	0	0.2516	0.113682	0.033735	0	0.025192	0	0	0.00880116	0.0807486	0.109686	0	0.063106	0	0.105165	0.00326539	0.000898111
SAMe94c30c30616	SD	SD/PD	IC1	IC1	TC0	excluded	6	M	WHITE	N	1	PREVIOUS	Visceral	more than 2 years	bladder	Y	Y	1.01961	1.15424	10195	15.3758	1	MS2a2	Genomically unstable	I	0.0161492	0.0298999	0	0.0806269	0	0	0.0647262	0	0.05106	0	0.0578654	0	0.0198652	0	0.379374	0.0699146	0	0.0266888	0	0.20348	0.000349574	0
SAM54e58f1b0230	PD	SD/PD	IC0	IC0	TC0	desert	5	M	WHITE	N	1	NEVER	Liver	(less than) 1 year	bladder	Y	N	NA	1.34632	10050	4.36961	1	MS1b	UroA	I	0.00398335	0	0	0.0158261	0	0.0344104	0.301204	0	0.0202007	0.0420666	0.0139284	0.0691778	0	0.0608671	0.152193	0.0208239	0	0	0	0.215553	0.0497659	0
SAM5e3bae090b8c	PD	SD/PD	IC2	IC2+	TC0	excluded	6	M	WHITE	Y	1	PREVIOUS	Liver	more than 2 years	kidney	Y	Y	0.823529	1.02852	10063	6.73511	1	MS1b	UroA	I	0.0708256	0.0145047	0.018233	0.0798786	0.00626905	0	0.261383	0.0173558	0.0436552	0	0.0469195	0	0.0607362	0	0.0726057	0.074913	0.0331578	0.0569919	0	0.13476	0	0.0078107
SAM3cb94b0d5297	PD	SD/PD	IC1	IC1	TC0	excluded	15	M	WHITE	N	1	CURRENT	Visceral	1-2 years	kidney	Y	Y	2.23529	0.674091	10181	5.05955	1	MS2b1	Infiltrated	IV	0.0430251	0.0599696	0	0.0578758	0	0	0.279269	0.000594748	0.0118824	0.00980157	0.0444273	0	0.00625449	0	0.291204	0.0994236	0	0	0	0.0962725	0	0
SAM61b9d4d84c64	SD	SD/PD	IC2	IC2+	TC0	inflamed	27	M	WHITE	N	1	PREVIOUS	Liver	1-2 years	bladder	Y	Y	5.88235	1.8785	10223	21.3881	0	MS2a1	Genomically unstable	I	0.114499	0.0119785	0.0675266	0.0649956	0.0109126	0	0.18549	0.0933959	0.0858013	0	0.0481782	0	0.0393582	0	0.0890749	0.0894493	0.0151293	0	0	0.0842105	0	0
SAM8a42c0d59187	NE	NA	IC0	IC0	TC0	NA	3	M	WHITE	Y	1	NEVER	Liver	(less than) 1 year	NA	Y	N	0.27451	0.891949	10110	2.82546	1	MS1b	UroA	III	0.00390726	0.0530952	0	0.0143765	0	0.0443047	0.119326	0	0	0	0.0130534	0	0	0	0.489427	0.165467	0	0	0	0.0944003	0.00264313	0
SAMcb132b0cdd2c	PD	SD/PD	IC1	IC1	TC2+	desert	NA	M	WHITE	N	1	CURRENT	LN Only	(less than) 1 year	lymph node	Y	N	0.843137	1.3659	10066	2.52977	1	MS2a2	Genomically unstable	II	0.0400361	0.218201	0.0107021	0.027494	0	0	0.275366	0.145957	0.0380116	0	0.00690351	0.0173376	0	0.00979441	0.116136	0.00984177	0	0	0	0.0818724	0.00234608	0
SAMe97af0feefdf	PD	SD/PD	IC1	IC1	TC0	excluded	3	F	WHITE	N	0	PREVIOUS	Visceral	(less than) 1 year	bladder	Y	N	0.705882	1.40309	10116	11.1047	1	MS1a	UroA	I	0	0	0.00762694	0.0186672	0.00359034	0	0.348376	0.0823805	0.00768213	0	0	0.0374454	0	0.0740047	0.184802	0.0871576	0.0743467	0.0125427	0	0.0569507	0.00161599	0.00281056
SAMee3844cc0b9f	PD	SD/PD	IC0	IC0	TC0	NA	NA	M	WHITE	Y	1	PREVIOUS	Visceral	(less than) 1 year	lymph node	Y	N	NA	0.891882	10143	3.21971	1	MS2b1	Infiltrated	I	0.12477	0.029361	0	0.0299703	0	0.00873334	0	0	0.0477146	0	0.117941	0	0.0758014	0	0.3175	0.225837	0	0	0	0.0223706	0	0
SAM73b653ae20d1	NE	NA	IC2	IC2+	TC2+	inflamed	3	F	WHITE	N	1	NEVER	Visceral	(less than) 1 year	other	Y	Y	0.960784	1.36227	10053	1.80698	1	MS2b2.2	Basal/SCC-like	III	0.0152499	0.00803103	0	0.0092223	0	0	0.179789	0	0	0	0	0	0.104769	0	0.239454	0.0323278	0.0057968	0	0	0.40536	0	0
SAMdcae54fcd7fa	SD	SD/PD	IC1	IC1	TC0	excluded	NA	M	WHITE	Y	1	PREVIOUS	LN Only	more than 2 years	kidney	Y	N	1.43137	1.27868	10284	6.2423	1	MS2b1	Infiltrated	II	0	0.0200328	0.0392769	0.123676	0	0	0.259442	0.0563048	0.0598234	0	0.00434909	0.0187831	0	0.0250799	0.168355	0.000516382	0	0.0262408	0	0.131101	0.0352502	0.0317683
SAMdad5c29dc105	PD	SD/PD	IC1	IC1	TC0	excluded	5	M	WHITE	N	1	CURRENT	Visceral	more than 2 years	bladder	Y	Y	0.666667	1.53079	10306	2.43121	1	MS1b	UroA	II	0.0918603	0.063409	0	0.160837	0.0134232	0	0.155682	0.0477145	0.0277073	0.00342199	0.0169282	0	0.0665361	0	0.0595915	0.0928571	0.0266242	0.0212274	0	0.14716	0	0.00502011
SAMa424c75831b4	PD	SD/PD	IC2	IC2+	TC0	NA	6	M	WHITE	N	1	PREVIOUS	Visceral	1-2 years	bladder	Y	N	0.686275	0.776142	10240	3.54825	1	MS1b	UroA	II	0.0651029	0	0.0266364	0.00831325	0.028148	0	0.0511467	0.229356	0.0763646	0	0.0481661	0	0.0954461	0	0.218621	0.0596802	0	0.0769088	0.0159675	0	0.000142502	0
SAM28687037e4ff	SD	SD/PD	IC2	IC2+	TC2+	inflamed	6	M	WHITE	N	0	PREVIOUS	Visceral	(less than) 1 year	kidney	Y	Y	0.568627	1.50879	10028	21.5852	0	MS2b2.2	Basal/SCC-like	III	0.122784	0	0	0.0309466	0.00434909	0	0.0951852	0.117943	0.00487141	0	0.0519319	0	0.177372	0	0.1885	0.0776933	0	0	0	0.128424	0	0
SAMe50d15fde368	PR	CR/PR	IC1	IC1	TC0	desert	9	F	WHITE	Y	1	PREVIOUS	Visceral	1-2 years	bladder	Y	Y	2.17647	1.70065	10343	18.8912	0	MS1b	UroA	I	0.0110677	0	0	0.0955147	0	0.0759707	0.280606	0	0.0449349	0.0194337	0.0799245	0	0	0	0.157189	0.0993314	0.112113	0	0	0.0203421	0.00357201	0
SAM45c8e6412c66	PD	SD/PD	IC1	IC1	TC2+	inflamed	5	M	WHITE	N	1	PREVIOUS	LN Only	(less than) 1 year	bladder	Y	N	1.39216	1.29793	10217	3.48255	1	MS2b2.2	Basal/SCC-like	III	0.0601719	0.0162401	0	0.0383457	0.0264604	0	0.0205254	0.0932551	0.0186923	0	0.0395128	0	0.107103	0	0.114842	0.0594072	0.011098	0	0	0.378182	0	0.0161645
SAM8533e5e261d6	PR	CR/PR	IC0	IC0	TC0	desert	5	M	WHITE	N	0	PREVIOUS	Visceral	1-2 years	bladder	Y	N	1.72549	1.52308	10269	12.8131	1	MS1b	UroA	I	0.00792971	0.034771	0	0	0	0	0.238959	0	0.0318008	0	0	0.0376064	0	0.0175383	0.0140217	0.0432891	0.04844	0.0761252	0	0.41295	0.0365687	0
SAMaaf505c36f93	PR	CR/PR	IC1	IC1	TC0	excluded	15	M	WHITE	N	1	PREVIOUS	LN Only	more than 2 years	kidney	Y	Y	1.72549	1.53825	10259	20.5667	0	MS1b	UroA	I	0.0422228	0.0482942	0.0145768	0.235513	0	0	0.0525841	0.0506933	0.00388448	0.00436868	0.0244974	0	0.0375072	0	0.231727	0.163317	0.0457009	0	0	0.0451129	0	0
SAM73663ee4a96e	CR	CR/PR	IC2	IC2+	TC0	excluded	NA	M	WHITE	N	0	PREVIOUS	LN Only	(less than) 1 year	kidney	N	NA	NA	0.796165	10123	21.2567	0	MS1b	UroA	I	0.0928104	0.0595886	0	0.215639	0	0	0.183873	0.154406	0.0157075	0.00772317	0	0	0.0219228	0.0137751	0.0670252	0.128876	0.00385444	0.016823	0	0.0171234	0.000852468	0
SAM0bdb3428bd13	PD	SD/PD	IC0	IC0	TC0	NA	NA	F	WHITE	N	1	NEVER	Visceral	(less than) 1 year	lymph node	Y	N	NA	1.01875	10312	2.23409	1	MS2b1	Infiltrated	II	0.0100284	0.00214706	0	0.00417805	0	0	0.106339	0	0.0203018	0	0.0435396	0	0.0347056	0	0.59789	0.119728	0	0	0	0.061143	0	0
SAM3330c03fdf00	PD	SD/PD	IC1	IC1	TC0	NA	2	M	WHITE	N	0	NEVER	LN Only	(less than) 1 year	lymph node	Y	N	NA	1.14051	10031	19.1869	0	MS2b1	Infiltrated	IV	0.0478613	0.045318	0.200648	0	0	0	0.35168	0.139792	0.0183545	0	0.0262324	0	0.0198558	0.0148487	0.0692367	0.0427392	0	0.00152842	0	0.0199906	0.00191445	0
SAM0a7c2091dd56	PD	SD/PD	IC2	IC2+	TC1	excluded	8	M	WHITE	N	1	NEVER	Visceral	(less than) 1 year	bladder	Y	N	1.27451	0.937676	10033	2.62834	1	MS2b2.2	Basal/SCC-like	III	0.0869085	0.00274811	0	0.0323068	0	0	0.122831	0.00909228	0.0331583	0	0.0789046	0	0	0	0.388309	0.0223718	0.0131458	0	0	0.195058	0.0151655	0
SAM7bff231634e9	SD	SD/PD	IC2	IC2+	TC2+	NA	NA	M	WHITE	N	1	PREVIOUS	Visceral	(less than) 1 year	ureter	Y	Y	0.72549	1.22719	10347	10.2505	1	MS2b2.2	Basal/SCC-like	III	0.0762711	0	0.00509081	0.00890156	0.0479756	0	0.0498225	0.212302	0.0641975	0	0.0999886	0	0.126492	0	0.0371613	0.127906	0.0011709	0.0453023	0	0.0872756	0.0101422	0
SAM5d1dfd5207f5	PD	SD/PD	IC0	IC0	TC0	NA	12	M	WHITE	Y	1	NEVER	Visceral	(less than) 1 year	bladder	Y	N	NA	1.83819	10225	10.9076	1	MS1b	UroA	I	0	0	0	0.0224668	0.0728966	0	0.410897	0	0.0878367	0	0.0226618	0	0.0523206	0	0	0.118951	0.0823806	0.0393168	0.0396379	0.0506342	0	0
SAMeb587a68006b	SD	SD/PD	IC1	IC1	TC0	NA	NA	M	WHITE	Y	1	PREVIOUS	LN Only	1-2 years	bladder	N	NA	NA	1.28031	10297	20.6982	0	MS2b1	Infiltrated	II	0.044715	0.0473644	0	0.0431859	0	0	0.21976	0	0.0436092	0	0.0107699	0	0.068162	0.0153827	0.088977	0.100384	0.0246027	0.00469495	0	0.268123	0.0202691	0
SAM99a46b9eec27	PD	SD/PD	IC0	IC0	TC0	excluded	5	M	WHITE	N	1	PREVIOUS	Liver	1-2 years	kidney	Y	Y	0.72549	1.96569	10236	3.61396	1	MS2b1	Infiltrated	I	0.032241	0	0.0253188	0.0321085	0.0194669	0	0.35141	0.127193	0	0	0.0470446	0	0.0441089	0.00855902	0.0847889	0.102649	0.0556442	0.0216905	0.0333241	0.000806246	0.0136462	0
SAM1ac4e3dee297	PD	SD/PD	IC1	IC1	TC0	excluded	2	M	WHITE	Y	1	PREVIOUS	Liver	(less than) 1 year	kidney	N	NA	0.647059	1.0557	10365	5.51951	1	MS1b	UroA	I	0	0	0.0344625	0.0538895	0.00168188	0	0.255724	0	0.0506652	0.0245759	0	0.0389621	0	0.00986137	0	0.106842	0.0730576	0.1086	0	0.224111	0.00824177	0.00932442
SAM553c3c35b847	PD	SD/PD	IC0	IC0	TC0	NA	NA	F	WHITE	N	0	PREVIOUS	Liver	(less than) 1 year	kidney	Y	Y	NA	0.978528	10074	6.70226	1	MS2b1	Infiltrated	IV	0.0129822	0	0.00903203	0.00906979	0.0329646	0	0.0707395	0.162379	0.0138159	0	0.0758516	0	0.100577	0.0761295	0.0276589	0.0836249	0.031574	0.0660127	0	0.189756	0.0279427	0.00988929
SAM3e04eb914f3d	PR	CR/PR	IC2	IC2+	TC0	excluded	17	M	WHITE	N	1	NEVER	Liver	(less than) 1 year	lymph node	Y	N	1.41176	1.28662	10062	17.2813	0	MS2b1	Infiltrated	I	0.128463	0.064762	0.00451907	0.00395276	0	0	0.165707	0.0172036	0.0568823	0	0.14382	0	0.103043	0.0084372	0.184328	0.0297669	0.00748216	0	0	0.0816329	0	0
SAMc2a1820d4e6b	CR	CR/PR	IC2	IC2+	TC0	excluded	NA	M	WHITE	N	0	NEVER	LN Only	(less than) 1 year	bladder	Y	N	NA	1.31778	10005	20.731	0	MS2b1	Infiltrated	I	0.135598	0	0.0703965	0.00355304	0	0	0.310542	0.126993	0.010559	0	0.0888781	0	0.0452064	0	0.123694	0.044775	0.0155705	0	0.0152833	0.00179375	0	0.00715751
SAM822b226466a1	SD	SD/PD	IC0	IC0	TC0	desert	NA	M	WHITE	Y	1	PREVIOUS	Visceral	1-2 years	other	Y	Y	1.09804	1.26144	10133	17.2813	0	MS1b	UroA	I	0.012003	0	0	0.0118381	0.0110799	0	0.439383	0	0.106216	0	0.013816	0	0.00474506	0.0127825	0.0815073	0.0642803	0	0	0.24235	0	0	0
SAMabc151b01ea3	PD	SD/PD	IC1	IC1	TC0	excluded	NA	F	WHITE	N	1	NEVER	Liver	(less than) 1 year	bladder	Y	N	NA	0.74401	10092	0.558522	1	MS2b2.2	Basal/SCC-like	IV	0.0483954	0.0602665	0	0.0272256	0.00214103	0	0.0949627	0	0.0680095	0	0.0487559	0	0.0335772	0	0.272417	0.162242	0	0	0	0.128602	0	0.053406
SAMe1eb5d988760	CR	CR/PR	IC2	IC2+	TC0	inflamed	14	M	WHITE	N	0	PREVIOUS	Liver	1-2 years	bladder	Y	Y	2.27451	1.20648	10117	21.0595	0	MS2b1	Infiltrated	I	0.107584	0.00737725	0.0113674	0.0288225	0	0	0.23918	0.28033	0	0	0	0	0.0542813	0.0260908	0.00182123	0.0689681	0.0925095	0.008372	0.0243999	0	0.0488961	0
SAMe3210d3632b4	PD	SD/PD	IC2	IC2+	TC2+	inflamed	17	F	WHITE	Y	1	NEVER	LN Only	(less than) 1 year	NA	Y	N	0.862745	1.18023	10268	2.16838	1	MS2b2.2	Basal/SCC-like	III	0.0436491	0.0164567	0	0.00392144	0	0	0.0889976	0.0194958	0.0632834	0	0.0707787	0	0.0463862	0	0.372911	0.035758	0.00647803	0	0	0.211209	0.00953016	0.0111448
SAMb15ad09d6e24	PD	SD/PD	IC2	IC2+	TC2+	excluded	4	F	WHITE	N	0	NEVER	LN Only	(less than) 1 year	bladder	Y	Y	NA	1.17946	10206	3.8768	1	MS2b1	Infiltrated	IV	0.0526994	0.00335735	0.0111511	0.00769953	0	0	0.0475842	0.105667	0.030667	0	0.198815	0	0.104131	0	0.227631	0.0650441	0.00462138	0	0	0.100732	0.0389273	0.0012721
SAM7893196e0e89	PD	SD/PD	IC0	IC0	TC0	NA	5	M	ASIAN	N	1	PREVIOUS	Visceral	(less than) 1 year	bladder	Y	N	0.941176	1.54839	10069	2.66119	1	MS2b2.2	Basal/SCC-like	III	0	0	0	0.0237641	0	0	0.178518	0.0160826	0.0760541	0	0.0316575	0	0.0340127	0	0.181194	0.201365	0.0133042	0.181586	0	0.0578837	0.0045787	0
SAM3f446449bf81	NE	NA	IC2	IC2+	TC0	inflamed	NA	M	WHITE	Y	1	NEVER	LN Only	(less than) 1 year	bladder	Y	N	0.980392	0.895025	10198	0.755647	1	MS2b2.1	UroB	I	0.262115	0.0248585	0.0175656	0.000807143	0	0	0.162099	0.16823	0.0822037	0	0.0011389	0	0.0677778	0.00415273	0.0796199	0.0360909	0.0733699	0	0.0185142	0	0.00145688	0
SAM961d04c42bd9	PD	SD/PD	IC0	IC0	TC0	excluded	17	M	WHITE	N	1	CURRENT	Visceral	(less than) 1 year	bladder	Y	N	1.72549	1.54621	10034	5.8809	1	MS2a1	Genomically unstable	I	0.0146245	0.0341713	0	0.0142853	0	0	0.205752	0.136241	0.0477327	0	0.000148819	0	0.0328323	0.0426447	0.115563	0.0596172	0.00716109	0.0251302	0	0.240463	0.010542	0.0130906
SAMb0d11db9aa79	PD	SD/PD	IC2	IC2+	TC0	inflamed	3	F	WHITE	N	0	NEVER	Visceral	1-2 years	lung	Y	N	0.843137	1.26897	10125	10.5462	1	MS2b2.1	UroB	I	0.0770415	0	0.0111154	0.0723359	0.0383739	0	0.14813	0.091616	0.130598	0	0.0740155	0	0.12019	0	0.0749436	0.0725894	0.00802659	0.0419274	0	0.0380027	0	0.00109296
SAM19fec8f3b3bd	PD	SD/PD	IC2	IC2+	TC2+	excluded	5	M	WHITE	Y	1	PREVIOUS	Liver	(less than) 1 year	bladder	Y	Y	0.431373	0.631668	10024	9.88912	1	MS2b2.2	Basal/SCC-like	III	0.0105831	0.0239252	0	0.0138183	0	0	0.0552709	0	0.0455289	0.00647902	0.0568762	0	0.0334535	0	0.457234	0.105456	0.00871667	0.00792128	0	0.1638	0.0109364	0
SAM6083aac8db99	PR	CR/PR	IC1	IC1	TC0	inflamed	14	M	WHITE	N	0	PREVIOUS	Visceral	(less than) 1 year	bladder	Y	Y	NA	1.84954	10191	20.6324	0	MS2a2	Genomically unstable	II	0.0812684	0.0273671	0	0.086209	0.0189385	0	0.0977742	0.0868123	0.0508803	0.00863799	0.0427302	0	0.0952689	0	0.197777	0.107006	0.0465655	0	0	0.0346019	0.0150069	0.00315606
SAM7ee2b6e4d6b3	NE	NA	IC0	IC0	TC0	excluded	36	M	WHITE	Y	1	PREVIOUS	Visceral	1-2 years	kidney	Y	Y	6.80392	1.43324	10045	1.70842	1	MS1b	UroA	I	0	0.025497	0	0.172165	0	0	0.328871	0	0.0546188	0	0	0	0.0571517	0.0210373	0	0.0753786	0.00856457	0.0841707	0	0.163486	0.00905879	0
SAMa90d73f8d891	PD	SD/PD	IC0	IC0	TC0	NA	12	M	WHITE	N	0	PREVIOUS	Visceral	(less than) 1 year	other	Y	N	0.72549	0.848679	10356	1.01848	1	MS2b2.2	Basal/SCC-like	III	0.0147045	0.0524976	0	0.0262776	0.000588983	0	0.0388051	0	0.0657937	6.36e-06	0	0	0.0577626	0	0.417253	0.200838	0	0	0	0.122034	0.00069457	0.00274351
SAMaff272833538	NE	NA	IC2	IC2+	TC0	excluded	5	M	WHITE	Y	1	NEVER	Liver	(less than) 1 year	kidney	Y	Y	1.27451	1.309	10241	2.13552	1	MS2a2	Genomically unstable	I	0.00976106	0.0932132	0	0.0584664	0	0	0.342417	0.00833151	0	0.0107152	0	0	0.0131835	0.067815	0.136892	0.0789295	0	0.0322079	0	0.125072	0.022996	0
SAM415f36ad349e	PD	SD/PD	IC1	IC1	TC0	excluded	NA	M	WHITE	N	0	PREVIOUS	LN Only	1-2 years	bladder	Y	N	0.431373	1.09846	10048	17.9713	1	MS2b2.2	Basal/SCC-like	IV	0	0.0245335	0	0.00304189	0	0	0.0733862	0	0.0290953	0.0126222	0.00944572	0	0	0	0.518978	0.0459467	0.0271625	0.0284391	0	0.179781	0.00258366	0.0449844
SAM7c67b05aa109	SD	SD/PD	IC0	IC0	TC1	NA	5	F	WHITE	N	0	NEVER	Visceral	1-2 years	bladder	Y	Y	0.529412	1.17525	10083	8.24641	1	MS1b	UroA	I	0	0.00943745	0	0.00783997	0	0	0.22769	0	0.202921	0	0	0	0.00412196	0.0957313	0.160112	0	0.0057198	0.153597	0	0.103672	0.0291578	0
SAMad83c9c53537	PD	SD/PD	IC1	IC1	TC0	NA	6	M	WHITE	N	0	PREVIOUS	Visceral	1-2 years	kidney	Y	Y	0.745098	1.29695	10372	14.9815	0	MS1a	UroA	I	0.00899203	0.0778742	0	0.143089	0	0	0.091042	0.0471088	0.0498387	0	0.0038069	0	0.00374825	0	0.195752	0.173797	0.0237382	0.0752756	0	0.0986624	0.0072746	0
SAM3e8baff50d7a	SD	SD/PD	IC0	IC0	TC0	desert	11	M	WHITE	Y	0	NEVER	Liver	1-2 years	kidney	Y	N	1.21569	1.69543	10185	6.96509	1	MS2a1	Genomically unstable	II	0.0111361	0.0370291	0	0.00249174	0	0	0.0924123	0	0.0286223	0.00315363	0.00117159	0	0.0225147	0	0.295975	0.069206	0.0301094	0	0	0.377881	0.0178031	0.0104943
SAM3ee5dcd894f0	PD	SD/PD	IC0	IC0	TC0	desert	NA	M	WHITE	Y	0	CURRENT	Visceral	1-2 years	bladder	Y	N	NA	0.932179	10292	8.70637	1	MS2b2.1	UroB	I	0	0.01018	0	0.0135028	0	0	0.115729	0.0104581	0.0108738	0.000226989	0.0038699	0	0.0345179	0.045358	0.25753	0.0417699	0	0.0303299	0	0.221011	0.00446937	0.200174
SAM8a1b0e02ee42	CR	CR/PR	IC0	IC0	TC0	desert	14	M	ASIAN	N	0	NEVER	LN Only	1-2 years	bladder	Y	Y	0.843137	1.79684	10349	20.5667	0	MS2a1	Genomically unstable	II	0.0168214	0.0468377	0	0.0236448	0	0	0.257077	0.0350207	0.0995508	0	0.029053	0	0.00424398	0.0037787	0.11687	0.121418	0	0.130626	0.0578784	0.0571791	0	0
SAMd7d57ee3a863	CR	CR/PR	IC2	IC2+	TC0	inflamed	24	M	WHITE	N	1	PREVIOUS	NA	(less than) 1 year	bladder	Y	NA	NA	1.12889	10138	20.271	0	MS2b2.2	Basal/SCC-like	IV	0.0928637	0	0.00120819	0.0293577	0.0234274	0	0.0191823	0.0552526	0.0537771	0	0.204286	0	0.0825526	0	0.333242	0.0752052	0	0	0	0.0296454	0	0
SAMeb29625f76a5	PD	SD/PD	IC1	IC1	TC0	excluded	2	M	WHITE	N	1	PREVIOUS	Visceral	1-2 years	kidney	Y	Y	0.0588235	1.33606	10325	3.12115	1	MS1b	UroA	I	0.0795681	0	0.0555649	0.0097331	0	0	0.252926	0.0393558	0.0261088	0	0.0707651	0	0.0694492	0	0.17348	0.11657	0.07468	0	0	0.0317993	0	0
SAM563d6233dfa2	PD	SD/PD	IC0	IC0	TC0	NA	NA	M	WHITE	N	1	PREVIOUS	Liver	(less than) 1 year	bladder	Y	N	0.607843	0.977704	10311	2.13552	1	MS1a	UroA	IV	0	0.00427857	0	0	0	0.0630361	0.124747	0	0.0157685	0.0356102	0	0.108861	0	0	0.570256	0.00361217	0.0156019	0	0	0.0367194	0.0215097	0
SAM4581bac493af	NE	NA	IC2	IC2+	TC0	NA	16	M	WHITE	N	0	NEVER	LN Only	(less than) 1 year	bladder	Y	Y	3	0.986933	10140	20.0411	0	MS2a2	Genomically unstable	II	0.0549431	0.00141998	0	0.0393942	0.0544368	0	0.0945355	0.0962957	0.044361	0	0.138891	0	0.155301	0	0.182654	0.114064	0.00671995	0	0.00145114	0.00918666	0.00634633	0
SAMa1871f491b02	PD	SD/PD	IC0	IC0	TC0	desert	NA	F	WHITE	N	1	NEVER	Liver	more than 2 years	bladder	Y	Y	3.33333	1.62959	10108	1.74127	1	MS1b	UroA	I	0.0174161	0.025532	0	0	0.0104065	0	0.135762	0.0119842	0.133793	0	0.00758451	0	0.0821368	0	0	0.0215643	0	0.14248	0	0.179755	0.0309712	0.200614
SAM30cf07d4874f	SD	SD/PD	IC1	IC1	TC0	excluded	NA	M	WHITE	Y	1	NEVER	Liver	1-2 years	bladder	Y	N	NA	1.33751	10018	11.6632	1	MS2b1	Infiltrated	II	0.00649004	0.0922585	0	0.0183728	0	0	0.330372	0.129966	0.026643	0	0.0423644	0	0.00831939	0.00602136	0.0770242	0.0488217	0	0.0247097	0	0.186842	0.00179421	0
SAM31291c256373	NE	NA	IC1	IC1	TC0	inflamed	32	M	WHITE	Y	1	CURRENT	Visceral	(less than) 1 year	other	Y	N	3.21569	1.39034	10263	1.1499	1	MS2b1	Infiltrated	II	0.0410095	0.0511621	0	0.0821136	0.00736737	0	0.101576	0.089171	0.0384093	0	0.014327	0	0.0960122	0.0175896	0.250407	0.184552	0	0.00776874	0.0185347	0	0	0
SAMd135d5867fe3	PD	SD/PD	IC2	IC2+	TC2+	excluded	3	M	WHITE	Y	1	PREVIOUS	Visceral	1-2 years	bladder	Y	Y	0.607843	1.03082	10106	3.61396	1	MS2b2.2	Basal/SCC-like	IV	0.0304866	0	0	0.000820872	0.00136983	0	0.167034	0	0.00898344	0	0.00872868	0	0.0603122	0.0512437	0.283666	0.192603	0.0120861	0.00839843	0	0.137857	0.0348065	0.00160461
SAM9e11ec6bea80	SD	SD/PD	IC2	IC2+	TC2+	inflamed	10	M	WHITE	N	1	PREVIOUS	Visceral	more than 2 years	bladder	Y	N	NA	1.39537	10215	15.4086	1	MS2b2.2	Basal/SCC-like	IV	0.0634339	0	0.00860066	0	0.106784	0	0.0095567	0.0751999	0.0550445	0	0.149167	0	0.0977166	0	0.184687	0.171819	0.00441177	0.0227337	0.0115474	0	0.0392976	0
SAM065890737112	CR	CR/PR	IC2	IC2+	TC0	inflamed	8	M	WHITE	Y	0	PREVIOUS	LN Only	(less than) 1 year	bladder	Y	Y	NA	1.43874	10341	20.0739	0	MS1b	UroA	II	0.062537	0	0.05458	0.117234	0.00478817	0	0.0852382	0.167165	0.063697	0	0.0658789	0	0.0517823	0	0	0.0547672	0.0503659	0.0977755	0	0.114834	0	0.00935712
SAMb470eb8f04be	CR	CR/PR	IC2	IC2+	TC0	excluded	35	M	WHITE	N	0	NEVER	LN Only	more than 2 years	bladder	Y	Y	NA	1.43812	10115	20.0739	0	MS1b	UroA	I	0.0208856	0.00153909	0.0308174	0.000316635	0	0	0.340281	0.160901	0.0405841	0	0.055063	0	0	0.0243491	0.0719028	0.0822012	0.0206591	0.007849	0	0.0916801	0.0509701	0
SAM675a12a09c15	PD	SD/PD	IC1	IC1	TC0	desert	13	M	WHITE	N	0	PREVIOUS	Liver	1-2 years	bladder	Y	N	1.2549	0.874536	10254	2.89117	1	MS1a	UroA	I	0.0238321	0.0172903	0	0.0078876	0	0	0.27209	0.00682977	0.0327723	0	0.047039	0	0.0906639	0	0.154077	0.142096	0.0873705	0	0.111491	0	0	0.00656038
SAM1e9c4d1d39ae	PD	SD/PD	IC1	IC1	TC0	inflamed	5	F	WHITE	N	0	PREVIOUS	Liver	more than 2 years	bladder	Y	Y	1.43137	1.75169	10047	12.4189	1	MS2b2.2	Basal/SCC-like	II	0.0183337	0.0324424	0	0.0591346	0	0	0.217199	0.0336187	0.0597225	0	0.00519835	0	0.0532995	0	0.121017	0.0256483	0	0.167106	0	0.183167	0.00489026	0.0192219
SAM5a2347c0498a	SD	SD/PD	IC0	IC0	TC0	desert	9	M	WHITE	N	1	NEVER	Visceral	1-2 years	bladder	Y	Y	1.33333	1.92475	10017	4.89528	1	MS2a1	Genomically unstable	II	0.0120129	0.0592807	0.0194467	0	0	0	0.351478	0.0631585	0.0158622	0	0.0425647	0	0.0218126	0	0.123816	0.165911	0.0531971	0.0379414	0.00389339	0.029625	0	0
SAM0571f17f4045	SD	SD/PD	IC2	IC2+	TC0	excluded	2	F	WHITE	N	0	PREVIOUS	LN Only	1-2 years	lymph node	Y	NA	1.47059	1.0322	10085	4.53388	1	MS2b1	Infiltrated	II	0.0837798	0.112933	0.200701	0	0	0	0.229865	0.0333165	0.0552758	0	0.103861	0	0.0543146	0	0.0974458	0.023958	0.00454912	0	0	0	0	0
SAM4b7ea015fd9e	PD	SD/PD	IC1	IC1	TC0	excluded	NA	F	WHITE	Y	1	NEVER	Visceral	(less than) 1 year	kidney	Y	N	NA	0.81558	10266	13.2731	1	MS1b	UroA	I	0	0	0.00646596	0.00614537	0	0.0363252	0.108639	0.212206	0.0650647	0	0.00531466	0.0252403	0	0.0113765	0.0423584	0.0253251	0.227199	0.176819	0.0515208	0	0	0
SAM9306c5c92444	PD	SD/PD	IC2	IC2+	TC1	inflamed	12	M	WHITE	N	1	NEVER	Visceral	1-2 years	bladder	Y	NA	2.23529	1.77258	10129	15.4415	0	MS2a1	Genomically unstable	II	0.0376786	0	0.0583929	0.00913906	0	0	0.220686	0.0243491	0.0945228	0	0.0889267	0	0.0522482	0.00337586	0.0645923	0.0541429	0.000981792	0.0768284	0	0.207253	0	0.00688294
SAMb15ac6e4c4ef	PR	CR/PR	IC1	IC1	TC0	NA	11	M	WHITE	Y	0	PREVIOUS	Visceral	more than 2 years	bladder	Y	Y	1.5098	1.28557	10096	20.0082	0	MS2a1	Genomically unstable	II	0.127405	0.0630106	0	0.137715	0	0	0.161709	0.0646614	0.0632617	0.00853054	0.0261143	0	0.0619438	0.0133012	0.0223869	0.0761701	0.0515161	0.0179945	0	0.102757	0.00152266	0
SAM28e6031ac18b	SD	SD/PD	IC0	IC0	TC0	desert	22	M	WHITE	N	1	CURRENT	Liver	(less than) 1 year	bladder	Y	N	NA	1.36404	10021	9.23203	1	MS1a	UroA	I	0.00098117	0	0	0.0445962	0	0	0.423395	0	0.0132346	0.00150839	0.114869	0.00257432	0	0	0.155672	0.0964598	0	0	0.0935502	0	0.026871	0.0262886
SAMd86389d0d768	PD	SD/PD	IC0	IC0	TC0	desert	NA	M	WHITE	N	1	PREVIOUS	Visceral	(less than) 1 year	bladder	Y	N	1.41176	0.789802	10310	2.20123	1	MS1b	UroA	I	0	0	0	0.0281291	0.02137	0	0.325938	0	0.0263192	0	0.127611	0	0.0222615	0.0424961	0	0.0190536	0.069411	0.042485	0	0.251815	0.0231115	0
SAM63b2189c36d7	PD	SD/PD	IC0	IC0	TC0	desert	14	M	WHITE	N	1	CURRENT	Liver	more than 2 years	bladder	Y	Y	0.980392	1.20141	10209	3.97536	1	MS1b	UroA	I	0	0	0.103633	0.00194277	0	0	0.267599	0.0352881	0.0620049	0	0.0225875	0	0	0	0.242539	0.118517	0.00948972	0.0300268	0	0.0702936	0.0360799	0
SAM18be5b395318	PD	SD/PD	IC2	IC2+	TC1	excluded	5	M	WHITE	N	1	PREVIOUS	Liver	(less than) 1 year	bladder	Y	Y	0.470588	0.965305	10040	9.00205	1	MS2a1	Genomically unstable	IV	0.0112136	0.0160777	0.013142	0.0120236	0	0	0.200319	0.0193986	0.0291101	0	0.0775819	0	0.0141622	0	0.096063	0.0717275	0.00857748	0.147035	0	0.275028	0.00511836	0.00342233
SAM0d855cff64e6	PD	SD/PD	IC1	IC1	TC0	desert	4	F	WHITE	N	1	CURRENT	Visceral	(less than) 1 year	bladder	Y	Y	0.137255	1.13302	10003	2.85832	1	MS2b2.2	Basal/SCC-like	IV	0	0.036886	0	0.00679062	0	0	0.152915	0	0.0295206	0	0	0	0.0380124	0	0.0639258	0.0387863	0	0.06336	0	0.357824	0.0106293	0.20135
SAM6cbc10abddb0	PD	SD/PD	IC2	IC2+	TC0	inflamed	3	M	WHITE	N	1	NEVER	LN Only	(less than) 1 year	bladder	Y	Y	0.960784	0.933544	10010	5.94661	1	MS2b2.2	Basal/SCC-like	III	0.0719479	0	0.00897177	0	0	0	0.132516	0.023265	0.0409395	0.00206893	0.123094	0	0.0361849	0	0.273039	0.128411	0.0348566	0.0172357	0	0.0929465	0.0116454	0.00287757
SAMdee1011782cd	PD	SD/PD	IC1	IC1	TC0	NA	NA	M	WHITE	N	1	NEVER	Visceral	(less than) 1 year	lymph node	Y	Y	NA	0.88244	10001	3.90965	1	MS2b1	Infiltrated	I	0.0846922	0.0397106	0.0433027	0.0621765	0	0	0.268375	0	0.0211428	0	0.121641	0	0.0775737	0	0.220639	0.045674	0	0	0.0029346	0.0121385	0	0
SAMe9475f77504b	SD	SD/PD	IC1	IC1	TC0	excluded	NA	M	WHITE	N	0	NEVER	Liver	1-2 years	bladder	Y	Y	NA	0.721469	10313	18.6612	0	MS2b1	Infiltrated	IV	0.0715883	0.0374788	0	0.024223	0	0	0.0669925	0	0.0732463	0	0.116554	0	0.101525	0	0.27303	0.0628496	0	0	0	0.170997	0.00151559	0
SAMa535fcdf18a0	PR	CR/PR	IC0	IC0	TC0	NA	19	M	WHITE	N	1	PREVIOUS	NA	1-2 years	bladder	Y	Y	0.882353	0.899224	10371	17.2813	0	MS1b	UroA	I	0.0463354	0.00400821	0	0.021083	0	0	0.410893	0.00502935	0.0611228	0	0.0500209	0	0.0312763	0.0223246	0	0	0.0159412	0.00133895	0	0.3014	0.0292264	0
SAM7746b76437e6	NE	NA	IC0	IC0	TC0	desert	5	M	WHITE	N	1	PREVIOUS	Liver	1-2 years	bladder	Y	Y	0.392157	1.66593	10203	2.82546	1	MS1b	UroA	I	0	0.001647	0	0.00737574	0	0	0.455173	0	0.0537188	0	0.0125526	0	0.0257713	0.0404845	0.181134	0	0.00236463	0.0108722	0.189384	0	0	0.0195219
SAM548551ef782c	PR	CR/PR	IC0	IC0	TC0	desert	11	M	WHITE	N	1	NEVER	Liver	1-2 years	bladder	Y	Y	1.82353	1.95402	10122	17.2813	0	MS2a1	Genomically unstable	IV	0.0246794	0.0350154	0.0220334	0.0358243	0	0	0.131283	0.0160958	0.0341455	0	0.022487	0	0.0281469	0.00237662	0.210854	0.0841618	0.0619354	0.0320673	0	0.234086	0.00888829	0.0159199
SAM203dcf14f927	CR	CR/PR	IC1	IC1	TC1	inflamed	13	M	WHITE	N	1	CURRENT	LN Only	more than 2 years	bladder	Y	Y	2.39216	1.44746	10157	19.3511	0	MS2a2	Genomically unstable	II	0.110569	0.0395975	0.00700738	0.0268796	0	0	0.165703	0.121868	0.0571688	0	0.109518	0	0.125531	0	0.135998	0.0752906	0.00741055	0	0	0.0164941	0.000964385	0
SAMe41b1e773582	PD	SD/PD	IC1	IC1	TC0	excluded	6	M	WHITE	N	1	NEVER	NA	(less than) 1 year	bladder	Y	Y	0.470588	1.4048	10184	0.854209	1	MS2b2.2	Basal/SCC-like	III	0.0419217	0	0.0636223	0.0287194	0.0162576	0	0.190978	0	0.106048	0	0.137707	0	0.115297	0	0.0746415	0.0650255	0.015337	0.0601826	0	0.0733362	0	0.0109257
SAM978a587b207e	PD	SD/PD	IC0	IC1	TC2+	excluded	NA	M	WHITE	N	0	CURRENT	LN Only	(less than) 1 year	bladder	Y	N	1.92157	1.04287	10131	2.10267	1	MS2a2	Genomically unstable	II	0.0297016	0.0449305	0	0.0126544	0.0456267	0	0.164316	0.00752444	0.0235978	0	0.0289934	0	0.124864	0.105571	0.080719	0.280087	0.0075761	0	0	0.0415679	0.00226954	0
SAM5234688806a7	PD	SD/PD	IC0	IC0	TC0	desert	13	M	WHITE	N	1	PREVIOUS	Liver	more than 2 years	kidney	Y	Y	0.313725	0.356537	10013	5.8809	1	MS1b	UroA	I	0.054791	0	0.0452955	0.00802612	0.00735087	0	0.335004	0.0504845	0.0631476	0	0	0	0.0725462	6.5e-05	0	0.027059	0.189437	0	0	0.137488	0	0.00930466
SAM2c9586161ce6	PD	SD/PD	IC1	IC1	TC0	desert	9	M	WHITE	N	0	NEVER	Visceral	1-2 years	bladder	Y	Y	0.431373	1.48518	10251	11.269	1	MS1b	UroA	I	0	0.00621024	0	0.0699158	0.00422036	0	0.251473	0.0138092	0.111654	0	0.0716799	0	0.0284771	0	0.057037	0.108067	0.108406	0.0520203	0.0874652	0	0	0.0295657
SAM76a431ba6ce1	PD	SD/PD	IC1	IC1	TC0	inflamed	6	M	WHITE	N	0	NEVER	Visceral	(less than) 1 year	kidney	N	NA	0.215686	0.804777	10300	14.1273	1	MS2b1	Infiltrated	III	0.0430678	0.00174191	0.0275026	0.0538548	0	0	0.0671332	0.0425705	0.0224082	0	0.0429814	0.00022234	0	0.0233812	0.362996	0.148315	0.0160663	0.00552357	0	0.139731	0	0.00250433
SAM7a9093b9c7e9	NE	NA	IC0	IC0	TC0	desert	1	M	WHITE	N	1	NEVER	NA	1-2 years	kidney	Y	Y	0.215686	0.821923	10020	1.80698	1	MS2b1	Infiltrated	II	0.027343	0.0746646	0	0.0190947	0	0	0.377361	0.0680193	0	0	0.078058	0	0.0324716	0.0152122	0.16227	0.0702594	0.0216916	0	0	0.0511653	0	0.0023897
SAM8f2275c36e8c	SD	SD/PD	IC1	IC1	TC0	desert	5	M	WHITE	N	0	NEVER	Visceral	1-2 years	bladder	Y	Y	NA	1.63105	10189	20.731	0	MS1b	UroA	I	0.0054741	0.00450871	0	0.0179818	0	0	0.152669	0	0.0555667	0.014362	0.0418818	0	0.0784535	0.0181739	0.119325	0	0.0774263	0.00324447	0	0.384939	0.0259938	0
SAMab8052a03398	SD	SD/PD	IC2	IC2+	TC0	inflamed	NA	M	WHITE	N	1	NEVER	LN Only	(less than) 1 year	lymph node	Y	N	0.0392157	0.767621	10019	13.306	1	MS2b1	Infiltrated	III	0.0691089	0.0185612	0	0.0453161	0	0	0.254172	0.0061081	0.025639	0	0.0231175	0	0.070563	0.0520227	0.127704	0.243336	0.000119372	0	0	0.0354209	0.00545718	0.0233535
SAMd3bd67996035	CR	CR/PR	IC2	IC2+	TC0	excluded	7	M	WHITE	N	0	PREVIOUS	LN Only	more than 2 years	lymph node	Y	Y	1.56863	1.33588	10205	20.8296	0	MS2a2	Genomically unstable	II	0.0642969	0	0.233539	0.0149891	0	0	0.213161	0.15499	0.0410731	0	0.0411045	0	0	0	0.0927236	0.0151838	0.0143824	0	0	0.114556	0	0
SAMfddc359e862b	NE	NA	IC0	IC0	TC0	excluded	NA	F	WHITE	Y	1	PREVIOUS	NA	1-2 years	bladder	Y	Y	NA	1.34007	10256	1.9384	1	MS2b1	Infiltrated	II	0.0323599	0.0411567	0.110742	0.0358317	0	0	0.274974	0.15928	0.0270366	0	0.0257371	0	0.0349588	0.00979694	0.0906579	0.0907637	0.0157744	0.00913938	0.0326043	0.0091867	0	0
SAM753d4bb52dbe	SD	SD/PD	IC1	IC1	TC0	excluded	7	M	WHITE	N	1	CURRENT	Visceral	(less than) 1 year	ureter	Y	Y	NA	1.52308	10337	11.3676	1	MS2b1	Infiltrated	I	0.0178461	0.031794	0.101826	0.0706733	0	0	0.254494	0.0330107	0.0689715	0	0.0736263	0	0.0462058	0.0250342	0.0591929	0.0799338	0.0440625	0.0375411	0	0.0485085	0.0072794	0
SAMd3601288319e	CR	CR/PR	IC2	IC2+	TC0	excluded	14	M	OTHER	N	0	PREVIOUS	LN Only	1-2 years	other	Y	N	0.784314	0.96954	10335	23.1294	0	MS2a1	Genomically unstable	II	0.1136	0.0105516	0.0192654	0	0	0	0.299057	0.0184788	0.040494	0	0.134008	0	0.0929574	0	0.202557	0.0140417	0.0199	0	0	0.0350897	0	0
SAM59f392864f5d	SD	SD/PD	IC2	IC2+	TC0	excluded	14	M	OTHER	N	0	PREVIOUS	LN Only	more than 2 years	bladder	Y	N	NA	1.02602	10136	17.7741	1	MS2b1	Infiltrated	II	0.0832714	0.00937898	0	0.0559466	0.000333596	0	0.314657	0.0818615	0.0351443	0	0.111922	0	0.0817123	0	0.064428	0.0166192	0.0165426	0.0644225	0.0330761	0	0.0261032	0.00458124
SAM26104d5adc89	SD	SD/PD	IC0	IC0	TC0	excluded	1	M	ASIAN	Y	1	PREVIOUS	Visceral	(less than) 1 year	bladder	N	NA	0.27451	0.958124	10187	5.38809	1	MS1a	UroA	III	0.0287784	0.0444284	0	0.0269341	0	0	0.257937	0	0.0633843	0	0.0142745	0	0.0731247	0.00270958	0.112841	0.00475654	0.105961	0	0	0.211721	0.0531488	0
SAMba1a34b5a060	PD	SD/PD	IC2	IC2+	TC0	inflamed	5	M	WHITE	N	0	NEVER	Visceral	(less than) 1 year	bladder	Y	N	0.901961	1.02302	10277	12.846	1	MS2b2.2	Basal/SCC-like	III	0.0319723	0.0161965	0.0202364	0.0875584	0	0	0.234031	0.0799557	0.035494	0	0	0	0.0447897	0.00378597	0.155953	0.0406678	0.0714004	0	0	0.147819	0.0229854	0.0071536
SAM18a4dabbc557	PD	SD/PD	IC2	IC2+	TC2+	excluded	18	M	WHITE	N	1	PREVIOUS	Visceral	1-2 years	bladder	Y	Y	2.03922	1.51423	10367	16.46	1	MS2a2	Genomically unstable	II	0.0461677	0.0183226	0	0.00526417	0	0	0.0532266	0.0241287	0.0329042	0	0.0646312	0	0.0253357	0	0.522064	0.0585062	0	0	0	0.148852	0	0.000597497
SAMfb7aec7cb0e2	PR	CR/PR	IC2	IC2+	TC2+	inflamed	NA	M	WHITE	N	1	PREVIOUS	NA	(less than) 1 year	bladder	Y	Y	5.92157	1.60244	10265	22.538	0	MS2b2.2	Basal/SCC-like	IV	0.10465	0.00289602	0.00775641	0.00746845	0	0	0.0685194	0.0645115	0.0324143	0	0.0172448	0	0.0531106	0	0.184992	0.043432	0	0.00206397	0	0.391778	0	0.0191618
SAMfed609955db9	PD	SD/PD	IC2	IC2+	TC2+	desert	7	F	WHITE	N	0	NEVER	Visceral	(less than) 1 year	bladder	Y	Y	0.352941	1.04129	10151	20.5667	0	MS1b	UroA	I	0	0	0	0.00299183	0	0	0.254421	0.0994398	0.0329419	0	0.0151798	0	0	0.0344417	0.0443771	0.161027	0.163982	0.0960616	0.0475376	0.0312897	0.0163091	0
SAMb8070b7937e7	SD	SD/PD	IC1	IC1	TC0	desert	5	M	WHITE	Y	0	PREVIOUS	Liver	(less than) 1 year	bladder	Y	Y	0.333333	0.92136	10127	21.0267	1	MS1b	UroA	I	0.00695469	0	0.0228545	0.0163915	0	0	0.294051	0.0102644	0.0422962	0.0141046	0	0.0122474	0	0.0083604	0.168515	0	0.226654	0.055885	0.0393647	0.00503031	0.0253123	0.0517138
SAMf2aae1443f67	PD	SD/PD	IC1	IC1	TC0	desert	7	F	WHITE	N	0	NEVER	Visceral	1-2 years	bladder	Y	Y	0.803922	1.45673	10253	10.3491	1	MS1b	UroA	III	0.0207554	0.0424461	0	0.00520113	0	0	0.269358	0	0.079534	0	0.00159674	0	0.028768	0	0.0242244	0.0238868	0.0170583	0.0331564	0	0.417626	0.00762711	0.0287617
SAM2bba8cb35e48	PD	SD/PD	IC0	IC0	TC0	excluded	11	M	WHITE	N	1	PREVIOUS	Liver	more than 2 years	bladder	Y	Y	1.29412	0.800619	10262	10.4805	1	MS2b1	Infiltrated	II	0.0204186	0.0313561	0	0	0.0101282	0	0.191641	0.0101043	0.0410637	0	0.0911098	0	0.0275244	0	0.461774	0.020552	0	0	0	0.0897176	0.00460966	0
SAMcee0fa8c05b4	NE	NA	IC1	IC1	TC1	excluded	7	M	WHITE	N	1	PREVIOUS	Liver	more than 2 years	bladder	Y	Y	1.37255	1.5152	10252	1.67556	1	MS2a1	Genomically unstable	II	0.0816206	0	0.126446	0.0521921	0	0	0.274917	0.00624222	0.0767564	0	0.127819	0	0.0570706	0	0.0398523	0.103734	0.00186079	0.0174111	0	0.0340768	0	0
SAM5c139c5c1c4f	PD	SD/PD	IC2	IC2+	TC0	excluded	NA	M	WHITE	N	1	PREVIOUS	Liver	more than 2 years	bladder	Y	Y	NA	0.655137	10109	7.22793	1	MS2b2.1	UroB	III	0.0203021	0	0.0317648	0	0	0	0.190805	0.118394	0.075003	0	0.0377154	0	0.0348565	0.0290419	0.00642028	0	0.0868468	0.156458	0	0.0906953	0.0562839	0.0654124
SAMc1251c7bfee2	PR	CR/PR	IC2	IC2+	TC0	excluded	5	M	WHITE	N	0	PREVIOUS	Visceral	(less than) 1 year	bladder	Y	Y	1.09804	1.63589	10196	21.6181	0	MS2a2	Genomically unstable	IV	0.0512654	0.00536421	0	0.0171737	0	0	0.122556	0.00715354	0.0635822	0	0.0587153	0	0.0604077	0	0.231903	0.0635184	0.00161472	0	0	0.288404	0.0176692	0.0106731
SAM6780ed436b55	PD	SD/PD	IC2	IC2+	TC0	inflamed	14	F	WHITE	N	1	PREVIOUS	Visceral	more than 2 years	bladder	Y	Y	2.54902	1.12775	10167	6.2423	1	MS2b2.2	Basal/SCC-like	III	0.125955	0.0130248	0	0.0315274	0.00501038	0	0.0623617	0.0369759	0.134637	0	0.0691166	0	0.174446	0	0.11534	0.0939749	0.0222355	0	0	0.110809	0.00458569	0
SAM85f0a3ac1c45	PD	SD/PD	IC2	IC2+	TC0	excluded	8	M	WHITE	N	1	CURRENT	Visceral	1-2 years	lung	Y	Y	0.27451	1.12474	10098	5.84805	1	MS1b	UroA	III	0	0.173076	0	0.101659	0	0.0482398	0.211095	0.0337736	0.0373167	0	0.0218222	0	0	0	0.0535175	0.0272286	0.111118	0.051482	0	0.0767292	0.0465257	0.00641679
SAM9d2494119c05	PD	SD/PD	IC0	IC0	TC0	NA	NA	M	WHITE	N	1	NEVER	Liver	(less than) 1 year	liver	Y	N	NA	0.958447	10176	1.44559	1	MS1b	UroA	I	0.0469104	0.0525602	0	0.00342316	0	0	0.199415	0	0.0253849	0	0	0.00200231	0.0098857	0.0165535	0.18923	0.304671	0.0267869	0	0	0.121433	0	0.00174494
SAM9410b866974a	SD	SD/PD	IC0	IC0	TC0	NA	NA	M	WHITE	N	1	NEVER	LN Only	1-2 years	bladder	Y	N	NA	1.46748	10333	6.73511	1	MS2b1	Infiltrated	IV	0.026951	0	0.0100627	0	0.00478341	0	0.0744366	0	0.0282982	0	0.0498959	0	0.0493463	0.000113313	0.502672	0.11599	0	0	0	0.13654	0.000910357	0
SAM5d989c86255e	PD	SD/PD	IC1	IC1	TC0	desert	13	F	UNKNOWN	N	1	PREVIOUS	Liver	(less than) 1 year	bladder	Y	N	1.41176	0.812834	10145	3.44969	1	MS2a2	Genomically unstable	III	0.00685386	0.0670796	0	0.0795262	0	0	0.190208	0	0.0124104	0	0.0382361	0	0.0185459	0.0364729	0.0802267	0.141576	0.0668188	0.133964	0	0.116036	0.00509019	0.0069561
SAM27299aed7681	PR	CR/PR	IC1	IC1	TC0	excluded	8	F	UNKNOWN	Y	0	NEVER	NA	1-2 years	bladder	Y	Y	0.745098	1.86436	10042	18.8583	0	MS1b	UroA	I	0	0	0.023846	0.0344973	0	0	0.303434	0.0194065	0.0706066	0	0.0910785	0	0	0	0.0818772	0.0787728	0.0365378	0.118223	0	0.133944	0	0.00777627
SAM49d48750e294	PD	SD/PD	IC1	IC1	TC0	excluded	0	M	UNKNOWN	N	0	PREVIOUS	Visceral	1-2 years	bladder	Y	Y	0.607843	1.10497	10227	9.85626	1	MS2b1	Infiltrated	II	0.00587729	0.0463577	0	0.118969	0	0	0.134459	0	0.0768864	0	0.0531041	0	0.045755	0	0.192488	0.0102339	0.0783571	0.0117347	0	0.213491	0.0122854	0
SAMd43f8933066b	PR	CR/PR	IC1	IC1	TC0	inflamed	15	M	UNKNOWN	N	0	PREVIOUS	Visceral	more than 2 years	bladder	Y	Y	1.88235	0.903453	10058	20.0082	0	MS2b1	Infiltrated	II	0.101166	0.0318266	0	0.0201689	0.0132251	0	0.0967972	0.0728354	0.103856	0	0.164383	0	0.11443	0	0.091796	0.0271899	0.0326083	0	0	0.118159	0.0115591	0
SAM7aa01fc49a80	PD	SD/PD	IC1	IC1	TC0	excluded	NA	M	WHITE	N	1	PREVIOUS	Liver	more than 2 years	bladder	N	NA	1.03922	1.06346	10370	2.13552	1	MS2b1	Infiltrated	II	0.0162126	0.0593892	0.070204	0.00840692	0	0	0.286462	0.131703	0.0549532	0	0.0497528	0	0.0367995	0	0.0423609	0.0402413	0.0489669	0.0297214	0	0.0950219	0.0252304	0.00457294
SAM0257bbbbd388	SD	SD/PD	IC1	IC1	TC0	excluded	18	M	WHITE	N	1	PREVIOUS	Visceral	more than 2 years	bladder	Y	Y	4.68627	1.56768	10232	15.6386	1	MS2a1	Genomically unstable	II	0.00722377	0.0472983	0	0.111485	0.00247568	0	0.179679	0.0398571	0.0167034	0.0160773	0.0816136	0	0.0783097	0	0.0390197	0.151794	0.0528219	0.0649877	0	0.0933725	0	0.0172804
SAMc919aebc7fdd	PR	CR/PR	IC2	IC2+	TC0	inflamed	3	M	WHITE	N	0	NEVER	LN Only	1-2 years	bladder	Y	Y	0.607843	0.617165	10368	20.731	0	MS2b1	Infiltrated	IV	0.131553	0.0541552	0.0887057	0	0	0	0.329165	0.0367768	0.0852579	0	0.00977472	0	0.0665938	0.0220286	0.0882588	0	0.00946149	0	0	0.0622702	0.0159991	0
SAMa321770ac31c	PD	SD/PD	IC2	IC2+	TC0	excluded	8	M	WHITE	N	0	PREVIOUS	Visceral	(less than) 1 year	lymph node	Y	N	1.41176	1.38859	10369	7.06366	0	MS2b2.2	Basal/SCC-like	II	0.120139	0	0.0314651	0.0940698	0.0367535	0	0.0972231	0.0311652	0.0274273	0	0.0943504	0	0.115789	0	0.203295	0.115137	0.0174895	0.00210157	0.00763771	0.00595667	0	0
SAM3894ac3956a5	PD	SD/PD	IC1	IC1	TC0	excluded	5	M	WHITE	N	0	PREVIOUS	Visceral	(less than) 1 year	bladder	Y	Y	NA	1.90566	10097	2.10267	0	MS1b	UroA	I	0.0157065	0.0313391	0.068328	0.0203544	0.0237523	0	0.196518	0	0.0644909	0	0.0587994	0	0.0625256	0.0288328	0.0566542	0.116569	0.0888803	0.0265582	0	0.114822	0.0173667	0.00850241
SAM3779e979db6b	NE	NA	IC1	IC1	TC0	excluded	NA	M	WHITE	N	0	CURRENT	Visceral	more than 2 years	bladder	Y	Y	NA	1.42225	10348	1.31417	1	MS1a	UroA	I	0	0.048216	0.0152875	0	0.00278946	0	0.381576	0.0370305	0.0137935	0	0	0	0.0616107	0.0232516	0.0854949	0.0882325	0.0942561	0.0201655	0	0.115425	0.0128705	0
SAM1c0ecfb3eb63	PD	SD/PD	IC2	IC2+	TC0	excluded	NA	F	WHITE	N	0	PREVIOUS	Liver	(less than) 1 year	bladder	Y	NA	NA	1.16579	10086	5.84805	1	MS2b2.2	Basal/SCC-like	III	0.157674	0.0352734	0.0339759	0.0075143	0	0	0.150445	0.055203	0.0706725	0	0.0278707	0	0.04166	0.00907278	0.136878	0.0435473	0.0370318	0.00608832	0	0.18307	0	0.00402368
SAMbf91f27e7f9b	NE	NA	IC2	IC2+	TC0	excluded	3	M	WHITE	N	0	PREVIOUS	Liver	1-2 years	kidney	Y	Y	NA	0.778596	10134	0.591376	1	MS2b1	Infiltrated	I	0.127225	0.00281542	0.16545	0.0489516	0	0	0.250965	0.0414431	0.0670806	0	0.0599762	0	0.0341398	0.0220403	0.0533779	0.0421779	0.0261323	0	0	0.048255	0.00996952	0
SAMbcb07ba81cee	PD	SD/PD	IC2	IC2+	TC0	excluded	NA	M	WHITE	N	0	PREVIOUS	Liver	more than 2 years	bladder	Y	Y	NA	0.352492	10011	2.52977	1	MS2b2.2	Basal/SCC-like	III	0.0844648	0	0.00155035	0.028346	0	0	0.102546	0.120191	0.0627389	0	0.0104759	0	0.0982228	0.047162	0	0.00848893	0.14469	0.112163	0	0.136496	0.0424643	0
SAM9aa6a095a9d6	PD	SD/PD	IC1	IC1	TC0	excluded	5	M	WHITE	Y	0	PREVIOUS	NA	more than 2 years	kidney	Y	Y	0.647059	0.882239	10171	8.83778	1	MS2b2.1	UroB	I	0.0351802	0	0.0704582	0.0289139	0	0	0.473353	0.0835814	0.0254323	0	0	0.00767444	0.00489477	0.071921	0.0298613	0.0578608	0.0593556	0.00485273	0	0.0103621	0.0362981	0
SAM957378bd907f	PD	SD/PD	IC0	IC0	TC0	excluded	NA	M	WHITE	N	0	PREVIOUS	Liver	1-2 years	ureter	Y	N	0.196078	0.870142	10216	2.23409	1	MS2b1	Infiltrated	II	0.0257178	0.0103361	0.203907	0	0	0	0.400769	0.0569487	0.050802	0	0.0942854	0	0	0	0.0598492	0.0171999	0	0.00470394	0	0.0754813	0	0
SAMf82bbdc267c8	PD	SD/PD	IC0	IC0	TC0	desert	7	M	WHITE	N	0	CURRENT	Visceral	1-2 years	kidney	Y	Y	0.529412	1.17181	10361	3.12115	1	MS1b	UroA	I	0.0120002	0.082395	0	0.0571172	0.000450528	0	0.281142	0	0.0901676	0	0	0	0.150302	0	0.260368	0.0421083	0	0	0.012749	0.0111997	0	0
SAM2624229effe8	PD	SD/PD	IC0	IC0	TC0	excluded	6	M	WHITE	N	1	PREVIOUS	Visceral	more than 2 years	bladder	Y	Y	0.431373	0.567845	10071	2.56263	1	MS2b1	Infiltrated	I	0.0607951	0.12726	0	0.0356084	0	0	0.0718219	0.0134624	0.139398	0	0.0248094	0	0.104441	0	0.177908	0.0327412	0.101279	0	0.0747673	0.0163244	0.0193839	0
SAMd2492b2a31bb	PD	SD/PD	IC2	IC2+	TC2+	desert	3	F	WHITE	N	0	NEVER	LN Only	(less than) 1 year	lymph node	Y	N	0.490196	0.824884	10008	7.85216	1	MS2b2.2	Basal/SCC-like	III	0.0281113	0	0	0.00179025	0.01341	0	0.115627	0	0.0101023	0	0.0112784	0	0.0480525	0	0.50817	0.054031	0.0183934	0.0084319	0	0.175959	0.00662325	1.91e-05
SAM670649e105b5	CR	CR/PR	IC2	IC2+	TC0	excluded	15	F	WHITE	N	0	NEVER	LN Only	(less than) 1 year	bladder	Y	Y	2.68627	1.14889	10148	22.078	0	MS2b2.2	Basal/SCC-like	I	0.0783805	0	0.0141299	0.0416889	0	0	0.128479	0.019479	0.0534744	0	0.0198533	0	0.0407226	0.00241772	0.333016	0.0890305	0.00705297	0	0	0.156566	0.014233	0.00147579
SAM91c47b054ffb	PR	CR/PR	IC2	IC2+	TC0	inflamed	49	M	WHITE	Y	0	PREVIOUS	Visceral	(less than) 1 year	bladder	Y	N	2.70588	1.10269	10162	17.0185	1	MS2a1	Genomically unstable	II	0.106162	0.0744521	0	0.0430167	0.0231413	0	0.27675	0.0933552	0.106839	0	0	0	0.0579048	0.0358566	0.0580423	0.043415	0.00748702	0	0	0.0557619	0.0178163	0
SAM491e341d5a82	NE	NA	IC1	IC1	TC0	desert	13	F	WHITE	N	0	NEVER	Visceral	more than 2 years	bladder	Y	Y	NA	0.978218	10091	1.87269	1	MS2a1	Genomically unstable	II	0.0599691	0.0587396	0	0.019707	0	0	0.086086	0	0.0714382	0	0.0713109	0	0.00574615	0	0.427749	0.0303096	0.00534843	0	0	0.163596	0	0
SAM5fe7a81a39dd	PD	SD/PD	IC2	IC2+	TC0	inflamed	21	M	WHITE	Y	0	CURRENT	LN Only	more than 2 years	ureter	Y	N	3.82353	0.884286	10350	17.0842	1	MS2a1	Genomically unstable	II	0.0771128	0.00631733	0.0444051	0	0	0	0.332432	0.0132188	0.075927	0	0.0360492	0	0.0800405	0.0214386	0.0713641	0.000222259	0.0159836	0.00218151	0	0.211856	0.0114516	0
SAM29da928587ad	PD	SD/PD	IC1	IC1	TC0	desert	NA	F	WHITE	N	1	PREVIOUS	Visceral	(less than) 1 year	ureter	Y	Y	0.490196	0.676961	10107	2.59548	1	MS1a	UroA	III	0.0225975	0.111542	0	0.148676	0	0	0.153277	0.0273145	0.133632	0	0.0135189	0	0.0401529	0.0338527	0.0683743	0.0103875	0.0569297	0.026678	0	0.142619	0.00567159	0.0047765
SAM0a0f2bac4b20	PD	SD/PD	IC1	IC1	TC1	NA	2	M	WHITE	N	0	NEVER	Liver	(less than) 1 year	kidney	Y	Y	0.215686	1.37594	10082	1.18275	1	MS2b2.2	Basal/SCC-like	III	0.0440394	0.0533632	0	0.0387716	0	0	0.164696	0.00293881	0.0357701	0	0.0404092	0	0.0498127	0.00583193	0.117064	0.0470207	0.130997	0	0	0.207497	0.0383767	0.0234126
SAM8e469834acc1	PD	SD/PD	IC1	IC1	TC0	excluded	6	M	WHITE	N	1	NEVER	Liver	more than 2 years	bladder	Y	Y	NA	0.978557	10287	3.71253	1	MS1a	UroA	I	0.0657264	0.00251292	0.0345058	0.0121862	0.0140762	0	0.192414	0.0512336	0.0490228	0	0.0251246	0	0.0807457	0.0418765	0.0226947	0.161241	0.0695355	0	0.131148	0.0163725	0.0295834	0
SAM8e43e9caf307	NE	NA	IC1	IC1	TC0	excluded	4	F	WHITE	N	0	PREVIOUS	Liver	(less than) 1 year	bladder	Y	Y	1	1.39204	10285	0.492813	1	MS2a1	Genomically unstable	II	0.00452222	0.0625475	0	0.0147384	0	0	0.25563	0	0.0467595	0	0.078732	0	0.019067	0.0420365	0.0608088	0.0405408	0.0492897	0.0829249	0	0.239616	0.00216534	0.000621371
SAM99b1f6a9534e	NE	NA	IC1	IC1	TC0	excluded	5	F	WHITE	N	0	PREVIOUS	Liver	(less than) 1 year	bladder	Y	Y	1	1.04395	10285	0.492813	1	MS2a1	Genomically unstable	II	0.0261724	0.0351799	0.0450108	0.0384359	0	0	0.173768	0.0107507	0.116234	0	0.0318405	0	0.0638233	0.0175617	0.0824702	0.0275671	0.0719598	0.150871	0	0.107323	0.000996156	3.47e-05
SAM12502d970c10	SD	SD/PD	IC2	IC2+	TC0	inflamed	10	M	WHITE	N	0	PREVIOUS	Visceral	more than 2 years	kidney	Y	Y	1.07843	0.712692	10078	7.3922	1	MS1b	UroA	I	0.0346228	0.0806498	0	0.0435899	0	0	0.147281	0	0.0526459	0	0.0773419	0	0.00577599	0	0.23569	0.045635	0	0	0	0.256586	0	0.0201823
SAM9681450bbc90	NE	NA	IC2	IC2+	TC0	inflamed	21	M	WHITE	N	1	PREVIOUS	Visceral	more than 2 years	bladder	Y	Y	NA	1.18287	10328	4.96099	1	MS2b1	Infiltrated	III	0.120581	0	0.0175577	0.00554264	0	0	0.155333	0.121334	0.0203256	0	0.0266372	0	0.186262	0	0.106262	0.119579	0	0.000877302	0	0.111249	0.00728455	0.00117447
SAM7d7c54623618	PR	CR/PR	IC0	IC0	TC0	excluded	8	M	WHITE	N	0	CURRENT	Liver	(less than) 1 year	bladder	Y	N	2.09804	1.1321	10049	21.2238	0	MS2a1	Genomically unstable	II	0	0.0198523	0.00637337	0.00479819	0.0184021	0	0.183734	0	0.0529979	0	0.0209772	0	0.0667095	0	0.159589	0.0881128	0	0.112086	0	0.191739	0	0.0746289
SAM181b638b8248	PD	SD/PD	IC2	IC2+	TC2+	excluded	NA	M	WHITE	N	1	CURRENT	Liver	(less than) 1 year	kidney	Y	Y	0.215686	0.885055	10056	10.8747	1	MS2b1	Infiltrated	IV	0.0430768	0.0151742	0.00815047	0.00941739	0.01954	0	0.352001	0.0623006	0.0227747	0	0.0502744	0	0.045686	0.0228584	0.0714784	0.0391872	0.113924	0	0	0.0855985	0.0229872	0.0155705
SAMbfdffb97c446	SD	SD/PD	IC1	IC1	TC2+	excluded	6	F	WHITE	N	1	CURRENT	Visceral	(less than) 1 year	bladder	Y	Y	1.45098	1.29314	10046	6.70226	1	MS2b2.2	Basal/SCC-like	IV	0.0566368	0.0814344	0	0.0119435	0	0	0.168639	0.0416372	0.0344594	0	0.0691325	0	0.0329276	0.0140895	0.1389	0.0168906	0.00711354	0.021855	0	0.253815	0.0202985	0.0302264
SAM3b15b4c6311d	CR	CR/PR	IC2	IC2+	TC2+	inflamed	44	M	WHITE	N	1	NEVER	Visceral	more than 2 years	bladder	Y	Y	5.82353	1.59823	10267	21.4538	0	MS2b2.2	Basal/SCC-like	III	0.19661	0.0232121	0	0.0426927	0.00950773	0	0.0403472	0.0865801	0.0297278	0	0.0251403	0	0.195752	0	0.110891	0.0549383	0.0404841	0	0	0.126501	0	0.0176161
SAM00b9e5c52da9	NE	NA	IC1	IC1	TC0	excluded	NA	M	WHITE	Y	1	PREVIOUS	Visceral	1-2 years	bladder	Y	Y	NA	1.21707	10208	1.90554	1	MS2b2.1	UroB	III	0.00323004	0	0	0.0193363	0	0	0.176311	0.0128347	0.0268723	0	0.0398671	0	0.0269954	0	0.354638	0.189884	0.0561004	0.0449255	0	0.0469077	0.00209723	0
SAM59b825252c0d	NE	NA	IC1	IC1	TC0	NA	15	M	WHITE	N	1	NEVER	LN Only	more than 2 years	lymph node	Y	N	NA	2.55122	10250	0.525667	1	MS2b2.2	Basal/SCC-like	III	0.0801545	0.00765629	0.0175897	0.0519792	0	0	0.0857356	0.0434179	0.0596092	0	0.0251714	0	0.0735242	0	0.375204	0.0995113	0.0146598	0	0	0.065787	0	0
SAM1c8b086175ca	PD	SD/PD	IC0	IC0	TC0	excluded	7	M	WHITE	N	0	PREVIOUS	Visceral	more than 2 years	bladder	Y	Y	0.54902	0.637736	10064	20.7639	1	MS2b1	Infiltrated	I	0.00438598	0.0544703	0.00580834	0.0598117	0.00565868	0	0.163281	0	0.067503	0	0.0947539	0	0.0779503	0	0.231419	0.0313631	0.0119283	0.0135098	0	0.178157	0	0
SAMeaa477a5384b	CR	CR/PR	IC2	IC2+	TC0	inflamed	14	M	WHITE	N	0	PREVIOUS	NA	more than 2 years	bladder	Y	Y	2.76471	1.11991	10233	21.5852	0	MS2b2.1	UroB	I	0.116892	0.016234	0.0528994	0.0407963	0.0100368	0	0.0606909	0.0957254	0.146363	0	0.0948374	0	0.1385	0	0.16281	0.0473745	0	0	0.0168398	0	0	0
SAM1dda30f1c5be	PD	SD/PD	IC1	IC1	TC0	desert	20	M	WHITE	N	0	PREVIOUS	NA	1-2 years	bladder	Y	Y	4.01961	1.37314	10226	21.2567	0	MS2b1	Infiltrated	II	0.0250912	0.051665	0	0.043161	0	0	0.113503	0	0.0852351	0	0.0416086	0	0.070695	0	0.20872	0.113168	0.0207326	0.0540552	0	0.156429	0.0149819	0.000954384
SAM9eebdef2858a	NE	NA	IC1	IC1	TC0	excluded	NA	F	WHITE	N	1	NEVER	Liver	more than 2 years	bladder	Y	Y	NA	0.620737	10327	0.821355	1	MS2a1	Genomically unstable	IV	0.0147621	0.0515129	0	0.0228597	0	0	0.202887	0.0192937	0.0560124	0	0.0575538	0	0.00633904	0	0.105815	0.0634921	0	0.0742833	0	0.275187	0.00188493	0.0481171
SAM9daccafc18db	PD	SD/PD	IC0	IC0	TC0	desert	NA	F	WHITE	N	0	CURRENT	Visceral	(less than) 1 year	kidney	Y	Y	NA	0.597249	10113	16.46	0	MS2b2.2	Basal/SCC-like	III	0.0559224	0.0554345	0	0.0167781	0	0	0.205243	0.00127469	0.0580006	0.00235692	0	0	0.0293362	0	0.384746	0.0600524	0	0	0	0.130855	0	0
SAM2eb07dedf07f	PR	CR/PR	IC2	IC2+	TC0	inflamed	13	M	WHITE	Y	0	PREVIOUS	Visceral	1-2 years	bladder	Y	Y	1.13725	0.30554	10336	20.501	0	MS2b1	Infiltrated	II	0.0945178	0.0405097	0	0.126575	0	0	0.234409	0.0752107	0.0185398	0	0.0744424	0	0.0770398	0	0.153989	0.0284372	0.0505147	0	0	0.0220822	0.0037322	0
SAM25510f300d79	CR	CR/PR	IC0	IC0	TC0	desert	NA	M	WHITE	N	0	PREVIOUS	Visceral	(less than) 1 year	other	Y	N	1.82353	1.78516	10124	20.6982	0	MS2b2.2	Basal/SCC-like	III	0.00734683	0	0	0.00558921	0	0	0.153904	0	0.016641	0.0119965	0	0.041815	0.000829823	0	0.470686	0.0635551	0	0	0	0.2019	0.004941	0.0207958
SAMbda79f955628	SD	SD/PD	IC2	IC2+	TC0	inflamed	20	F	WHITE	N	1	PREVIOUS	NA	1-2 years	bladder	Y	Y	1.2549	0.37328	10065	20.6324	0	MS2a2	Genomically unstable	II	0.0991247	0.0189075	0	0.0205522	0.17194	0	0	0.28498	0.00994986	0	0.157362	0	0.152463	0	0.025647	0.01732	0.00840263	0	0	0.0333503	0	0
SAM9b9d48b0b02c	NE	NA	IC1	IC1	TC0	inflamed	5	M	WHITE	Y	1	PREVIOUS	Liver	more than 2 years	bladder	Y	Y	2.11765	1.584	10039	2.89117	1	MS2a1	Genomically unstable	II	0.0173935	0.00956866	0	0.0959077	0	0	0.239537	0.0452419	0.0747416	0	0	0	0.0428785	0.00869195	0.0761709	0.0622933	0.01714	0.159139	0	0.146852	0.00444409	0
SAMff41c4e8c08f	NE	NA	IC0	IC0	TC0	excluded	14	M	WHITE	N	0	PREVIOUS	Visceral	(less than) 1 year	bladder	Y	Y	NA	1.87245	10200	2.46407	1	MS1a	UroA	I	0	0	0.112986	0.073747	0	0	0.212801	0.11495	0.030076	0	0.0545491	0	0.0363473	0.000527279	0.0205121	0.182062	0.0422258	0.0593058	0.0224884	0.0188915	0	0.0185314
SAMc97f35a29d16	NE	NA	IC0	IC0	TC0	desert	13	M	WHITE	N	1	PREVIOUS	Visceral	(less than) 1 year	bladder	Y	Y	NA	0.265934	10323	0.821355	0	MS1a	UroA	II	0.00675144	0.0551179	0	0.00876137	0	0	0.424181	0	0.0585233	0	0.00156013	0	0.026732	0.104977	0.164661	0.0210223	0.0114209	0	0.101502	0	0.0147898	0
SAM187e056d6a2a	PD	SD/PD	IC0	IC0	TC0	NA	NA	M	WHITE	N	0	CURRENT	Visceral	(less than) 1 year	lung	Y	N	NA	0.838192	10228	2.29979	1	MS1b	UroA	I	0	0.0213631	0	0.123277	0	0	0.21023	0.133758	0	0	0	0.0162719	0	0.0502227	0.146675	0.129205	0.111728	0.00216248	0.00763995	0.0474664	0	0
SAMbc8dc3a7b54e	PD	SD/PD	IC0	IC0	TC0	desert	7	F	WHITE	Y	1	PREVIOUS	Visceral	(less than) 1 year	bladder	N	NA	0.745098	1.01781	10087	14.7515	1	MS2a1	Genomically unstable	II	0.0372682	0.103985	0	0.0401837	0.0148373	0	0.278835	0	0.0469917	0	0	0	0.0984678	0	0.157961	0.0989847	0.0625295	0	0.0599566	0	0	0
SAM7b40007f4aa4	PR	CR/PR	IC0	IC0	TC0	NA	12	F	WHITE	N	1	NEVER	Visceral	(less than) 1 year	ureter	N	NA	NA	0.978981	10051	21.6509	0	MS2a1	Genomically unstable	IV	0.0014684	0	0.0616501	0	0	0.00335104	0.0747757	0	0.0626198	0.0885917	0	0.00205707	0	0.0661379	0.368079	0	0.00916926	0	0.200753	0	0.061347	0
SAM568ce160abd9	SD	SD/PD	IC0	IC0	TC0	NA	NA	F	WHITE	Y	0	PREVIOUS	Visceral	1-2 years	bladder	Y	N	NA	0.318993	10360	12.846	1	MS2b1	Infiltrated	III	0	0.117599	0	0.0205495	0.00266658	0	0.427311	0	0.0181935	0	0.0487318	0	0.0317271	0.0427844	0.0725218	0.0728938	0.0247179	0.00159243	0.0424891	0.0209506	0.0103844	0.0448872
SAM14938611a2d3	PR	CR/PR	IC1	IC1	TC0	desert	38	M	WHITE	Y	2	PREVIOUS	LN Only	1-2 years	bladder	N	NA	6.68627	1.15817	10139	21.4209	0	MS2a1	Genomically unstable	II	0.0899946	0.0303701	0.0823943	0.091832	0	0	0.236871	0.0395723	0.127176	0	0	0	0.0303177	0.0222312	0.0457975	0.0314739	0.0135669	0.0320947	0	0.112794	0.0134916	2.13e-05
SAM1a87df750b9d	SD	SD/PD	IC1	IC1	TC0	excluded	8	M	WHITE	N	2	PREVIOUS	Visceral	(less than) 1 year	bladder	N	NA	1.17647	0.924222	10279	5.38809	1	MS2b2.2	Basal/SCC-like	III	0.0645758	0.0153195	0.0150491	0.0331874	0.0126599	0	0.126594	0.0846713	0.0642163	0	0.0318179	0	0.0559122	0	0.101021	0.0608285	0.00368557	0.0604006	0	0.212017	0.0362081	0.0218348
SAMae02629a97f7	PD	SD/PD	IC0	IC0	TC0	NA	NA	F	WHITE	N	0	PREVIOUS	Liver	(less than) 1 year	kidney	Y	N	NA	0.772283	10326	3.25257	1	MS1b	UroA	II	0	0	0	0.0818224	0	0.00586715	0.12569	0.000964645	0.0340797	0.0511431	0.129107	0	0.0278768	0.0420952	0.216361	0.0692772	0.0303125	0	0.185402	0	0	0
SAM47fc46c3d6be	SD	SD/PD	IC2	IC2+	TC0	inflamed	8	M	WHITE	N	0	PREVIOUS	LN Only	(less than) 1 year	bladder	N	NA	0.803922	0.761637	10035	18.7269	0	MS2b1	Infiltrated	IV	0.0766474	0	0.0155517	0.0407963	0	0	0.245224	0.0455982	0.0602887	0	0.0432824	0	0.0796249	0.0215915	0.144937	0.0993942	0.00436077	0	0	0.079357	0.0391511	0.00419553
SAM7829a341b9f3	PD	SD/PD	IC2	IC2+	TC1	inflamed	3	M	WHITE	Y	1	PREVIOUS	NA	(less than) 1 year	bladder	N	NA	0.745098	0.714102	10146	3.8768	1	MS2b2.2	Basal/SCC-like	IV	0.0471132	0.0107287	0	0.0579168	0	0	0.163317	0.0244381	0.0913712	0.00190436	0.104952	0	0.00950769	0	0.356728	0.00852897	0	0.0339065	0	0.0895872	0	0
SAM0f956e757453	PD	SD/PD	IC1	IC1	TC0	excluded	32	M	WHITE	Y	1	PREVIOUS	Visceral	(less than) 1 year	ureter	N	NA	4.09804	0.730244	10012	10.4148	1	MS2b1	Infiltrated	II	0.0505157	0.0668622	0	0.0341934	0	0	0.237115	0	0.0968384	0	0.0173896	0	0.0583859	0.0237437	0.191575	0.141493	0.0134219	0	0	0.0490211	0.0194449	0
SAMaf42c1541269	SD	SD/PD	IC2	IC2+	TC0	inflamed	14	M	WHITE	N	1	PREVIOUS	Liver	(less than) 1 year	bladder	N	NA	2.19608	0.795428	10178	5.51951	0	MS2a2	Genomically unstable	II	0.0541279	0.0265999	0	0.028342	0.0310084	0	0.0475735	0.0610709	0.0564822	0	0.173542	0	0.130455	0	0.176377	0.0838768	0	0.0308792	0	0.0943156	0	0.00534884
SAM09c84ec0cf34	PD	SD/PD	IC0	IC0	TC0	inflamed	NA	M	WHITE	N	1	PREVIOUS	Liver	(less than) 1 year	NA	Y	N	NA	0.661994	10121	6.50513	1	MS1b	UroA	I	0.00079934	0	0.014439	0	0	0	0.0724492	0	0.00807551	0.00646271	0	0.0275353	0	0	0.565065	0.0549703	0	0	0	0.223606	0	0.0265971
SAM7538ad9ff524	SD	SD/PD	IC1	IC1	TC0	inflamed	21	F	WHITE	N	1	PREVIOUS	NA	(less than) 1 year	bladder	N	NA	2.39216	0.657817	10212	19.1211	0	MS2b2.1	UroB	III	0.0239201	0.00655092	0	0.0278261	0.0309289	0	0.0855678	0	0.0714269	0	0	0	0.0558459	0.0513179	0.0526656	0.0502773	0.00329516	0.0927326	0	0.419581	0.0044127	0.0236506
SAM95c70496ffb5	NE	NA	IC2	IC2+	TC0	inflamed	NA	F	OTHER	N	0	NEVER	Visceral	(less than) 1 year	lymph node	Y	N	NA	0.567752	10128	0.361396	1	MS2b1	Infiltrated	III	0.0422342	0	0.0532491	0.0757749	0.0337287	0	0.342108	0.0397424	0.0553397	0.0034422	0.0608315	0	0.0655161	0.0254078	0.0472175	0.0759217	0.0442449	0.000387233	0.00592114	0.0289333	0	0
SAM7edacb3deb65	NE	NA	IC0	IC0	TC0	desert	NA	M	WHITE	Y	1	PREVIOUS	LN Only	1-2 years	kidney	N	NA	0.647059	0.571193	10038	18.0041	0	MS2a1	Genomically unstable	II	0.0327312	0.00343156	0.00858807	0.031189	0	0	0.349705	0	0.0474601	0	0.107377	0	0.0509426	0.0145022	0.0962282	0.102059	0.0560579	0	0.0317395	0.0679884	0	0
SAMb2e4a082541a	PD	SD/PD	IC1	IC1	TC0	NA	NA	F	WHITE	N	1	NEVER	Visceral	1-2 years	bladder	Y	N	NA	0.720924	10332	4.36961	1	MS2b1	Infiltrated	IV	0.0112875	0.0741574	0.187649	0	0.00379513	0	0.34324	0.10498	0.0332359	0.0100027	0	0.0513749	0	0.0180872	0.0619497	0.000351189	0.000102017	0.027668	0	0.0708883	0.000715583	0.000515516
SAM771445e92421	CR	CR/PR	IC1	IC1	TC0	inflamed	NA	M	WHITE	N	0	NEVER	LN Only	more than 2 years	bladder	Y	N	0.215686	0.490146	10165	19.4168	0	MS2b1	Infiltrated	III	0.11009	0	0.0535343	0	0	0	0.332691	0.0276773	0.10489	0.00943606	0.0541479	0	0.0439727	0.0218688	0.0422173	0.0444201	0.0975624	0.0250964	0.0199652	0	0.0124309	0
SAM59fda9035d1d	PD	SD/PD	IC0	IC0	TC0	NA	NA	M	WHITE	N	1	NEVER	Visceral	(less than) 1 year	NA	Y	N	NA	0.493701	10352	3.74538	1	MS2b1	Infiltrated	IV	0.00887399	0.0401816	0	0.00506772	0	0	0.0509193	0	0.0108938	0.0082087	0.0156749	0	0.0466398	0	0.54607	0.161406	0	0	0	0.103032	0	0.00303267
SAM727c0e92a2a7	PR	CR/PR	IC2	IC2+	TC2+	NA	1	M	WHITE	Y	0	PREVIOUS	LN Only	(less than) 1 year	lymph node	N	NA	0.333333	0.955961	10239	18.7269	0	MS2a2	Genomically unstable	II	0.168083	0.0748272	0.104005	0	0	0	0.138133	0.0967507	0.0835919	0	0.0181752	0	0.0531017	0.00587914	0.162162	0.0290802	0.00270368	0	0	0.0635073	0	0
SAM6f2a102a99df	CR	CR/PR	IC2	IC2+	TC2+	NA	8	F	WHITE	N	1	NEVER	NA	(less than) 1 year	NA	N	NA	2.07843	0.74348	10309	19.2854	0	MS2a2	Genomically unstable	II	0.118714	0.0912162	0	0.0626952	0.0265573	0	0.0123042	0.112801	0.0641283	0	0.089512	0	0.0941886	0.0307447	0.0660548	0.129681	0	0.0251416	0	0.0626023	0	0.0136586
SAMe56c96c51190	PD	SD/PD	IC1	IC1	TC2+	excluded	5	F	WHITE	N	2	NEVER	Liver	(less than) 1 year	kidney	N	NA	0.0980392	0.809542	10055	9.7577	1	MS2b1	Infiltrated	III	0.0243282	0.0196184	0	0.0267307	0	0	0.156839	0.0161648	0.0181217	0	0.0805869	0	0.0028385	0.00625066	0.263237	0.0855619	0.00323878	0.019803	0	0.244164	0.00560774	0.0269078
SAM2b672f4336c7	SD	SD/PD	IC0	IC0	TC0	desert	2	M	WHITE	N	0	NEVER	Visceral	more than 2 years	kidney	N	NA	0.156863	0.596754	10164	15.3101	1	MS1b	UroA	I	0.0171254	0.0830825	0	0.0349496	0	0	0.499561	0.0534964	0.0234751	0	0	0.0296309	0	0.0387899	0.0178172	0.0844157	0.0411671	0.0197739	0.00974869	0.0127408	0.0342262	0
SAM1ab1b28d9f2b	PD	SD/PD	IC1	IC1	TC0	desert	13	F	WHITE	N	1	PREVIOUS	Liver	more than 2 years	ureter	N	NA	0.294118	0.549941	10114	2.10267	1	MS2a1	Genomically unstable	II	0	0.032393	0.0553793	0.100548	0	0	0.225641	0.0505616	0.0307747	0	0.0498785	0	0.0261226	0.0343042	0	0.0540899	0.0907214	0.0916198	0	0.13615	0	0.0218157
SAM1bcc62d8290c	NE	NA	IC1	IC1	TC0	excluded	10	M	WHITE	Y	1	PREVIOUS	Visceral	(less than) 1 year	bladder	N	NA	1.4902	0.862554	10210	18.6283	0	MS2a1	Genomically unstable	IV	0.064198	0.0780469	0	0.20608	0.0403812	0	0.062132	0	0.101103	0.0236014	0.0164117	0	0.084181	0	0.12041	0.1299	0.0508318	0	0	0.0202507	0.00138951	0.00108251
SAM6662f5181f87	PD	SD/PD	IC1	IC1	TC0	inflamed	5	M	WHITE	N	0	PREVIOUS	Liver	(less than) 1 year	bladder	N	NA	0.490196	0.918382	10303	19.2854	0	MS1a	UroA	I	0.0592332	0.0382702	9.12e-05	0.0606496	0.00577183	0	0.0776871	0.0180776	0.0831313	0	0.0453908	0	0.031603	0	0.341082	0.0676459	0.0292568	0	0	0.142109	0	0
SAMe0c49ea0df5d	SD	SD/PD	IC1	IC1	TC0	excluded	2	F	WHITE	N	1	PREVIOUS	Visceral	(less than) 1 year	bladder	N	NA	NA	0.911801	10016	4.13963	1	MS2b2.1	UroB	III	0.0563512	0.0449886	0	0.0142448	0	0	0.158566	0.0353228	0.109311	0	0.0133844	0	0.0394063	0.00579154	0.185708	0.103015	0.114262	0.00187161	0	0.107775	0.0100015	0
SAM59289ca42c99	NE	NA	IC1	IC1	TC0	excluded	4	M	WHITE	N	0	PREVIOUS	Liver	(less than) 1 year	kidney	N	NA	0.235294	0.438422	10057	1.70842	1	MS2b2.2	Basal/SCC-like	III	0.033578	0.000709342	0	0.0587706	0.0102196	0	0.0968254	0.0143264	0.0476431	0.00241761	0.0371275	0	0.0175542	0	0.353884	0.0887544	0	0	0	0.205289	0.00548727	0.0274135
SAM18b9351e265a	PD	SD/PD	IC2	IC2+	TC0	inflamed	7	M	BLACK OR AFRICAN AMERICAN	N	2	PREVIOUS	Liver	(less than) 1 year	ureter	N	NA	0.392157	0.793895	10025	15.8686	1	MS2b1	Infiltrated	III	0.0764333	0.0454733	0	0.0256344	0.0216846	0	0.148475	0.0888774	0.0635818	0	0.0207132	0	0.107854	0	0.0399272	0.110301	0.155384	0	0	0.0862571	0.00676062	0.00264232
SAM7fb7a13c096b	PD	SD/PD	IC0	IC0	TC0	excluded	11	M	ASIAN	N	2	CURRENT	Liver	(less than) 1 year	kidney	N	NA	0.764706	0.483769	10006	1.67556	1	MS2b1	Infiltrated	II	0.0177744	0.131823	0.165426	0.0655945	0	0	0.241862	0.0275865	0.0302516	0	0.0355467	0	0	0.00613455	0.0907349	0.0676499	0.0465745	0.0156424	0	0.0574002	0	0
SAM87a8e18eb45b	PD	SD/PD	IC1	IC1	TC0	excluded	14	F	WHITE	N	2	NEVER	Visceral	(less than) 1 year	bladder	N	NA	0.313725	1.04861	10339	2.75975	1	MS1b	UroA	I	0.0206878	0.00779273	0	0.0126389	0	0	0.304055	0.048093	0.120766	0	0.0098312	0.0190412	0	0.0206522	0.107332	0.14997	0.0728695	0.0536689	0	0.0486524	0.00394848	0
SAM1f3c93814cb9	NE	NA	IC0	IC0	TC0	excluded	5	F	WHITE	N	2	PREVIOUS	Visceral	(less than) 1 year	bladder	N	NA	1.13725	0.67746	10190	1.44559	1	MS2a2	Genomically unstable	II	0.00539592	0.0441726	0.0177468	0.0290363	0	0	0.126862	0.0216744	0.041032	0.00481979	0.0324951	0	0.0197398	0	0.455432	0.162078	0	0.00672664	0.00879742	0.023991	0	0
SAM5fc9ae0aed1f	NE	NA	IC2	IC2+	TC2+	inflamed	6	M	WHITE	N	2	PREVIOUS	LN Only	(less than) 1 year	bladder	N	NA	2.01961	0.881794	10153	0.62423	1	MS2b2.2	Basal/SCC-like	IV	0.0485141	0	0.0257483	0.026413	0.00265536	0	0.145339	0.0321027	0	0	0.0129883	0	0.090813	0	0.219262	0.121688	0	0.023853	0	0.227099	0.00100284	0.0225219
SAM9725303dce0c	PD	SD/PD	IC1	IC1	TC0	desert	22	M	WHITE	Y	1	NEVER	Liver	more than 2 years	bladder	N	NA	4.43137	1.30737	10286	8.90349	0	MS2a1	Genomically unstable	II	0.0292713	0.0486561	0	0	0	0	0.240553	0.070988	0.0870443	0.0431354	0.0080507	0.00715834	0	0.0185863	0.0795203	0.0968559	0.0519728	0.060797	0	0.155777	0	0.00163399
SAM6ff654a20f98	CR	CR/PR	IC1	IC1	TC0	excluded	6	M	WHITE	N	0	PREVIOUS	NA	(less than) 1 year	kidney	N	NA	1.03922	0.673915	10202	18.5626	0	MS2b1	Infiltrated	I	0.0331497	0.0941536	0	0.0744225	0	0	0.25324	0.0283954	0.036912	0.0338653	0.0655735	0	0.029959	0.0292707	0.0902626	0.0508615	0.144575	0	0.0181769	0.014756	0.00242562	0
SAM65afda25b920	SD	SD/PD	IC2	IC2+	TC2+	excluded	4	M	WHITE	Y	2	CURRENT	Visceral	more than 2 years	bladder	N	NA	0.294118	0.289938	10329	8.08214	1	MS2b1	Infiltrated	III	0.0398683	0.0839146	0	0.000376575	0.00284325	0	0.222055	0.0919762	0.0393759	0	0	0.00712412	0.00203968	0.000370219	0.220734	0.01298	0.00323715	0	0	0.245315	0.0120685	0.0157216
SAMef0e3d2415fd	SD	SD/PD	IC2	IC2+	TC2+	inflamed	1	M	WHITE	N	0	PREVIOUS	Visceral	(less than) 1 year	lung	N	NA	0.0392157	0.481345	10154	10.1191	1	MS2b1	Infiltrated	IV	0.0839383	0	0.0352777	0.0277175	0.0289785	0	0.152855	0.0214208	0.0636133	0	0.170118	0	0.0577641	0	0.21881	0.121279	0.00310392	0	0	0.015124	0	0
SAM07a93a28f801	PR	CR/PR	IC1	IC1	TC0	excluded	18	M	WHITE	N	1	PREVIOUS	LN Only	(less than) 1 year	bladder	N	NA	2.11765	0.546177	10174	12.846	0	MS2a1	Genomically unstable	II	0.0473687	0.0463242	0	0.0403512	0	0	0.102413	0	0.0178966	0.0175453	0.00693133	0	0.076565	0.0197901	0.0246867	0.193321	0.104063	0	0	0.298971	0	0.00377253
SAM94859b440b1d	PD	SD/PD	IC1	IC1	TC0	excluded	11	M	BLACK OR AFRICAN AMERICAN	N	1	NEVER	Visceral	more than 2 years	kidney	N	NA	0.215686	0.507752	10298	13.3388	1	MS1b	UroA	I	0	0	0.0448956	0.0113525	0	0	0.531663	0.00940148	4.2e-05	0.0157289	0.0270893	0.0324877	0	0.0190106	0	0	0.15493	0.0282445	0	0.125155	0	0
SAM58e7832f4e7d	PR	CR/PR	IC0	IC0	TC0	desert	2	M	WHITE	Y	1	NEVER	Visceral	more than 2 years	bladder	N	NA	0.333333	0.853529	10244	16.46	0	MS1a	UroA	I	0	0.0694974	0	0.0386161	0	0	0.274175	0	0.0500983	0	0	0	0.113171	0.0202067	0.0499736	0.335392	0	0	0.04412	0	0.00474982	0
SAMc57eadb2d82b	PD	SD/PD	IC0	IC0	TC0	desert	3	M	OTHER	Y	1	NEVER	Visceral	(less than) 1 year	bladder	Y	NA	0.196078	0.768499	10271	8.01643	1	MS1b	UroA	I	0	0.00243181	0	0.00413916	0	0	0.0526995	0	0.097835	0	0.00669106	0	0.0586794	0.032274	0.144133	0.150488	0.0335575	0.0824822	0	0.230093	0.0898633	0.0146323
SAMd5ab7fbfab4e	NE	NA	IC2	IC2+	TC2+	excluded	35	M	WHITE	N	0	PREVIOUS	LN Only	more than 2 years	bladder	Y	Y	4.64706	0.903065	10027	18.1027	0	MS2a2	Genomically unstable	II	0.119605	0	0.0994024	0.0106341	0.0100366	0	0.119098	0.147875	0.0770729	0.0157246	0.044239	0	0.057198	0	0.222289	0.0352208	0.0014192	0	0	0.0401852	0	0
SAM5767dd75d142	PR	CR/PR	IC1	IC1	TC0	excluded	32	M	WHITE	N	1	NEVER	NA	1-2 years	other	Y	Y	NA	0.742625	10274	18.1684	0	MS2a2	Genomically unstable	IV	0.151063	0.0593064	0	0.124592	0	0	0.160989	0.104578	0.081861	0.000779678	0	0	0.0744614	0.0334778	0.14358	0.0525742	0	0	0.0102571	0	0.00248011	0
SAMaabf4afe4213	PD	SD/PD	IC0	IC0	TC0	NA	18	M	WHITE	N	1	NEVER	Visceral	(less than) 1 year	lymph node	N	NA	2	0.879312	10159	2.62834	1	MS2a1	Genomically unstable	II	0.0820859	0.0399069	0.119891	0	0	0	0.280362	0.00696353	0.0521749	0.00410735	0.0187994	0	0.0112525	0	0.181277	0.120755	0.000286975	0	0	0.0737392	0.00839892	0
SAMcc7a42d87e9c	PR	CR/PR	IC2	IC2+	TC0	inflamed	26	F	WHITE	N	1	PREVIOUS	Visceral	(less than) 1 year	ureter	N	NA	4.96078	0.737523	10149	17.2156	0	MS2a1	Genomically unstable	I	0.10016	0.0215872	0	0.0530738	0.00115319	0	0.205154	0.117705	0.0669324	0.0113573	0.0397578	0	0.0916385	0	0.147815	0.0600471	0.0588773	0	0.0247411	0	0	0
SAMce39dd79b441	PD	SD/PD	IC2	IC2+	TC0	inflamed	14	M	WHITE	N	0	PREVIOUS	Visceral	(less than) 1 year	bladder	N	NA	0.843137	0.683708	10022	6.27515	1	MS2b2.2	Basal/SCC-like	IV	0.0444074	0.0341544	0	0.0227271	0	0	0.0266274	0	0.081512	0	0.00649294	0	0.0641963	0	0.194654	0.0586322	0.0374606	0.0579349	0	0.306829	0.021585	0.042786
SAM75f12d1a55fc	SD	SD/PD	IC2	IC2+	TC0	inflamed	6	M	WHITE	N	0	PREVIOUS	Visceral	1-2 years	lung	Y	N	0.333333	0.748056	10052	14.7515	0	MS2b1	Infiltrated	IV	0.0301038	0	0.0775974	0.0387613	0	0	0.214812	0.0503669	0.0479319	0.00407126	0.0382179	0	0.0290938	0.0106462	0.197601	0.0891523	0.0475289	0.0937208	0.00441044	0.0120515	0.000402956	0.0135296
SAM6964a6d7b967	PD	SD/PD	IC1	IC0	TC1	NA	5	M	WHITE	N	1	PREVIOUS	Visceral	(less than) 1 year	bladder	N	NA	1.17647	0.886016	10192	16.2628	1	MS2a1	Genomically unstable	II	0	0	0	0.102312	0	0	0.360513	0	0	0	0.0883949	0	0	0.0796247	0.203323	0	0	0.00224129	0.130444	0	0.0101901	0.022958
SAM3b1066e5801b	SD	SD/PD	IC2	IC2+	TC0	excluded	2	M	WHITE	N	1	NEVER	LN Only	(less than) 1 year	lymph node	Y	N	0.176471	0.386722	10120	15.6386	0	MS2b1	Infiltrated	IV	0.0277773	0.0637307	0.241321	0.00531146	0.00240104	0	0.42527	0.0392916	0.0479543	0	0.0202623	0	0	0.000696789	0.0629008	0.0532909	0	0	0	0.00979184	0	0
SAMf20b827dca51	PD	SD/PD	IC2	IC2+	TC0	inflamed	14	M	WHITE	N	0	NEVER	LN Only	(less than) 1 year	kidney	Y	N	1.09804	0.811141	10258	4.36961	1	MS2b1	Infiltrated	II	0.0561522	0.0127187	0.0489497	0	0.00889524	0	0.340881	0.0418461	0.0698453	0	0.0280351	0	0.0263202	0.00266558	0.165945	0.0936993	0.0214594	0.00482882	0	0.0777584	0	0
SAM6792d6e98068	PD	SD/PD	IC2	IC2+	TC0	desert	17	M	BLACK OR AFRICAN AMERICAN	Y	2	PREVIOUS	Liver	(less than) 1 year	bladder	N	NA	1.11765	1.0716	10095	6.01232	1	MS1b	UroA	I	0	0	0	0.0301086	0	0	0.260211	0.00498268	0.0606452	0	0.0186636	0	0.041166	0.0385355	0	0.143838	0.220634	0.13096	0.0013194	0.0430355	0.00590022	0
SAM31d9176e11fb	CR	CR/PR	IC2	IC2+	TC1	inflamed	23	M	WHITE	Y	0	NEVER	LN Only	(less than) 1 year	bladder	N	NA	4.23529	0.81157	10296	17.117	0	MS2b2.1	UroB	I	0.0848112	0.00262042	0.0111783	0.0692228	0.0160765	0	0.0210613	0.251201	0.0304925	0	0.0237023	0	0.135518	0	0.0823526	0.0667865	0.0752868	0	0	0.119213	0	0.0104773
SAM04c589eb3fb3	NE	NA	IC1	IC1	TC0	NA	50	M	WHITE	N	2	NEVER	Visceral	(less than) 1 year	bladder	N	NA	NA	0.212295	10257	0.689938	0	MS2b2.1	UroB	III	0.0713826	0.00661468	0	0.0238257	0	0	0.20264	0	0.0529028	0	0.0569308	0	0.0987341	0.00810927	0.207126	0.0711578	0.0143664	0	0	0.162061	0.00350652	0.0206422
SAM5cc2d9036053	PD	SD/PD	IC0	IC0	TC0	desert	11	M	WHITE	N	1	NEVER	LN Only	(less than) 1 year	bladder	N	NA	0.411765	0.264372	10180	5.68378	1	MS2b1	Infiltrated	I	0.00813838	0.0583358	0	0.0207658	0	0	0.123304	0	0.000207288	0	0.118992	0	0.0670832	0	0.229612	0.226352	0	0	0.00290469	0.081247	0	0.0630575
SAMb8101c538753	SD	SD/PD	IC2	IC2+	TC2+	inflamed	16	M	WHITE	N	1	PREVIOUS	Liver	(less than) 1 year	bladder	N	NA	3.76471	0.562345	10280	13.4045	1	MS2b2.2	Basal/SCC-like	IV	0.0512625	5.21e-05	0	0.0194849	0.0259287	0	0.0435811	0.194347	0.0154823	0	0.0247837	0	0.0856395	0	0.199075	0.177081	0	0.0280528	0	0.132249	0	0.00298058
SAM80c6183220e6	PD	SD/PD	IC1	IC1	TC0	inflamed	8	M	WHITE	N	0	CURRENT	LN Only	(less than) 1 year	kidney	N	NA	0.215686	0.541934	10030	14.7515	0	MS2b2.2	Basal/SCC-like	III	0.105665	0.00246421	0.0494178	0.0131791	0	0	0.250528	0.0920839	0.0104222	0	0	0	0.0714351	0	0.174087	0.0830211	0.0117618	0	0	0.100959	0.00146795	0.0335076
SAM572f19794c96	CR	CR/PR	IC1	IC1	TC2+	excluded	33	M	WHITE	N	1	PREVIOUS	Visceral	1-2 years	kidney	N	NA	5.5098	0.678423	10248	16.8214	0	MS2b2.2	Basal/SCC-like	III	0.0303758	0	0.0389698	0.0351895	0.0158658	0	0.124274	0.00227773	0.0414487	0	0.003235	0	0.0332189	0.00104846	0.118992	0.093442	0.0549167	0	0	0.393916	0.00106207	0.0117671
SAM1abf01dd4544	PR	CR/PR	IC1	IC1	TC0	excluded	16	M	WHITE	N	2	PREVIOUS	Visceral	(less than) 1 year	kidney	N	NA	1.86275	0.507408	10093	16.8542	0	MS2a2	Genomically unstable	II	0.0217417	0.00738679	0.0415419	0.0692656	0.00870582	0	0.258461	0.107121	0.0210309	0.0200616	0.0890729	0	0	0.0460415	0.0966525	0	0	0.0479438	0	0.101702	0.0331664	0.0301049
SAM1f83ebd6be9b	PD	SD/PD	IC1	IC1	TC0	desert	6	M	WHITE	N	1	NEVER	Liver	(less than) 1 year	kidney	N	NA	0.54902	0.472311	10340	3.5154	1	MS1b	UroA	I	0	0.0725377	0.0685523	0.000736412	0	0	0.536259	0.0443752	0.0412851	0	0.00255526	0	0.019119	0.00711598	0.0512918	0.021782	0	0.0869448	0	0.0462683	0	0.00117664
SAM1f66db567eb5	PR	CR/PR	IC2	IC2+	TC0	inflamed	38	M	WHITE	N	2	CURRENT	Liver	1-2 years	bladder	Y	N	4.5098	0.731951	10245	16.5914	0	MS2b2.2	Basal/SCC-like	III	0.0552499	0.00487368	0.0365666	0.0144021	0.00996107	0	0.136581	0.0544515	0.0160955	0	0.00171831	0	0.0540901	0.0110087	0.0913633	0.0433309	0.0617519	0.00582023	0	0.353185	0.0140999	0.0354509
SAM4918c524b83a	NE	NA	IC1	IC1	TC0	desert	14	M	WHITE	Y	2	CURRENT	Visceral	(less than) 1 year	bladder	N	NA	NA	0.709871	10137	0.62423	0	MS1b	UroA	I	0.069031	0.0494671	0	0.0364154	0	0	0.0605444	0	0.0171225	0.000199502	0.00878866	0	0.0481085	0	0.272852	0.205902	0	0.0183298	0	0.213239	0	0
SAMa0ca029b7afd	NE	NA	IC0	IC0	TC0	NA	12	M	WHITE	N	1	PREVIOUS	Visceral	(less than) 1 year	NA	N	NA	0.745098	0.642024	10314	0.361396	1	MS1b	UroA	II	0.0471457	0.0606886	0.30199	0.00496688	0.0356369	0	0.0412387	0	0.0719045	0	0.0140141	0	0.0769382	0	0.0987598	0.109381	0	0	0	0.134432	0	0.0029029
SAM6157c8f38b72	PR	CR/PR	IC1	IC1	TC0	desert	9	M	WHITE	N	0	PREVIOUS	Visceral	(less than) 1 year	bladder	N	NA	1.80392	0.670758	10235	16.5914	0	MS2b1	Infiltrated	I	0.106452	0.0625045	0	0.023534	0	0	0.158297	0	0.132067	0	0.078105	0	0.0400778	0.00578136	0.239147	0.0735756	0	0	0	0.0804595	0	0
SAMe7e4f7c076a7	PD	SD/PD	IC2	IC2+	TC2+	inflamed	1	M	WHITE	N	1	PREVIOUS	Visceral	(less than) 1 year	bladder	N	NA	0.196078	0.818856	10036	1.97125	1	MS2b2.2	Basal/SCC-like	IV	0.066591	0.0119244	0	0.0160255	0	0	0.124685	0	0.0551289	0	0.0485035	0	0.0972198	0	0.219236	0.053464	0.00813074	0	0	0.28249	0.0113638	0.00523613
SAMbe25e2c88f3e	NE	NA	IC2	IC2+	TC1	NA	NA	M	WHITE	N	2	PREVIOUS	LN Only	(less than) 1 year	lymph node	N	NA	NA	0.696806	10316	2.92402	1	MS2b2.2	Basal/SCC-like	IV	0.0411285	0.0144442	0	0.0159285	0.123447	0	0	0.102461	0.0629843	0	0.197041	0	0.115517	0	0.0596572	0.0862524	0.00782616	0	0	0.143441	0.00344023	0.0264328
SAM4caabd64e7fd	PR	CR/PR	IC1	IC1	TC0	excluded	59	M	WHITE	N	1	PREVIOUS	NA	1-2 years	ureter	N	NA	11.6863	0.790146	10213	15.7043	0	MS1a	UroA	III	0.0605215	0.00909557	0.0205328	0.00449768	0	0	0.244249	0.0714649	0.15782	0	0.0714891	0	0.0479426	0	0.165681	0.07509	0.00222141	0	0	0.0663138	0.00308108	0
SAMc6eff056c89a	PD	SD/PD	IC0	IC0	TC0	excluded	3	M	WHITE	N	1	PREVIOUS	LN Only	(less than) 1 year	lymph node	N	NA	0.45098	0.875813	10054	1.80698	1	MS2b2.1	UroB	III	0.0167407	0	0.186089	0.0376923	0	0	0.24585	0.0104448	0.0354074	0	0.0666793	0	0.0536563	0	0.222654	0.0689291	0	0.00585855	0	0.0499989	0	0
SAM5cfa1699bdb7	PD	SD/PD	IC0	IC0	TC0	NA	10	M	WHITE	Y	0	PREVIOUS	Visceral	(less than) 1 year	liver	Y	N	1.21569	0.788406	10260	15.8357	0	MS2b1	Infiltrated	II	0.103364	0.128346	0	0.0112893	0.00151871	0	0.16274	0.00364618	0.0354351	0	0.0118422	0	0.0408399	0.00177887	0.102722	0.155888	0.157628	0	0	0.0817534	0	0.00120854
SAMda4d892fddc8	PD	SD/PD	IC1	IC1	TC0	NA	4	M	WHITE	N	0	PREVIOUS	Visceral	(less than) 1 year	kidney	N	NA	0.27451	0.421491	10290	14.1273	0	MS2b1	Infiltrated	IV	0.0260844	0.117974	0	0.0603662	0.00764118	0	0.186119	0.0927502	0.0374034	0	0.0487732	0	0.0343767	0	0.165632	0.101536	0.00587684	0	0	0.115467	0	0
SAM3a1c9632ff7b	SD	SD/PD	IC0	IC0	TC0	NA	NA	M	WHITE	N	0	NEVER	Visceral	(less than) 1 year	lung	N	NA	NA	0.627821	10229	16.0329	0	MS1b	UroA	II	0.0308197	0.0475602	0	0.0182242	0.0117711	0	0.155159	0	0.013725	0	0	0.018108	0	0	0.306399	0.10995	0	1.91e-05	0	0.268731	0	0.0195341
SAM8b4b8b0f9e73	SD	SD/PD	IC1	IC1	TC0	excluded	7	M	WHITE	N	0	PREVIOUS	LN Only	(less than) 1 year	kidney	N	NA	1	0.581736	10199	15.6715	0	MS2b1	Infiltrated	I	0.0442522	0.00736498	0.0589292	0.0531118	0.0293776	0	0.275556	0.00764741	0.030932	0.00743221	0.10642	0	0.0376503	0.0550495	0.0717684	0.0845933	0.0489563	0	0	0.080851	0.000107252	0
SAMe3d4266775a9	PD	SD/PD	IC0	IC0	TC0	NA	NA	M	WHITE	Y	0	PREVIOUS	Visceral	1-2 years	bladder	Y	Y	NA	0.933748	10366	13.9959	0	MS1b	UroA	I	0.00787865	0.0281061	0	0.00594442	0	0	0.349497	0.0356252	0.0501676	0.00922142	0.0612805	0	0.0536861	0	0.129531	0.0984274	0.0105296	0.077101	0	0.0726331	0.0103716	0
SAM2de7cffb5f72	NE	NA	IC1	IC1	TC2+	NA	NA	M	WHITE	Y	1	PREVIOUS	LN Only	1-2 years	bladder	Y	Y	NA	0.445911	10324	1.83984	1	MS2a1	Genomically unstable	II	0.00600794	0	0.0837163	0.042799	0	0	0.125275	0.25696	0.0177283	0	0.0361571	0	0	0.0244832	0.15794	0.0775741	0	0.0744609	0	0.0818859	0	0.0150124

## Sheet: Sheet2
Table S2: Mutation data in the DDR pathway of IMvigor210
Symbol	ID	Mut	ANONPT_ID
TP53	SAMc9d0803f12be	Missense	10255
TP53	SAMc71f356dbe76	Missense	10101
TP53	SAMb2e11259e44c	Missense	10230
TP53	SAM8d7cea623505	Missense	10264
TP53	SAMad8ab08e1b2d	Missense	10067
TP53	SAMcb6e9a9347d7	Missense	10014
TP53	SAM4d6e21b01f11	Missense	10362
TP53	SAM7f411afa0444	Missense	10053
RPA1	SAM593d2a81386c	Missense	10081
TP53	SAM593d2a81386c	Nonsense	10081
TP53	SAM2f090346203e	Missense	10222
TP53	SAMa4ff71243c63	Missense	10061
TP53	SAM86842293df3c	Missense	10177
TP53	SAMbf7a57e35e47	Nonsense	10141
TP53	SAM3eec77543e9d	Missense	10059
TP53	SAMfdfdd7190d63	Missense	10015
FANCD2	SAM4e43e38ea9b0	Missense	10112
TP53	SAM4e43e38ea9b0	Missense	10112
TP53	SAMcdbc51c11066	Missense	10079
TP53	SAM059abec239b1	Missense	10188
TP53	SAM34a27e3f7310	Missense	10281
TP53	SAM29d442dc78d2	Missense	10330
TP53	SAM5301279755ba	Missense	10166
TP53	SAM8dfb36c6a824	Missense	10237
TP53	SAM52404b431d5a	Missense	10335
TP53	SAM996f8f74a83c	Missense	10136
TP53	SAM689efe104e02	Missense	10277
TP53	SAMe9b4c23c94d7	Missense	10359
TP53	SAMe77ee732eeee	Missense	10363
TP53	SAM69fc87e7458a	Missense	10044
TP53	SAMd8fb85f0fd6d	Frameshift	10305
TP53	SAM587dfd651b1f	Missense	10170
TP53	SAM80416eea9834	Nonsense	10087
ATM	SAM3ebc6155d707	Missense	10051
TP53	SAM3ebc6155d707	Missense	10051
TP53	SAM03c076511f1a	Nonsense	10007
MUTYH	SAM550f5b52990c	Missense	10321
TP53	SAM550f5b52990c	Missense	10321
TP53	SAM9c3335269349	Missense	10070
TP53	SAM1db67552b17b	Missense	10242
TP53	SAM2e666ce5dec0	Missense	10367
TP53	SAM5044c27e67c2	Missense	10182
TP53	SAM1fb6f209c10b	Missense	10147
TP53	SAMe0dd7723824f	Missense	10160
TP53	SAM5fb9f516a544	Missense	10358
TP53	SAM3545870d6689	Missense	10104
TP53	SAMa7e4e6fa60a3	Missense	10139
TP53	SAM5baed957399c	Missense	10374
TP53	SAMe81ec140193b	Missense	10162
TP53	SAMddee81ec8d7c	Missense	10148
TP53	SAM1c2d72630a45	Nonsense	10129
TP53	SAM7be187d31c1d	Missense	10049
TP53	SAMcacf503a244e	Missense	10351
TP53	SAM9243c5ebf367	Nonsense	10344
TP53	SAM685ec20da451	Nonsense	10289
TP53	SAMbe45fc72778d	Missense	10040
ATM	SAM87f112b7285e	Missense	10096
TP53	SAM9ac5622acdf2	Frameshift	10008
TP53	SAM2bc9e72333fd	Missense	10046
TP53	SAMca5e88d06142	Missense	10169
TP53	SAMa181a7680519	Missense	10238
TP53	SAMd96618275daf	Nonsense	10250
TP53	SAM33ea8425dbb0	Missense	10355
TP53	SAM8f09f8a5f946	Nonsense	10204
TP53	SAMa80fcc2a452a	Missense	10119
TP53	SAMe4d97ab28310	Missense	10091
TP53	SAM7b16cf4a3193	Missense	10346
TP53	SAM51b36c4a92ad	Missense	10155
TP53	SAMbc89234bd787	Missense	10285
TP53	SAMa009477da3b8	Missense	10267
TP53	SAMb30b31f819df	Missense	10223
TP53	SAM84d34a2c9ead	Missense	10181
TP53	SAM74cee90f1ddf	Missense	10350
TP53	SAMf6cbfd6f55f3	Missense	10240
TP53	SAM9452b6dcd916	Missense	10028
TP53	SAM98beb6debaa3	Missense	10196
TP53	SAMb25c4403d396	Missense	10328
TP53	SAM5beb8d8c2216	Nonsense	10050
TP53	SAM8d181445de93	Missense	10252
TP53	SAM5866b88c9192	Missense	10217
TP53	SAMaf222729c8e9	Missense	10226
TP53	SAM93aafaa5be2f	Frameshift	10131
TP53	SAMa0c8bbf8b749	Nonsense	10306
TP53	SAMa96895e58043	Missense	10259
FANCC	SAM7e40ae6236da	Missense	10236
TP53	SAM07cdac36f73d	Missense	10034
TP53	SAM0011a04dd0ef	Missense	10225
TP53	SAMe0f11d4d2d15	Missense	10024
TP53	SAMff40e7f30048	Missense	10268
TP53	SAM4888298d18b6	Missense	10336
TP53	SAM1715a784b228	Missense	10167
TP53	SAM6aa01b776e02	Nonsense	10117
TP53	SAM904a155f2f49	Missense	10138
TP53	SAM4a3195654c79	Missense	10039
TP53	SAM620216d4b8d2	Missense	10106
TP53	SAM9bd42433cf9f	Nonsense	10232
TP53	SAM962bab704aa9	Missense	10069
BRIP1	SAM57ceb527d348	Missense	10356
TP53	SAMf3d45f55672b	Missense	10349
TP53	SAMe7f059251414	Missense	10369
TP53	SAMb7c75a6ebca1	Missense	10146
TP53	SAM2a8632c5ede4	Missense	10012
TP53	SAM86f01b8682dd	Nonsense	10178
TP53	SAM2cc0fe4690c0	Nonsense	10185
TP53	SAMc6e22b526d12	Missense	10140
TP53	SAM8df8ec84e1e2	Nonsense	10065
TP53	SAMe31e323de3f9	Missense	10341
TP53	SAM478ce6494f30	Missense	10215
TP53	SAM11b8c6d25646	Missense	10134
ATM	SAMbb67de387c28	Missense	10115
POLE	SAMbb67de387c28	Missense	10115
TP53	SAM18c076c8cc44	Missense	10337
TP53	SAM4bcba493fe2e	Missense	10239
TP53	SAM58dd8e455a50	Missense	10309
MUTYH	SAM271ae9c9a478	Missense	10157
TP53	SAMa9ba5a78bf41	Missense	10322
TP53	SAM4bb31c300cc2	Missense	10017
TP53	SAM9baf5c8e058b	Missense	10114
TP53	SAM07653ec609da	Missense	10210
TP53	SAM715ed59b05c7	Nonsense	10006
TP53	SAM51699c10e342	Missense	10153
TP53	SAM38cc9ff77180	Missense	10286
TP53	SAM1dc479d93adf	Missense	10202
TP53	SAM4142052149d8	Nonsense	10329
TP53	SAM2d9b66bc81bd	Nonsense	10174
TP53	SAM36f2221b855e	Nonsense	10244
TP53	SAMa16386e36023	Missense	10027
NBN	SAM7433b9789294	Missense	10274
TP53	SAM7433b9789294	Nonsense	10274
TP53	SAMae0f528b3b38	Missense	10159
TP53	SAM89316187f7d2	Missense	10022
TP53	SAMa94d78997136	Missense	10258
TP53	SAM23cfb934e691	Missense	10280
TP53	SAMad8c816bfe1b	Frameshift	10093
TP53	SAMc19f32b27ead	Nonsense	10163
TP53	SAM246e2b1e2dbd	Nonsense	10245
TP53	SAM7250cafc462d	Missense	10036
ATM	SAM73436b9397fd	Nonsense	10213
MSH2	SAM73436b9397fd	Nonsense	10213
MUTYH	SAMfacfa649428e	Missense	10278
TP53	SAMa1c4b9944998	Missense	10260
TP53	SAMa02b1e2437f8	Nonsense	10075
RAD51C	SAMb2e11259e44c	Nonsense	10230
BRCA2	SAM29dddba289b1	Frameshift	10083
BRCA1	SAM2f090346203e	Splice_Site	10222
TP53	SAM16df40838728	Splice_Site	10161
BRCA2	SAM8a898681aa32	Nonsense	10354
TP53	SAMf81411b24c22	Frameshift	10103
BRCA2	SAM4e43e38ea9b0	Nonsense	10112
ATM	SAMc2c0e09da88f	Frameshift	10234
TP53	SAMf94fdfa55ca3	Nonsense	10135
BRCA2	SAM5301279755ba	Nonsense	10166
BRCA2	SAM0241656aa6b0	Nonsense	10063
TP53	SAM0241656aa6b0	Frameshift	10063
PALB2	SAM8dfb36c6a824	Nonsense	10237
BRCA2	SAM31cac6912e3c	Frameshift	10273
BRCA1	SAM3fdbd02541d6	Splice_Site	10090
TP53	SAM3fdbd02541d6	Frameshift	10090
MSH2	SAM1288ab6c6879	Nonsense	10299
TP53	SAM1288ab6c6879	Frameshift	10299
ATM	SAMb1e6069558cd	Frameshift	10194
ATR	SAM550f5b52990c	Splice_Site	10321
RAD50	SAM550f5b52990c	Frameshift	10321
ATM	SAM46dd9d62241f	Nonsense	10080
MSH6	SAMac17e84e3752	Nonsense	10023
FUBP1	SAM6b5765ddbee3	Nonsense	10099
MSH6	SAM569b5ca16c89	Nonsense	10125
PMS2	SAMa7e4e6fa60a3	Nonsense	10139
ATR	SAMe81ec140193b	Nonsense	10162
RAD50	SAM1c2d72630a45	Frameshift	10129
BRCA2	SAM9243c5ebf367	Nonsense	10344
BRCA1	SAM79275d41e8f4	Nonsense	10201
TP53	SAMbe45fc72778d	Splice_Site	10040
ATM	SAM87f112b7285e	Frameshift	10096
ATM	SAM2b1948c25f96	Nonsense	10021
MSH6	SAM2b1948c25f96	Frameshift	10021
RAD50	SAM2b1948c25f96	Frameshift	10021
TP53	SAMcf4b48208732	Frameshift	10010
BRCA1	SAMd96618275daf	Splice_Site	10250
ATR	SAMa009477da3b8	Nonsense	10267
ATM	SAMf6cbfd6f55f3	Frameshift	10240
RAD51C	SAMb25c4403d396	Nonsense	10328
MSH6	SAM8d181445de93	Nonsense	10252
BRIP1	SAM00c84e944073	Splice_Site	10110
TP53	SAMaf222729c8e9	Splice_Site	10226
TP53	SAMa96895e58043	Splice_Site	10259
BRIP1	SAMf25af27c0376	Splice_Site	10343
PALB2	SAMf25af27c0376	Frameshift	10343
TP53	SAM7fe3f01e4b5e	Splice_Site	10263
TP53	SAM573900f18c4d	Frameshift	10279
ATM	SAM7c6a075391e1	Nonsense	10033
PALB2	SAM962bab704aa9	Frameshift	10069
TP53	SAM30aa07b0e6bc	Splice_Site	10241
BRCA1	SAMb7c75a6ebca1	Splice_Site	10146
MSH2	SAM2a8632c5ede4	Splice_Site	10012
MSH2	SAM0dc993732a18	Frameshift	10045
PMS2	SAM0dc993732a18	Frameshift	10045
RAD51	SAMcff37639eff6	Nonsense	10098
BRCA1	SAMc6e22b526d12	Frameshift	10140
ATM	SAM28b83d252b94	Splice_Site	10212
FUBP1	SAM99c1be00cdbb	Frameshift	10254
TP53	SAM271ae9c9a478	Frameshift	10157
BRCA2	SAM4bb31c300cc2	Frameshift	10017
ATM	SAMa16386e36023	Nonsense	10027
TP53	SAMa16386e36023	Splice_Site	10027
ATM	SAMc8876df3fe4c	Nonsense	10190
BRCA2	SAMc8876df3fe4c	Nonsense	10190
TP53	SAMc8876df3fe4c	Splice_Site	10190
TP53	SAM51bbfd2f67e7	Frameshift	10257
TP53	SAMac0d6b198df9	Splice_Site	10180
TP53	SAM89427a2df1b5	Frameshift	10030
FANCA	SAM246e2b1e2dbd	Nonsense	10245
ATR	SAM99536f07036e	Nonsense	10137
MSH6	SAM822963af1310	Frameshift	10318

## Sheet: Sheet3
Table S3: DEG analysis between the DSSH and DSSL group of IMvigor210
Symbol	baseMean	log2FoldChange	lfcSE	stat	pvalue	padj	change
FANCI	8648.28	1.01192	0.0540179	18.733	2.66445e-78	5.75946e-74	UP
MCM2	1553.31	1.39684	0.0765912	18.2376	2.59767e-74	2.80756e-70	UP
ORC1	1093.21	1.22536	0.0673542	18.1928	5.88189e-74	4.2381e-70	UP
MCM4	5915.08	1.15356	0.0639887	18.0275	1.18444e-72	6.40073e-69	UP
KIF11	1943.86	1.13644	0.0635057	17.8951	1.28839e-71	5.56996e-68	UP
NCAPG	1408.83	1.28041	0.0724639	17.6697	7.17907e-70	2.58638e-66	UP
NCAPH	1074.75	1.20161	0.0682639	17.6024	2.35951e-69	7.28616e-66	UP
CDC45	646.229	1.28585	0.073213	17.5631	4.71911e-69	1.2751e-65	UP
KIFC1	1372.27	1.29133	0.0736537	17.5325	8.09026e-69	1.9431e-65	UP
MELK	1398.66	1.40976	0.0806322	17.4839	1.90173e-68	3.84767e-65	UP
DTL	1012.95	1.26332	0.0722631	17.4822	1.95801e-68	3.84767e-65	UP
SPC25	212.552	1.24887	0.0715534	17.4537	3.22497e-68	5.80924e-65	UP
PLK1	946.924	1.19251	0.0686929	17.36	1.65743e-67	2.75592e-64	UP
TTK	1166.25	1.32671	0.076533	17.3351	2.55471e-67	3.94447e-64	UP
LMNB1	3013.6	1.08271	0.0629072	17.2113	2.1856e-66	3.1496e-63	UP
RFC4	1075.97	1.03287	0.060032	17.2054	2.41897e-66	3.26803e-63	UP
RAD54L	1604.22	1.30012	0.0760652	17.0922	1.69707e-65	2.15787e-62	UP
NUSAP1	1674.88	1.1524	0.0675659	17.056	3.15676e-65	3.79092e-62	UP
POLA2	1087.22	0.787634	0.046367	16.987	1.02562e-64	1.16683e-61	NOT
MTBP	839.385	0.92542	0.0548619	16.8682	7.71393e-64	8.23613e-61	NOT
ATAD2	5284.97	1.05374	0.0624772	16.866	8.00142e-64	8.23613e-61	UP
CDCA3	182.641	1.22529	0.0727389	16.8451	1.14064e-63	1.12073e-60	UP
PRC1	1776.69	1.15746	0.0688277	16.8168	1.83749e-63	1.72692e-60	UP
SKA3	397.48	1.30291	0.0777044	16.7675	4.22237e-63	3.80295e-60	UP
NCAPG2	2412.3	1.01154	0.0603833	16.752	5.47502e-63	4.73392e-60	UP
NCAPD2	6078.94	0.830808	0.0496828	16.7223	9.02294e-63	7.50153e-60	NOT
XRCC2	184.212	1.26055	0.0754343	16.7105	1.09914e-62	8.79965e-60	UP
TPX2	3384.04	1.3261	0.0794409	16.6929	1.47667e-62	1.13999e-59	UP
AURKB	221.786	1.3231	0.0794483	16.6536	2.85147e-62	2.12543e-59	UP
CHAF1B	746.722	1.17615	0.0706682	16.6432	3.39038e-62	2.44288e-59	UP
RNASEH2A	1682.11	0.990917	0.0595679	16.6351	3.88218e-62	2.62241e-59	NOT
CDC25C	209.734	1.30403	0.0783846	16.6363	3.80317e-62	2.62241e-59	UP
CCNA2	1231.66	1.14332	0.068972	16.5766	1.02833e-61	6.73586e-59	UP
KIF2C	1384.22	1.29031	0.0778746	16.5691	1.16592e-61	7.41249e-59	UP
CDCA5	205.323	1.26564	0.0767898	16.4819	4.95387e-61	3.05951e-58	UP
NEK2	846.781	1.32146	0.0801952	16.4781	5.27272e-61	3.16598e-58	UP
NUF2	948.938	1.56731	0.0952596	16.453	7.97789e-61	4.66081e-58	UP
HMMR	656.709	1.22983	0.0748438	16.4319	1.13055e-60	6.43102e-58	UP
EXO1	1547.76	1.33224	0.0811136	16.4244	1.27968e-60	7.09272e-58	UP
KIF15	1037.13	1.27451	0.0777994	16.382	2.56974e-60	1.3732e-57	UP
CHEK1	1214.54	1.14226	0.0697298	16.3812	2.6046e-60	1.3732e-57	UP
RAD51AP1	414.528	1.25954	0.07694	16.3704	3.11368e-60	1.60251e-57	UP
ZWINT	518.672	1.1765	0.0725409	16.2184	3.73633e-59	1.87825e-56	UP
CCNB1	2033.18	1.17908	0.0727715	16.2026	4.8373e-59	2.37644e-56	UP
KIF14	1719.52	1.34222	0.0828516	16.2003	5.01718e-59	2.41003e-56	UP
BUB1B	3945.11	1.07564	0.0664903	16.1774	7.28295e-59	3.42235e-56	UP
CENPF	6553.63	1.26705	0.0783541	16.1708	8.10916e-59	3.72952e-56	UP
KIF4A	2791.46	1.19773	0.0741426	16.1544	1.05662e-58	4.75831e-56	UP
HIST1H3B	1034.08	1.17856	0.0730601	16.1314	1.53543e-58	6.77343e-56	UP
DEPDC1	461.344	1.39483	0.0864899	16.127	1.6473e-58	7.12161e-56	UP
TOP2A	13252.1	1.20297	0.0748955	16.062	4.70908e-58	1.99591e-55	UP
TICRR	1345.51	1.30959	0.0815856	16.0518	5.55481e-58	2.30909e-55	UP
PLK4	971.851	0.996163	0.0621112	16.0384	6.89244e-58	2.81108e-55	NOT
CKAP2L	721.569	1.18644	0.0739827	16.0368	7.07379e-58	2.83161e-55	UP
NDC80	1291.01	1.29472	0.0809262	15.9987	1.30424e-57	5.12589e-55	UP
CENPI	696.523	1.06346	0.0667009	15.9438	3.14819e-57	1.2152e-54	UP
ASPM	13003.9	1.30303	0.0817623	15.9368	3.52178e-57	1.33556e-54	UP
PRR11	1678.29	1.10579	0.0694102	15.9313	3.84483e-57	1.43293e-54	UP
HELLS	2377.4	0.928964	0.0584404	15.8959	6.76112e-57	2.47709e-54	NOT
RFC5	916.752	0.943758	0.0593955	15.8894	7.50596e-57	2.70415e-54	NOT
ECT2	3785.2	1.08605	0.0684373	15.8693	1.03369e-56	3.66299e-54	UP
BRCA1	4653.36	0.962212	0.0607744	15.8325	1.85633e-56	6.47202e-54	NOT
CDT1	287.094	1.25452	0.0792558	15.8288	1.97082e-56	6.7621e-54	UP
SPC24	84.6305	1.19897	0.0757825	15.8212	2.22191e-56	7.50451e-54	UP
WDHD1	1756.72	0.971419	0.0614979	15.796	3.31638e-56	1.10287e-53	NOT
PRIM1	786.137	0.921347	0.0583751	15.7832	4.05995e-56	1.3297e-53	NOT
RACGAP1	2084.17	0.979493	0.0621648	15.7564	6.20734e-56	2.00266e-53	NOT
FEN1	501.315	1.03119	0.065468	15.751	6.76089e-56	2.14917e-53	UP
CCNB2	775.995	1.14953	0.0731707	15.7102	1.28684e-55	4.03137e-53	UP
GSG2	216.571	1.24077	0.0791149	15.6831	1.97313e-55	6.09302e-53	UP
GTSE1	837.758	1.12162	0.0715359	15.6791	2.10071e-55	6.39562e-53	UP
TOPBP1	4152.59	0.708694	0.0452171	15.6731	2.30928e-55	6.91482e-53	NOT
POLQ	1827.51	1.15373	0.0736192	15.6716	2.36721e-55	6.91482e-53	UP
CENPK	354.271	0.995528	0.0635233	15.6719	2.35564e-55	6.91482e-53	NOT
DLGAP5	1468.5	1.20514	0.0770131	15.6485	3.40206e-55	9.8052e-53	UP
DIAPH3	1740.83	1.21065	0.0773961	15.6423	3.75097e-55	1.06685e-52	UP
HIST1H2AM	2850.55	1.16672	0.0745914	15.6414	3.80141e-55	1.06716e-52	UP
KPNA2	4982.47	0.989152	0.0632696	15.6339	4.27685e-55	1.18524e-52	NOT
RFC3	712.038	1.0272	0.0657268	15.6283	4.66851e-55	1.2774e-52	UP
MCM6	2256.9	0.838859	0.053767	15.6017	7.08494e-55	1.91435e-52	NOT
RAD51	757.94	1.04347	0.0670031	15.5735	1.10228e-54	2.94158e-52	UP
MKI67	31956.3	1.07617	0.0692318	15.5445	1.73431e-54	4.57181e-52	UP
KIF20A	1254.12	1.20239	0.0774438	15.526	2.3153e-54	6.02982e-52	UP
CDK1	1303.61	1.18582	0.0765158	15.4977	3.59427e-54	9.24925e-52	UP
BRIP1	2898.46	1.07294	0.0692801	15.487	4.24485e-54	1.07949e-51	UP
MCM10	922.677	1.2653	0.0817744	15.4731	5.27136e-54	1.32495e-51	UP
TROAP	685.273	1.23524	0.0798698	15.4657	5.91121e-54	1.4687e-51	UP
STIL	2384.5	1.01131	0.0654273	15.4569	6.77339e-54	1.66379e-51	UP
HIST1H2BO	2112.82	1.24288	0.0805721	15.4257	1.1003e-53	2.67236e-51	UP
BUB1	1885.11	1.09645	0.0710976	15.4217	1.16925e-53	2.80828e-51	UP
KIAA1524	1335.44	1.02021	0.0661897	15.4134	1.33052e-53	3.1605e-51	UP
SMC2	2142.16	0.975646	0.0633451	15.4021	1.58481e-53	3.72363e-51	NOT
UBE2T	663.246	1.09002	0.0707968	15.3965	1.72814e-53	4.01672e-51	UP
MAD2L1	277.704	1.1149	0.0724615	15.3861	2.03e-53	4.66815e-51	UP
RECQL4	508.507	1.21661	0.0791206	15.3767	2.34689e-53	5.34004e-51	UP
KIF18B	405.557	1.25234	0.0814649	15.3727	2.49364e-53	5.61485e-51	UP
SKA1	116.891	1.29833	0.0845108	15.3629	2.90249e-53	6.46806e-51	UP
UBE2C	1063.23	1.30632	0.0851659	15.3386	4.22472e-53	9.31853e-51	UP
KIF24	354.841	1.15954	0.0756161	15.3345	4.49585e-53	9.81639e-51	UP
KIF23	2364.17	1.0969	0.0717994	15.2773	1.08267e-52	2.34029e-50	UP
FANCD2	7657.11	0.997165	0.0654889	15.2265	2.35972e-52	5.05027e-50	NOT
FANCA	3485.71	1.03633	0.0680986	15.2181	2.68403e-52	5.68804e-50	UP
EME1	198.971	1.15636	0.0761421	15.1868	4.3233e-52	9.07305e-50	UP
CDC20	813.75	1.4071	0.0926723	15.1836	4.54184e-52	9.44004e-50	UP
GINS1	414.874	1.12383	0.0742146	15.143	8.43423e-52	1.73633e-49	UP
DNA2	881.064	0.886083	0.0586108	15.1181	1.23078e-51	2.50986e-49	NOT
EZH2	1776.24	1.13594	0.0753452	15.0765	2.3127e-51	4.67208e-49	UP
CDCA8	1004.55	1.20935	0.0802832	15.0636	2.81125e-51	5.62666e-49	UP
CLSPN	1970.17	1.25465	0.0833453	15.0536	3.26768e-51	6.48021e-49	UP
PCNA	2503.59	0.896242	0.0598117	14.9844	9.2843e-51	1.82445e-48	NOT
TYMS	1089.98	1.26753	0.0846883	14.967	1.20682e-50	2.35014e-48	UP
KIF18A	879.357	1.25395	0.0840795	14.9138	2.67952e-50	5.12571e-48	UP
FOXM1	1279.94	1.34147	0.0899469	14.9141	2.67027e-50	5.12571e-48	UP
WDR62	1847.36	1.28681	0.0863057	14.9099	2.84181e-50	5.38848e-48	UP
CDC25A	295.045	1.21162	0.0814231	14.8805	4.40899e-50	8.28737e-48	UP
POLE	3994.75	0.761003	0.0511641	14.8738	4.87809e-50	9.09007e-48	NOT
FANCB	439.963	1.11836	0.0752177	14.8683	5.29067e-50	9.77462e-48	UP
BIRC5	338.441	1.20418	0.0811578	14.8376	8.372e-50	1.53364e-47	UP
MYBL2	2441.98	1.62024	0.109274	14.8273	9.76048e-50	1.77296e-47	UP
CKS2	497.701	1.16796	0.0788543	14.8116	1.23344e-49	2.22184e-47	UP
POLE2	330.45	1.01116	0.0684397	14.7745	2.14006e-49	3.8231e-47	UP
HJURP	851.346	1.15356	0.0781449	14.7618	2.58143e-49	4.57379e-47	UP
CDC6	1686.67	1.12488	0.0762749	14.7476	3.18566e-49	5.59848e-47	UP
CIT	2343.75	1.05291	0.0714657	14.733	3.956e-49	6.8962e-47	UP
DNMT1	12911.7	0.77066	0.0523339	14.7258	4.39976e-49	7.60843e-47	NOT
ANLN	3704.16	1.20451	0.0821919	14.6548	1.255e-48	2.15302e-46	UP
MSH2	6000.45	0.747707	0.0510723	14.6402	1.55673e-48	2.64964e-46	NOT
ARHGEF39	68.7309	1.20642	0.0824146	14.6384	1.59862e-48	2.69967e-46	UP
CASC5	2237.2	0.964067	0.0659491	14.6184	2.14496e-48	3.59421e-46	NOT
ESPL1	1010.67	1.09134	0.0747619	14.5975	2.9136e-48	4.84464e-46	UP
ZNF367	129.905	1.26872	0.0869386	14.5933	3.0996e-48	5.11458e-46	UP
MCM7	5074.32	0.803927	0.0551846	14.568	4.49068e-48	7.35383e-46	NOT
C17orf53	426.657	1.05737	0.0727302	14.5382	6.93881e-48	1.12774e-45	UP
BLM	1645.99	0.930825	0.0640662	14.5291	7.92566e-48	1.27852e-45	NOT
PTTG1	1470.66	1.16946	0.0805918	14.5109	1.03319e-47	1.65433e-45	UP
WHSC1	5532.77	0.849787	0.0589412	14.4175	4.01458e-47	6.38082e-45	NOT
PKMYT1	97.875	1.22185	0.0848529	14.3996	5.20197e-47	8.20772e-45	UP
DSN1	792.993	0.752254	0.0523288	14.3755	7.37216e-47	1.15476e-44	NOT
TRIP13	868.739	1.3383	0.093326	14.34	1.23031e-46	1.89959e-44	UP
MND1	155.989	1.11354	0.0776498	14.3405	1.22193e-46	1.89959e-44	UP
MCM5	1122.01	0.801744	0.0559551	14.3283	1.45543e-46	2.23124e-44	NOT
GINS2	196.321	1.06888	0.0748204	14.286	2.6771e-46	4.07523e-44	UP
IQGAP3	2580.49	1.25069	0.0875628	14.2833	2.77995e-46	4.20219e-44	UP
AURKA	2341.71	1.02892	0.0722252	14.2461	4.74347e-46	7.12047e-44	UP
DSCC1	343.289	1.03057	0.0726224	14.1908	1.04394e-45	1.55626e-43	UP
RFC2	888.847	0.753146	0.0531522	14.1696	1.41311e-45	2.09218e-43	NOT
FBXO5	448.081	0.935767	0.0661688	14.1421	2.08863e-45	3.07128e-43	NOT
XRCC3	734.511	0.881405	0.0623766	14.1304	2.46839e-45	3.60519e-43	NOT
SMC4	6359.23	0.80733	0.0573516	14.0768	5.27126e-45	7.64721e-43	NOT
MCM8	1983.5	0.800535	0.0569357	14.0603	6.65617e-45	9.59198e-43	NOT
CENPM	95.4103	1.03517	0.0738529	14.0166	1.23417e-44	1.76674e-42	UP
PSMC3IP	870.655	0.830351	0.0593613	13.9881	1.84273e-44	2.62056e-42	NOT
DEPDC1B	307.567	1.1053	0.0790874	13.9757	2.19398e-44	3.09967e-42	UP
OIP5	111.622	1.1583	0.0831841	13.9245	4.49492e-44	6.30924e-42	UP
CENPO	686.999	0.831671	0.0598761	13.8899	7.29738e-44	1.01768e-41	NOT
TMPO	8491.65	0.758442	0.0547433	13.8545	1.19482e-43	1.65559e-41	NOT
KNTC1	7451.52	0.833704	0.0602521	13.8369	1.52591e-43	2.1009e-41	NOT
ATAD5	1397.29	0.961943	0.069751	13.7911	2.88362e-43	3.94508e-41	NOT
CDCA7	488.915	1.3049	0.0946247	13.7903	2.91478e-43	3.96263e-41	UP
VRK1	3004.13	0.854693	0.0620638	13.7712	3.79845e-43	5.13171e-41	NOT
CHAF1A	2030.76	0.828763	0.0602134	13.7638	4.21025e-43	5.65272e-41	NOT
PRIM2	1003.68	0.581078	0.042363	13.7166	8.07196e-43	1.07706e-40	NOT
CCNE2	363.219	1.42648	0.104011	13.7147	8.28679e-43	1.09894e-40	UP
TIMELESS	2313.07	0.773928	0.0564551	13.7087	9.00247e-43	1.18657e-40	NOT
INCENP	1774.91	0.745898	0.0545286	13.679	1.35508e-42	1.77524e-40	NOT
LIN9	558.103	0.780726	0.0571529	13.6603	1.75251e-42	2.28207e-40	NOT
C5orf34	232.636	1.07758	0.0790606	13.6298	2.66464e-42	3.44904e-40	UP
TIPIN	356.987	0.680672	0.0499911	13.6159	3.2237e-42	4.14782e-40	NOT
TK1	261.799	1.12928	0.0830457	13.5983	4.0962e-42	5.23926e-40	UP
HIST1H2BJ	3025.11	1.0129	0.0747027	13.5591	6.99594e-42	8.89554e-40	UP
MMS22L	1220.35	0.711874	0.0525359	13.5502	7.89794e-42	9.98374e-40	NOT
CKS1B	175.205	1.24117	0.0916309	13.5453	8.44532e-42	1.06136e-39	UP
CENPE	3609.47	0.893484	0.0660679	13.5237	1.13289e-41	1.41553e-39	NOT
SPAG5	3151.32	1.00614	0.0744824	13.5085	1.3936e-41	1.73127e-39	UP
SGOL1	563.651	1.14625	0.0848658	13.5066	1.42915e-41	1.76095e-39	UP
KNSTRN	660.662	0.859728	0.0636534	13.5064	1.43379e-41	1.76095e-39	NOT
TRAIP	202.46	0.922204	0.0683025	13.5018	1.52692e-41	1.86474e-39	NOT
NASP	8209.92	0.740398	0.0549069	13.4846	1.92682e-41	2.33989e-39	NOT
HIST1H2BF	2487.64	0.983292	0.0730497	13.4606	2.66726e-41	3.22098e-39	NOT
E2F1	322.646	1.37651	0.102407	13.4415	3.45343e-41	4.14718e-39	UP
WDR76	1039.14	0.994797	0.0740481	13.4345	3.79825e-41	4.53608e-39	NOT
RPA3	526.316	0.837569	0.0623565	13.4319	3.92959e-41	4.66714e-39	NOT
KIF20B	2050.87	0.824557	0.0614068	13.4278	4.15651e-41	4.90968e-39	NOT
FAM64A	60.6701	1.31708	0.0981259	13.4223	4.47343e-41	5.25531e-39	UP
CENPA	103.222	1.20723	0.0902062	13.383	7.60647e-41	8.88764e-39	UP
CEP55	836.442	1.04648	0.0783214	13.3614	1.01675e-40	1.18162e-38	UP
EXOSC2	939.736	0.636609	0.0476884	13.3494	1.19474e-40	1.38104e-38	NOT
HMGB2	2304.37	0.94354	0.0707585	13.3346	1.45545e-40	1.67346e-38	NOT
CDCA2	897.853	1.07821	0.0808889	13.3295	1.55993e-40	1.7841e-38	UP
C1orf112	1670.59	0.969024	0.072702	13.3287	1.576e-40	1.79299e-38	NOT
FAM111B	614.194	1.30872	0.0985348	13.2818	2.95332e-40	3.34235e-38	UP
TENC1	1378.46	-0.988433	0.0744293	-13.2801	3.01793e-40	3.39769e-38	NOT
H2AFZ	1358.13	0.717958	0.0541616	13.2558	4.17385e-40	4.67471e-38	NOT
AOX1	1234.76	-2.4799	0.187212	-13.2465	4.72623e-40	5.26609e-38	DOWN
HIST1H4C	863.903	0.806834	0.0609396	13.2399	5.16156e-40	5.72166e-38	NOT
CDC7	960.27	0.951727	0.0724126	13.1431	1.86389e-39	2.05561e-37	NOT
ASF1B	91.1897	1.17183	0.0896224	13.0752	4.56633e-39	5.01044e-37	UP
HIST1H2AG	4675.35	1.00966	0.0772684	13.0669	5.0899e-39	5.55673e-37	UP
MCM3	5899.06	0.846711	0.0648095	13.0646	5.24491e-39	5.69718e-37	NOT
ARHGAP11A	1498.06	0.969063	0.0741826	13.0632	5.34256e-39	5.77424e-37	NOT
NUP155	8923.27	0.839382	0.0644861	13.0165	9.85993e-39	1.06036e-36	NOT
BORA	757.681	0.726576	0.0558547	13.0083	1.09695e-38	1.17384e-36	NOT
CENPL	170.56	0.882104	0.0680459	12.9634	1.97355e-38	2.10149e-36	NOT
SUV39H2	442.901	0.802002	0.0619325	12.9496	2.3617e-38	2.50248e-36	NOT
GMPS	3509.33	0.649629	0.0502104	12.9381	2.74174e-38	2.891e-36	NOT
CDKN3	402.872	1.12589	0.0870526	12.9334	2.91517e-38	3.05895e-36	UP
NCAPD3	2536.31	0.601381	0.0465641	12.9151	3.6978e-38	3.86143e-36	NOT
C16orf59	48.7554	1.09495	0.0848224	12.9087	4.02002e-38	4.17773e-36	UP
STMN1	3503.59	1.17628	0.0912115	12.8962	4.73121e-38	4.89329e-36	UP
PRELP	1020.44	-2.0464	0.158933	-12.8759	6.15404e-38	6.33456e-36	DOWN
RBL1	1402.84	0.729227	0.0567053	12.86	7.56186e-38	7.74679e-36	NOT
NDC1	1657.4	0.651787	0.0507274	12.8488	8.7348e-38	8.9062e-36	NOT
LDB2	622.106	-1.09672	0.0854279	-12.838	1.00483e-37	1.01974e-35	DOWN
HIST1H2AB	168.488	0.929381	0.0724743	12.8236	1.20976e-37	1.22197e-35	NOT
POLA1	3750.66	0.633109	0.0495775	12.7701	2.40903e-37	2.42203e-35	NOT
ACTL6A	2878.11	0.662124	0.0518616	12.7671	2.50247e-37	2.50432e-35	NOT
CCNF	751.765	0.861088	0.0675491	12.7476	3.21511e-37	3.20266e-35	NOT
HAUS8	241.803	0.650602	0.051105	12.7307	3.99188e-37	3.95819e-35	NOT
CCDC150	386.413	1.11193	0.0873557	12.7287	4.09552e-37	4.04241e-35	UP
RAD18	649.782	0.729139	0.0572928	12.7265	4.21052e-37	4.13702e-35	NOT
TNS1	6577.38	-1.28691	0.101287	-12.7056	5.50539e-37	5.38482e-35	DOWN
POC1A	348.16	0.94015	0.0741217	12.6839	7.26561e-37	7.07448e-35	NOT
ORC6	884.743	1.00258	0.0790689	12.6799	7.64468e-37	7.4102e-35	UP
CENPU	1046.67	0.97293	0.0767791	12.6718	8.47427e-37	8.17767e-35	NOT
RRM1	3808.98	0.700755	0.055347	12.6611	9.70994e-37	9.32844e-35	NOT
HIST1H2BN	1655.98	1.00602	0.079683	12.6252	1.53329e-36	1.46653e-34	UP
HIST2H2BF	7947	0.979927	0.0777538	12.6029	2.03412e-36	1.93698e-34	NOT
NUP205	8308.47	0.52021	0.0412979	12.5965	2.2067e-36	2.09211e-34	NOT
POLD1	524.043	0.727279	0.0577616	12.591	2.36542e-36	2.2328e-34	NOT
GINS4	143.585	1.05588	0.0838908	12.5863	2.5106e-36	2.35953e-34	UP
ZWILCH	1155.49	0.596009	0.0473889	12.577	2.82646e-36	2.64489e-34	NOT
PBK	322.233	1.14415	0.0912928	12.5327	4.94428e-36	4.60671e-34	UP
FIGNL1	503.152	0.692755	0.0553685	12.5117	6.44114e-36	5.97561e-34	NOT
HIST1H2AH	2429.14	0.960833	0.0768226	12.5072	6.82041e-36	6.30043e-34	NOT
TCF19	155.438	1.14649	0.0919665	12.4664	1.13801e-35	1.04678e-33	UP
FAM72A	48.6271	1.16501	0.0935728	12.4504	1.39221e-35	1.27517e-33	UP
KIAA0101	472.737	0.940651	0.0756385	12.4361	1.66347e-35	1.51719e-33	NOT
UHRF1	427.791	1.06853	0.0861032	12.4099	2.31039e-35	2.09838e-33	UP
CEP78	976.943	0.64841	0.0524231	12.3688	3.85644e-35	3.4879e-33	NOT
FANCG	1366.51	0.733063	0.0592992	12.3621	4.19088e-35	3.77459e-33	NOT
TACC3	1301.26	0.995678	0.0805763	12.357	4.46738e-35	4.00692e-33	NOT
MSH6	9593.66	0.67556	0.0547172	12.3464	5.09464e-35	4.55065e-33	NOT
HIST2H2AB	293.331	1.01109	0.0819745	12.3342	5.92742e-35	5.27272e-33	UP
WDR5	1745.95	0.610716	0.0495688	12.3206	7.01953e-35	6.21862e-33	NOT
RMI1	875.791	0.846687	0.0688815	12.2919	1.00085e-34	8.83035e-33	NOT
FANCC	772.589	0.829738	0.0676493	12.2653	1.3914e-34	1.22263e-32	NOT
DNAJC9	636.353	0.5722	0.0466704	12.2604	1.47709e-34	1.29266e-32	NOT
RMI2	44.4442	1.30801	0.106801	12.2471	1.74127e-34	1.51771e-32	UP
GSTM5	199.308	-1.66437	0.1363	-12.2111	2.71247e-34	2.35473e-32	DOWN
SUV39H1	131.695	0.760329	0.0624259	12.1797	3.98711e-34	3.44742e-32	NOT
E2F7	750.037	1.13495	0.0933228	12.1615	4.98381e-34	4.29203e-32	UP
ESCO2	505.831	0.961494	0.0790914	12.1567	5.28212e-34	4.53089e-32	NOT
BHMT2	101.061	-2.00881	0.165734	-12.1207	8.20827e-34	7.01304e-32	DOWN
TMEM194A	813.909	0.685155	0.0568986	12.0417	2.14549e-33	1.82586e-31	NOT
SNRPA	933.538	0.496617	0.0413932	11.9976	3.65897e-33	3.10166e-31	NOT
UNG	2301.19	0.655482	0.0547316	11.9763	4.73026e-33	3.99411e-31	NOT
SKP2	2872.59	0.991879	0.0829791	11.9533	6.23602e-33	5.24506e-31	NOT
GPR124	1202.46	-1.05838	0.0886623	-11.9372	7.57138e-33	6.34353e-31	DOWN
ERCC6L	295.491	1.1485	0.0962414	11.9335	7.91308e-33	6.60421e-31	UP
GPSM2	2447.95	0.905585	0.0759983	11.9159	9.78484e-33	8.13496e-31	NOT
CDCA4	117.495	0.823618	0.0692818	11.8879	1.3675e-32	1.13256e-30	NOT
PRKDC	32259	0.586301	0.0494539	11.8555	2.01496e-32	1.65609e-30	NOT
C21orf58	111.092	1.13538	0.0957683	11.8555	2.01487e-32	1.65609e-30	UP
HIST1H2BK	2819.4	0.722817	0.0610824	11.8335	2.62027e-32	2.14544e-30	NOT
CENPH	230.559	0.895432	0.0756802	11.8318	2.67393e-32	2.18112e-30	NOT
CACNA1C	1914.71	-1.13429	0.0958717	-11.8313	2.68905e-32	2.1852e-30	DOWN
NEIL3	306.074	1.10344	0.0933515	11.8202	3.06899e-32	2.48462e-30	UP
GPR133	472.57	-1.80451	0.152851	-11.8057	3.64687e-32	2.94145e-30	DOWN
RIBC2	156.466	1.26819	0.10759	11.7872	4.54457e-32	3.65188e-30	UP
TRA2B	3373.87	0.376993	0.0320041	11.7795	4.97807e-32	3.98541e-30	NOT
ECM2	428.854	-1.30277	0.11079	-11.7589	6.35598e-32	5.06978e-30	DOWN
TONSL	376.635	0.932602	0.0793548	11.7523	6.87122e-32	5.4606e-30	NOT
HSPB2	32.7636	-1.3779	0.117265	-11.7503	7.03607e-32	5.57112e-30	DOWN
TEK	1422.61	-1.01928	0.0868691	-11.7335	8.586e-32	6.77354e-30	DOWN
CDK2	1547.82	0.723821	0.0617009	11.7311	8.8271e-32	6.93842e-30	NOT
CENPN	662.607	0.827273	0.0705406	11.7276	9.203e-32	7.20768e-30	NOT
CEP85	1178.7	0.687102	0.0587377	11.6978	1.30822e-31	1.02088e-29	NOT
HIST1H1C	4706.95	0.64866	0.0555605	11.6748	1.71418e-31	1.33287e-29	NOT
SNRPD1	1982.06	0.696567	0.0598326	11.6419	2.52243e-31	1.95429e-29	NOT
IGFBP7	11316.7	-1.11555	0.0959404	-11.6275	2.98664e-31	2.30569e-29	DOWN
SASS6	725.729	0.657725	0.0566187	11.6167	3.38786e-31	2.60612e-29	NOT
DONSON	1079.13	0.787423	0.0677951	11.6147	3.46804e-31	2.65834e-29	NOT
ZGRF1	1077.91	0.60128	0.0517906	11.6098	3.67368e-31	2.80601e-29	NOT
BRCA2	3855.04	0.820988	0.0707698	11.6008	4.08169e-31	3.10668e-29	NOT
HIST2H2AC	2907.5	0.796516	0.0688087	11.5758	5.46579e-31	4.14556e-29	NOT
CENPJ	3062.01	0.625168	0.0540441	11.5677	6.00436e-31	4.53812e-29	NOT
ARHGAP11B	399.363	0.863716	0.0748968	11.5321	9.09226e-31	6.84803e-29	NOT
COX7A1	71.9928	-1.16331	0.101063	-11.5107	1.16504e-30	8.74431e-29	DOWN
ACTA2	23090.2	-1.36571	0.118763	-11.4995	1.32745e-30	9.92878e-29	DOWN
HIST1H3D	1569.44	0.864579	0.0752481	11.4897	1.48606e-30	1.10768e-28	NOT
LOC81691	308.487	0.870573	0.0757719	11.4894	1.49163e-30	1.10801e-28	NOT
HIST1H4B	1050.22	0.776104	0.0677326	11.4583	2.13553e-30	1.58088e-28	NOT
HSPB6	90.1666	-2.12537	0.185497	-11.4577	2.1513e-30	1.58711e-28	DOWN
CCNE1	728.978	1.41212	0.12341	11.4425	2.56474e-30	1.8857e-28	UP
NUDT1	225.407	0.666205	0.058253	11.4364	2.75019e-30	2.01519e-28	NOT
LIMS2	274.876	-1.11906	0.0978854	-11.4323	2.88374e-30	2.10591e-28	DOWN
RUVBL1	1606.45	0.661563	0.0579502	11.4161	3.47642e-30	2.53018e-28	NOT
HIST1H2AL	1783.07	1.11994	0.0981959	11.4051	3.94253e-30	2.85979e-28	UP
DEK	6911.81	0.973753	0.0855456	11.3828	5.09088e-30	3.68041e-28	NOT
DDX12P	431.928	0.932467	0.0819552	11.3778	5.39626e-30	3.88818e-28	NOT
MRVI1	1163.32	-1.1893	0.104541	-11.3764	5.48118e-30	3.93625e-28	DOWN
LMNB2	4454.22	0.651853	0.057314	11.3734	5.6757e-30	4.06244e-28	NOT
CEP72	727.126	0.952313	0.0837772	11.3672	6.09006e-30	4.34464e-28	NOT
KPNB1	17132.4	0.348621	0.0306745	11.3652	6.23234e-30	4.43152e-28	NOT
CSE1L	9915.08	0.5775	0.0508365	11.3599	6.61959e-30	4.69144e-28	NOT
MTHFD1	9801.12	0.544094	0.0479251	11.353	7.16438e-30	5.06095e-28	NOT
KIF4B	57.8291	0.770466	0.067924	11.3431	8.02836e-30	5.6528e-28	NOT
ALYREF	641.064	0.612929	0.0540707	11.3357	8.73385e-30	6.12958e-28	NOT
LHFP	295.34	-1.16285	0.102645	-11.3288	9.4467e-30	6.60841e-28	DOWN
PDE1A	384.866	-1.36731	0.120813	-11.3176	1.07431e-29	7.49108e-28	DOWN
PRKG1	790.486	-1.11315	0.0985402	-11.2964	1.3669e-29	9.50063e-28	DOWN
C11orf96	1204.43	-1.69404	0.150088	-11.2869	1.52242e-29	1.05476e-27	DOWN
TMEM106C	2153.95	0.80344	0.0712571	11.2752	1.73911e-29	1.20104e-27	NOT
DACT3	70.5943	-1.49613	0.132702	-11.2743	1.75686e-29	1.20944e-27	DOWN
CMSS1	945.555	0.65766	0.0583359	11.2737	1.77024e-29	1.21478e-27	NOT
DHX9	17671.4	0.359413	0.0318971	11.2679	1.89087e-29	1.29345e-27	NOT
POLD2	1153.6	0.639815	0.0568286	11.2587	2.09892e-29	1.42674e-27	NOT
NUP85	2679.43	0.454561	0.0403742	11.2587	2.09803e-29	1.42674e-27	NOT
CCDC77	586.6	0.61832	0.0549594	11.2505	2.30312e-29	1.56064e-27	NOT
LRRC32	617.971	-1.111	0.0988847	-11.2354	2.73399e-29	1.84681e-27	DOWN
SORBS1	2614.53	-1.52009	0.135343	-11.2314	2.85984e-29	1.92581e-27	DOWN
ILF2	8063.09	0.554987	0.0494797	11.2165	3.38518e-29	2.27249e-27	NOT
UBE2S	127.168	0.960571	0.0856689	11.2126	3.53634e-29	2.36661e-27	NOT
H2AFX	592.275	0.787446	0.0703223	11.1977	4.186e-29	2.79273e-27	NOT
CHEK2	1049.34	0.53981	0.0482264	11.1933	4.39954e-29	2.92617e-27	NOT
PRPF4	1824.29	0.492307	0.0439958	11.1899	4.57178e-29	3.0314e-27	NOT
DMGDH	116.54	-1.67955	0.150271	-11.1768	5.29587e-29	3.50078e-27	DOWN
GUCY1A2	609.615	-1.05885	0.0949241	-11.1547	6.79117e-29	4.47555e-27	DOWN
BRIX1	3013.34	0.73646	0.066065	11.1475	7.36388e-29	4.83822e-27	NOT
CCT5	16485.8	0.75275	0.0676315	11.1302	8.94663e-29	5.86032e-27	NOT
FXYD1	43.2461	-1.78879	0.16099	-11.1112	1.10682e-28	7.22811e-27	DOWN
USP1	3178.77	0.937407	0.0844119	11.1051	1.18421e-28	7.71017e-27	NOT
SYNPO	6228.19	-0.949746	0.0856093	-11.094	1.34217e-28	8.71245e-27	NOT
SGOL2	769.283	0.836383	0.075412	11.0909	1.38955e-28	8.99297e-27	NOT
LMOD1	2542.76	-1.6573	0.149561	-11.0811	1.54931e-28	9.99699e-27	DOWN
UCK2	1217.88	0.701691	0.0633561	11.0753	1.65238e-28	1.06303e-26	NOT
PAICS	2418.13	0.715903	0.0646496	11.0736	1.68498e-28	1.08079e-26	NOT
NCBP1	3571.87	0.473201	0.0427648	11.0652	1.85043e-28	1.1834e-26	NOT
DBF4B	359.604	0.594439	0.0537612	11.057	2.02699e-28	1.29249e-26	NOT
ZNF695	190.905	1.21149	0.109622	11.0515	2.15581e-28	1.37059e-26	UP
RRM2	1881.07	1.09316	0.0989706	11.0453	2.30961e-28	1.46406e-26	UP
HIST1H4A	194.083	0.89329	0.0809542	11.0345	2.60446e-28	1.64614e-26	NOT
GART	5001.8	0.510442	0.0463026	11.024	2.92599e-28	1.84397e-26	NOT
TDP1	2331.96	0.453345	0.0412572	10.9883	4.35145e-28	2.73433e-26	NOT
E2F2	64.5746	1.2369	0.112791	10.9663	5.55223e-28	3.47875e-26	UP
FHL1	2812.4	-1.57663	0.143938	-10.9535	6.39442e-28	3.99485e-26	DOWN
RAN	4220.55	0.581315	0.0531145	10.9446	7.05594e-28	4.39543e-26	NOT
MRPL11	745.53	0.573893	0.0524719	10.9371	7.65704e-28	4.75616e-26	NOT
SLBP	1911.44	0.592059	0.0542397	10.9156	9.70912e-28	6.01353e-26	NOT
ZBTB20	814.465	-0.758874	0.0695985	-10.9036	1.1078e-27	6.82225e-26	NOT
HIST1H2BL	2414.04	1.13534	0.104123	10.9038	1.10509e-27	6.82225e-26	UP
IPO9	5571.9	0.434741	0.0398856	10.8997	1.15637e-27	7.10118e-26	NOT
HIST2H2BE	8363.46	0.817162	0.0749826	10.898	1.17799e-27	7.21341e-26	NOT
SNED1	473.744	-1.25078	0.114823	-10.8931	1.24337e-27	7.59226e-26	DOWN
CEP152	3243.33	0.505377	0.0464147	10.8883	1.31073e-27	7.98108e-26	NOT
POLE3	495.035	0.543916	0.0499966	10.879	1.45077e-27	8.80895e-26	NOT
HIST1H3H	998.337	1.13841	0.10472	10.871	1.58509e-27	9.59755e-26	UP
INMT	157.011	-1.45403	0.133808	-10.8665	1.6642e-27	1.00484e-25	DOWN
HDGF	5669.63	0.599404	0.0552259	10.8537	1.9154e-27	1.15329e-25	NOT
SSRP1	6495.51	0.472336	0.0435315	10.8504	1.98465e-27	1.19167e-25	NOT
TTF2	2011.31	0.546108	0.0503491	10.8464	2.07371e-27	1.2417e-25	NOT
KIF22	2018.03	0.759017	0.0702384	10.8063	3.21416e-27	1.91926e-25	NOT
WDR34	547.916	0.94318	0.087424	10.7886	3.89775e-27	2.32104e-25	NOT
FAM72B	64.3998	1.03945	0.0963706	10.786	4.01013e-27	2.3814e-25	UP
DBF4	737.814	0.762989	0.0708041	10.776	4.46671e-27	2.64527e-25	NOT
EMC3-AS1	129.478	0.947197	0.0879135	10.7742	4.55763e-27	2.69174e-25	NOT
CHTF18	381.743	0.770826	0.071586	10.7678	4.88401e-27	2.87664e-25	NOT
XPO1	10466.7	0.415723	0.0386161	10.7656	5.00603e-27	2.9405e-25	NOT
SNRPG	1307.39	0.550407	0.0512887	10.7316	7.23654e-27	4.23916e-25	NOT
AQP1	1263.07	-1.04364	0.0972827	-10.7279	7.52622e-27	4.39694e-25	DOWN
MAGOHB	378.306	0.52047	0.0485239	10.726	7.68159e-27	4.47561e-25	NOT
HIST1H4H	1115.79	0.750273	0.069978	10.7215	8.06472e-27	4.68621e-25	NOT
SHROOM4	3252.77	-0.86645	0.0810176	-10.6946	1.07899e-26	6.25296e-25	NOT
HIST1H3F	1676.22	1.17945	0.110342	10.689	1.14611e-26	6.62415e-25	UP
FBLN5	3019.01	-1.27638	0.119493	-10.6816	1.24059e-26	7.15111e-25	DOWN
MTFR2	290.222	0.843585	0.0790278	10.6745	1.33937e-26	7.69994e-25	NOT
DTYMK	280.35	0.620356	0.0581568	10.667	1.45313e-26	8.33177e-25	NOT
ACYP1	284.543	0.628957	0.058972	10.6653	1.47843e-26	8.45444e-25	NOT
CNIH2	64.9249	1.45609	0.136591	10.6603	1.56167e-26	8.90687e-25	UP
SUPT16H	6323.02	0.440579	0.0413833	10.6463	1.81395e-26	1.03185e-24	NOT
COL14A1	8554.64	-1.45106	0.136315	-10.6448	1.84283e-26	1.04553e-24	DOWN
GGT5	518.07	-1.20634	0.11334	-10.6435	1.86911e-26	1.05766e-24	DOWN
PDSS1	834.908	0.589239	0.0553674	10.6423	1.89304e-26	1.06841e-24	NOT
ATP1A2	380.701	-1.98911	0.186956	-10.6395	1.95256e-26	1.09913e-24	DOWN
MIR497HG	20.3056	-1.19921	0.112826	-10.6288	2.18837e-26	1.22867e-24	DOWN
MRPL9	1145.74	0.664389	0.0626541	10.6041	2.85268e-26	1.5975e-24	NOT
HEPH	936.605	-1.2119	0.114362	-10.597	3.07691e-26	1.71862e-24	DOWN
PEAR1	214.774	-0.837765	0.0790672	-10.5956	3.12311e-26	1.73993e-24	NOT
TFDP1	1732.46	0.593641	0.0560736	10.5868	3.43057e-26	1.9063e-24	NOT
DPF1	20.3363	2.01478	0.190441	10.5795	3.7092e-26	2.05585e-24	UP
HIST1H2AI	1590.64	1.19045	0.112605	10.5719	4.021e-26	2.22297e-24	UP
SPDL1	717.531	0.582343	0.0551124	10.5665	4.26257e-26	2.3505e-24	NOT
MRPL37	1589.68	0.465538	0.0440727	10.563	4.4244e-26	2.43353e-24	NOT
CLEC3B	139.218	-1.29144	0.122495	-10.5428	5.48665e-26	3.01014e-24	DOWN
USP39	2720.11	0.380025	0.0360865	10.5309	6.22123e-26	3.40451e-24	NOT
SMC1A	10792.6	0.451027	0.0428534	10.5249	6.63443e-26	3.62146e-24	NOT
MASTL	3504.25	0.656526	0.0624101	10.5196	7.02074e-26	3.82268e-24	NOT
C16orf45	246.094	-1.06359	0.101116	-10.5186	7.09296e-26	3.8523e-24	DOWN
SHCBP1	600.5	0.840726	0.0800222	10.5062	8.09156e-26	4.38364e-24	NOT
HMCN1	9798.75	-1.45326	0.138394	-10.5009	8.55685e-26	4.62412e-24	DOWN
HABP2	170.876	-3.53101	0.33683	-10.483	1.03365e-25	5.57191e-24	DOWN
SNRPB	1069.2	0.594284	0.0567094	10.4795	1.07363e-25	5.77303e-24	NOT
CDK15	44.4842	-1.17277	0.112041	-10.4674	1.21987e-25	6.54312e-24	DOWN
SSC5D	1521.5	-1.47787	0.141312	-10.4582	1.34396e-25	7.19085e-24	DOWN
NDUFA9	2535.57	0.449666	0.0430024	10.4568	1.36445e-25	7.28243e-24	NOT
FBXL22	20.1512	-1.63121	0.156209	-10.4425	1.58615e-25	8.4449e-24	DOWN
CHRD	123.135	-1.21401	0.116339	-10.4351	1.71452e-25	9.1059e-24	DOWN
TMSB15A	64.5718	2.07372	0.198797	10.4314	1.78335e-25	9.44823e-24	UP
HNRNPR	6504.66	0.363878	0.0348866	10.4303	1.80315e-25	9.52982e-24	NOT
RNF180	508.959	-0.996205	0.0955496	-10.426	1.88576e-25	9.94207e-24	NOT
CC2D2B	36.7701	-1.01618	0.0975515	-10.4169	2.07681e-25	1.09227e-23	DOWN
ADRA2A	124.89	-1.46267	0.140448	-10.4143	2.13385e-25	1.11954e-23	DOWN
CENPQ	275.183	0.607637	0.0583557	10.4126	2.17126e-25	1.13642e-23	NOT
GEM	465.043	-1.51078	0.145279	-10.3991	2.50174e-25	1.30622e-23	DOWN
CX3CR1	70.1772	-1.3002	0.125065	-10.3962	2.58036e-25	1.34402e-23	DOWN
RFWD3	2074.38	0.52788	0.0507899	10.3934	2.6569e-25	1.38057e-23	NOT
C4orf46	45.5859	0.607668	0.0584781	10.3914	2.71402e-25	1.40687e-23	NOT
XAGE2	63.741	5.03538	0.485182	10.3783	3.11157e-25	1.60908e-23	UP
NUP188	4824.67	0.500435	0.0482554	10.3705	3.37584e-25	1.74158e-23	NOT
LRR1	296.847	0.601085	0.0580729	10.3505	4.1617e-25	2.14189e-23	NOT
CCDC58	593.17	0.592672	0.0573005	10.3432	4.49162e-25	2.30619e-23	NOT
HNRNPK	13035.2	0.311123	0.0301078	10.3336	4.96481e-25	2.53795e-23	NOT
HAUS5	247.085	0.689458	0.0667201	10.3336	4.96647e-25	2.53795e-23	NOT
NUP153	10708.2	0.602548	0.0583457	10.3272	5.30799e-25	2.70607e-23	NOT
SNRPC	1031.11	0.485223	0.0470174	10.3201	5.71818e-25	2.90833e-23	NOT
SOX17	74.4241	-1.05735	0.102498	-10.3157	5.98131e-25	3.03503e-23	DOWN
RAD21	10018.6	0.553414	0.0536683	10.3117	6.23676e-25	3.15723e-23	NOT
SRSF10	1998	0.358282	0.0347688	10.3047	6.70994e-25	3.38094e-23	NOT
IGFBP4	1222.45	-0.899061	0.0872473	-10.3047	6.70726e-25	3.38094e-23	NOT
PPP1R14A	63.5856	-1.10722	0.107559	-10.2941	7.4954e-25	3.76792e-23	DOWN
LSM5	358.495	0.579191	0.0562826	10.2908	7.75509e-25	3.88942e-23	NOT
CACNA1B	122.575	2.595	0.252416	10.2806	8.61544e-25	4.31091e-23	UP
RAI2	122.649	-1.17287	0.114282	-10.2629	1.03529e-24	5.16831e-23	DOWN
HNRNPM	7749.12	0.322642	0.031449	10.2592	1.07553e-24	5.35684e-23	NOT
SRSF3	5099.18	0.303933	0.0296364	10.2554	1.11944e-24	5.56273e-23	NOT
HAUS6	893.328	0.592959	0.0578522	10.2496	1.18881e-24	5.8939e-23	NOT
AUNIP	223.824	1.05226	0.102671	10.2488	1.19793e-24	5.92549e-23	UP
HIST1H2BD	8109.82	0.668548	0.0653043	10.2374	1.34768e-24	6.65102e-23	NOT
KCNA5	38.4278	-1.47721	0.144462	-10.2256	1.52352e-24	7.5017e-23	DOWN
CPXM2	545.528	-1.50999	0.147786	-10.2175	1.65604e-24	8.13567e-23	DOWN
KRT86	78.0153	1.92172	0.188232	10.2093	1.80145e-24	8.82999e-23	UP
C7	3307.36	-2.24292	0.219734	-10.2074	1.83653e-24	8.98155e-23	DOWN
PPM1G	4052.13	0.403345	0.0395276	10.2041	1.89994e-24	9.27066e-23	NOT
ADCY4	363.285	-0.870072	0.085371	-10.1917	2.16056e-24	1.05186e-22	NOT
ADH1B	1790.33	-2.15796	0.212192	-10.1698	2.70362e-24	1.31329e-22	DOWN
HSPG2	34940.7	-0.759388	0.0746856	-10.1678	2.76061e-24	1.33797e-22	NOT
PRICKLE2	1011.65	-0.909287	0.0896683	-10.1406	3.6496e-24	1.76487e-22	NOT
PPAT	603.764	0.625619	0.0617676	10.1286	4.12542e-24	1.99052e-22	NOT
POLD3	1028.4	0.503306	0.0497016	10.1265	4.21255e-24	2.02803e-22	NOT
GPIHBP1	42.4148	-1.48823	0.147007	-10.1236	4.34277e-24	2.08607e-22	DOWN
PIF1	107.486	0.757045	0.0748142	10.119	4.55026e-24	2.18089e-22	NOT
ADAMTSL1	382.277	-1.36922	0.135337	-10.1171	4.64096e-24	2.21944e-22	DOWN
ERG	383.68	-1.04096	0.10291	-10.1152	4.72893e-24	2.25653e-22	DOWN
EMCN	313.229	-1.00288	0.0992049	-10.1091	5.03312e-24	2.39639e-22	DOWN
ZMYND19	253.751	0.629755	0.0623046	10.1077	5.10797e-24	2.42668e-22	NOT
CYS1	3.72061	-2.21624	0.219552	-10.0944	5.84934e-24	2.77279e-22	DOWN
METTL24	54.8988	-1.29728	0.128622	-10.0859	6.37496e-24	3.01534e-22	DOWN
CCT3	7863.43	0.536558	0.0532686	10.0727	7.29643e-24	3.44366e-22	NOT
SPRY1	1589.22	-0.971958	0.0965085	-10.0712	7.40596e-24	3.48774e-22	NOT
GEN1	1583.45	0.68294	0.0680201	10.0403	1.01407e-23	4.76525e-22	NOT
RCBTB2	456.271	-0.591413	0.0589249	-10.0367	1.05098e-23	4.928e-22	NOT
LIG1	3417.27	0.582652	0.0581833	10.0141	1.32205e-23	6.1856e-22	NOT
HSD17B6	197.552	-1.46497	0.146359	-10.0094	1.38609e-23	6.47123e-22	DOWN
ITGB3BP	288.53	0.600852	0.060128	9.99288	1.63758e-23	7.62887e-22	NOT
NOX4	428.424	-1.34809	0.13501	-9.98513	1.77077e-23	8.23162e-22	DOWN
CYYR1	137.182	-0.842411	0.0843835	-9.98312	1.80687e-23	8.38139e-22	NOT
ZCCHC24	60.0547	-1.01594	0.101905	-9.96939	2.07492e-23	9.60416e-22	DOWN
AEBP1	36062.8	-1.34764	0.135237	-9.96499	2.16891e-23	1.00178e-21	DOWN
HNRNPA2B1	29489.3	0.334953	0.03363	9.95995	2.28172e-23	1.05164e-21	NOT
MYLK	11406.1	-1.08822	0.109267	-9.95927	2.29733e-23	1.05658e-21	DOWN
RBMS3	673.235	-1.01781	0.10229	-9.9503	2.51433e-23	1.15392e-21	DOWN
GPRASP1	1615.6	-0.693858	0.0697744	-9.9443	2.67047e-23	1.22298e-21	NOT
SYNE1	22444.2	-0.906235	0.0912169	-9.93495	2.93332e-23	1.34052e-21	NOT
BGN	12860.6	-1.21778	0.122753	-9.92059	3.38747e-23	1.5448e-21	DOWN
PSMB7	1454	0.506531	0.0511013	9.9123	3.68085e-23	1.67506e-21	NOT
HIST1H2BC	5885.91	0.58418	0.0589417	9.91114	3.7236e-23	1.69095e-21	NOT
H2AFV	1139.19	0.562406	0.0567882	9.90358	4.01649e-23	1.82014e-21	NOT
PDLIM3	1553.57	-1.46012	0.147482	-9.90027	4.1516e-23	1.87743e-21	DOWN
TIE1	377.013	-0.883482	0.0892605	-9.8978	4.25541e-23	1.92035e-21	NOT
FANCE	1175.41	0.814599	0.0823305	9.89426	4.40843e-23	1.98526e-21	NOT
LSM2	408.507	0.500515	0.0506061	9.89041	4.58133e-23	2.05884e-21	NOT
S1PR1	348.115	-1.00747	0.102026	-9.87461	5.36388e-23	2.40053e-21	DOWN
RAD1	937.029	0.58616	0.0593603	9.87462	5.36345e-23	2.40053e-21	NOT
SNRNP40	1258.82	0.360857	0.0365547	9.87171	5.52172e-23	2.46606e-21	NOT
TMEM132E	19.9409	-1.4167	0.1436	-9.86557	5.87008e-23	2.61624e-21	DOWN
THOP1	516.782	0.527508	0.0534856	9.8626	6.04611e-23	2.68915e-21	NOT
DARS2	2983.34	0.5338	0.0541365	9.86025	6.18933e-23	2.7472e-21	NOT
SYNPO2	6249.19	-1.49334	0.151588	-9.85126	6.76869e-23	2.9982e-21	DOWN
SLC3A1	176.383	-2.49319	0.253269	-9.84406	7.27182e-23	3.21447e-21	DOWN
CCT4	5221.7	0.452566	0.0459935	9.83979	7.5871e-23	3.347e-21	NOT
FILIP1	392.977	-1.15341	0.117267	-9.83577	7.89589e-23	3.47612e-21	DOWN
MSRB3	634.232	-1.14494	0.116557	-9.82303	8.96052e-23	3.9368e-21	DOWN
CENPW	359.467	0.95486	0.0972634	9.81726	9.48861e-23	4.16036e-21	NOT
MYO3A	493.004	2.56659	0.261473	9.81587	9.62038e-23	4.2096e-21	UP
NAPSA	33.8375	-1.52769	0.155689	-9.81245	9.95254e-23	4.34614e-21	DOWN
CCDC18	1098.46	0.5422	0.0552626	9.81133	1.00638e-22	4.38588e-21	NOT
ZNF131	1541.78	0.538672	0.0549172	9.80881	1.03177e-22	4.48746e-21	NOT
E2F3	923.767	0.842526	0.0859355	9.80417	1.08031e-22	4.68914e-21	NOT
MAGOH	1219.75	0.463784	0.0473058	9.80395	1.08262e-22	4.68976e-21	NOT
SGCA	103.965	-1.61741	0.165084	-9.79752	1.15382e-22	4.98496e-21	DOWN
ANP32E	3121.6	0.680087	0.0694151	9.79739	1.15538e-22	4.98496e-21	NOT
MIS18A	287.009	0.695852	0.0710625	9.79211	1.21725e-22	5.24144e-21	NOT
FAM198B	1619.27	-0.97424	0.0994944	-9.79191	1.21973e-22	5.24169e-21	NOT
FHL5	69.4151	-1.31242	0.134036	-9.79151	1.22453e-22	5.25187e-21	DOWN
SPARCL1	4467.61	-1.14133	0.116705	-9.77962	1.37733e-22	5.89552e-21	DOWN
LRP1	38796.4	-0.808322	0.0827011	-9.77402	1.4556e-22	6.21822e-21	NOT
PLN	403.151	-1.67568	0.171453	-9.77338	1.46475e-22	6.24499e-21	DOWN
CCDC36	56.9182	-1.06922	0.109421	-9.77162	1.4905e-22	6.34227e-21	DOWN
ACOX2	118.299	-1.27401	0.130385	-9.77115	1.49739e-22	6.35904e-21	DOWN
DDX11	1853.31	0.650864	0.0666376	9.76722	1.55665e-22	6.59775e-21	NOT
DOLPP1	307.141	0.523715	0.0536371	9.76406	1.60596e-22	6.79342e-21	NOT
USHBP1	27.1014	-0.888348	0.0910922	-9.75218	1.80545e-22	7.6224e-21	NOT
SURF2	267.991	0.503378	0.0516814	9.74003	2.03501e-22	8.5748e-21	NOT
CPSF3	2769.87	0.472857	0.0486494	9.7197	2.48522e-22	1.04515e-20	NOT
PHLDB1	2242.28	-0.833053	0.0857245	-9.71779	2.53219e-22	1.06283e-20	NOT
HSPD1	16493	0.627021	0.0645328	9.71632	2.56902e-22	1.0762e-20	NOT
CRHBP	17.4563	-1.65704	0.170621	-9.71184	2.68458e-22	1.12086e-20	DOWN
CDH6	1160.46	-1.19322	0.122863	-9.71178	2.68599e-22	1.12086e-20	DOWN
MYL9	3872.28	-1.20102	0.123821	-9.69963	3.02579e-22	1.26022e-20	DOWN
ENG	3677.67	-0.747706	0.0770949	-9.69852	3.059e-22	1.2716e-20	NOT
NEXN	2349.74	-1.24709	0.128655	-9.6933	3.21954e-22	1.33577e-20	DOWN
DKC1	4703.37	0.520423	0.0536907	9.69298	3.2295e-22	1.33733e-20	NOT
ERVMER34-1	315.658	1.4723	0.151964	9.68849	3.3748e-22	1.39483e-20	UP
DMD	5520.86	-1.26882	0.130972	-9.68775	3.39944e-22	1.40233e-20	DOWN
PTH1R	143.051	-1.3426	0.138657	-9.68289	3.56485e-22	1.46777e-20	DOWN
GALNT15	118.633	-1.50294	0.155238	-9.68151	3.61324e-22	1.48251e-20	DOWN
CCDC3	89.2591	-1.06332	0.10983	-9.68148	3.61437e-22	1.48251e-20	DOWN
ARHGEF15	116.321	-0.780601	0.0806446	-9.67952	3.68458e-22	1.50844e-20	NOT
NDUFS6	3355.21	0.619361	0.0640051	9.67675	3.78564e-22	1.54689e-20	NOT
RANBP3L	87.0223	-2.0177	0.209081	-9.65033	4.89988e-22	1.99841e-20	DOWN
TUBG1	2835.4	0.521209	0.0540167	9.64903	4.96216e-22	2.02e-20	NOT
PARP2	1769.69	0.451903	0.0468397	9.64786	5.01903e-22	2.03931e-20	NOT
FKBP4	3985.73	0.710568	0.0737389	9.63626	5.6197e-22	2.27909e-20	NOT
C19orf57	65.2312	1.06965	0.111045	9.63262	5.82278e-22	2.35702e-20	UP
GTF3C4	1484.86	0.473217	0.049135	9.63095	5.91774e-22	2.39099e-20	NOT
TAGLN	6826.53	-1.23959	0.128789	-9.62493	6.27474e-22	2.5305e-20	DOWN
L2HGDH	420.279	0.558543	0.0580432	9.62288	6.40131e-22	2.57673e-20	NOT
SGIP1	536.644	-1.07716	0.111959	-9.62102	6.51802e-22	2.61884e-20	DOWN
CDH11	5066.78	-1.2648	0.131479	-9.61984	6.59322e-22	2.64414e-20	DOWN
TERT	111.926	1.57245	0.163476	9.61885	6.65683e-22	2.66408e-20	UP
C18orf54	459.662	0.671134	0.0697739	9.61869	6.6676e-22	2.66408e-20	NOT
PAQR4	119.638	0.881979	0.0917088	9.61717	6.767e-22	2.69881e-20	NOT
ATP10A	419.29	-1.04036	0.108186	-9.61639	6.81844e-22	2.71432e-20	DOWN
IMMT	3828.48	0.302621	0.0314937	9.60894	7.32972e-22	2.91248e-20	NOT
PSMA2	2918.01	0.437593	0.0455758	9.60144	7.88326e-22	3.12669e-20	NOT
SNRNP25	381.217	0.561446	0.0585392	9.59093	8.72948e-22	3.45598e-20	NOT
KCNAB1	70.5551	-1.25142	0.130523	-9.58772	9.00488e-22	3.55849e-20	DOWN
TEX30	155.241	0.682723	0.0712268	9.5852	9.22819e-22	3.64008e-20	NOT
GTF3C5	1370.68	0.534063	0.0557276	9.58345	9.38521e-22	3.69528e-20	NOT
CACYBP	1531.22	0.662396	0.0691322	9.58158	9.55695e-22	3.75605e-20	NOT
SEPT3	222.71	1.55381	0.162262	9.57592	1.00953e-21	3.96045e-20	UP
CSTF2	1222.4	0.464695	0.0485435	9.57275	1.04102e-21	4.07657e-20	NOT
ABCC9	2526.21	-1.11895	0.1169	-9.57184	1.05018e-21	4.10499e-20	DOWN
PARPBP	753.831	0.718559	0.0751293	9.56429	1.1297e-21	4.40789e-20	NOT
CLEC14A	175.639	-0.783885	0.0819663	-9.56351	1.13832e-21	4.43352e-20	NOT
CKAP2	2805.47	0.628126	0.065704	9.55993	1.17833e-21	4.58109e-20	NOT
GJA4	106.147	-0.977052	0.102284	-9.55234	1.26797e-21	4.92074e-20	NOT
ARHGEF17	2026.36	-0.63499	0.0665202	-9.54582	1.35032e-21	5.23092e-20	NOT
POP1	1440.17	0.631698	0.0661823	9.54481	1.36353e-21	5.27265e-20	NOT
PSRC1	76.9792	0.786871	0.0824814	9.53998	1.42855e-21	5.51421e-20	NOT
ACP1	1267.92	0.426025	0.0446578	9.53977	1.43154e-21	5.51591e-20	NOT
MYH11	70539.5	-1.82984	0.191928	-9.534	1.51334e-21	5.82069e-20	DOWN
CRYAB	1455.33	-1.43462	0.150651	-9.52276	1.68638e-21	6.47473e-20	DOWN
EMG1	805.17	0.428342	0.0450768	9.5025	2.04919e-21	7.85376e-20	NOT
SENP2	2503.56	0.416596	0.0438803	9.49392	2.22513e-21	8.51301e-20	NOT
PFDN2	805.173	0.702723	0.0740201	9.49369	2.23001e-21	8.51657e-20	NOT
CDKN2A	318.665	2.13295	0.224755	9.49011	2.30782e-21	8.79822e-20	UP
EBF1	611.705	-1.01525	0.107032	-9.48548	2.41262e-21	9.18155e-20	DOWN
JAM2	383.712	-1.08155	0.114151	-9.47472	2.6747e-21	1.01611e-19	DOWN
CCDC138	540.361	0.635293	0.0670576	9.47384	2.6974e-21	1.02293e-19	NOT
HIST1H2AK	700.404	0.750396	0.0792173	9.47263	2.72877e-21	1.03301e-19	NOT
LOC100289092	23.5382	1.10066	0.116197	9.47232	2.73699e-21	1.03432e-19	UP
HIST1H1B	1287.45	1.05204	0.111161	9.46411	2.96082e-21	1.11695e-19	UP
PDGFRB	3785.1	-0.897943	0.0949035	-9.46165	3.03129e-21	1.14154e-19	NOT
BARD1	1191.4	0.628999	0.0666157	9.44221	3.64992e-21	1.37212e-19	NOT
UNC5C	298.026	-1.02089	0.108188	-9.43634	3.86042e-21	1.44873e-19	DOWN
MRPL39	713.347	0.450454	0.047741	9.43538	3.89566e-21	1.45942e-19	NOT
RPA1	3547.43	0.466288	0.0494368	9.43201	4.0231e-21	1.50456e-19	NOT
NOTCH4	689.162	-0.795952	0.0844111	-9.42947	4.12158e-21	1.53872e-19	NOT
A2M	45199.1	-1.02823	0.109184	-9.4174	4.62403e-21	1.72333e-19	DOWN
LTC4S	24.7183	-1.0131	0.107608	-9.41478	4.74072e-21	1.76378e-19	DOWN
EXOSC9	1384.24	0.34659	0.0368703	9.40024	5.44367e-21	2.02183e-19	NOT
HIST1H2BH	2716.19	1.02122	0.108688	9.39589	5.67351e-21	2.10358e-19	UP
RGN	60.5434	-1.47053	0.156605	-9.39007	5.99621e-21	2.21942e-19	DOWN
OLFML1	222.514	-1.07314	0.114334	-9.386	6.23217e-21	2.30281e-19	DOWN
DCN	18150.9	-1.3136	0.140064	-9.37856	6.68792e-21	2.467e-19	DOWN
LOC101927572	75.3325	0.841549	0.0897368	9.37797	6.7256e-21	2.47667e-19	NOT
SLC6A1	97.811	-1.04173	0.111149	-9.37241	7.08968e-21	2.6063e-19	DOWN
SCARF2	280.053	-1.0775	0.114973	-9.37176	7.13334e-21	2.6179e-19	DOWN
RUNX1T1	394.529	-1.17884	0.125823	-9.36898	7.32388e-21	2.68327e-19	DOWN
PSMB2	2791.28	0.436918	0.0466479	9.36631	7.51094e-21	2.74715e-19	NOT
ZBTB47	297.262	-0.56165	0.0599789	-9.36412	7.66876e-21	2.80013e-19	NOT
MRPL47	1123.68	0.441149	0.047121	9.36205	7.82045e-21	2.85071e-19	NOT
MGME1	869.421	0.461603	0.0493168	9.35995	7.97771e-21	2.90313e-19	NOT
CALD1	25660.3	-1.04008	0.111154	-9.35707	8.19818e-21	2.97835e-19	DOWN
WBP1L	368.316	-0.48134	0.0514471	-9.35601	8.28015e-21	3.00308e-19	NOT
MRPL3	2964.52	0.441535	0.0472019	9.35418	8.42512e-21	3.05054e-19	NOT
SAC3D1	294.356	0.652876	0.0698236	9.35037	8.73418e-21	3.15716e-19	NOT
TOMM40	531.483	0.551469	0.059002	9.34661	9.05028e-21	3.26596e-19	NOT
KANK2	823.822	-0.767462	0.0821206	-9.34554	9.14232e-21	3.29367e-19	NOT
BEND3	128.898	0.757268	0.0810356	9.34488	9.1997e-21	3.30883e-19	NOT
HIST1H2AD	571.088	0.871879	0.0934132	9.33357	1.02359e-20	3.67541e-19	NOT
DDX39A	921.788	0.473966	0.0507888	9.33209	1.03803e-20	3.72107e-19	NOT
VSTM4	139.347	-0.945005	0.101325	-9.32652	1.09404e-20	3.91538e-19	NOT
RHNO1	353.929	0.468125	0.05021	9.32333	1.1274e-20	4.02809e-19	NOT
PARP1	14382.1	0.459876	0.0494275	9.30404	1.35202e-20	4.82266e-19	NOT
IARS	10310.4	0.402838	0.0433055	9.30224	1.37512e-20	4.89697e-19	NOT
ABCA9	1361.72	-1.42925	0.153694	-9.29932	1.41345e-20	5.02519e-19	DOWN
HNRNPL	6282.13	0.298475	0.032102	9.29771	1.43502e-20	5.09234e-19	NOT
ARHGAP1	2821.9	-0.511103	0.0549717	-9.29756	1.43705e-20	5.09234e-19	NOT
EFTUD2	7042.86	0.318248	0.0342657	9.28764	1.57746e-20	5.58074e-19	NOT
PDE2A	308.188	-0.909478	0.0980053	-9.27988	1.69666e-20	5.99266e-19	NOT
ELANE	4.83436	-2.20793	0.237934	-9.27957	1.70159e-20	6.00024e-19	DOWN
SMOC2	962.845	-1.25571	0.13542	-9.27272	1.81458e-20	6.38828e-19	DOWN
DLC1	2370.81	-0.834141	0.0899604	-9.27232	1.82148e-20	6.40212e-19	NOT
ADAMTS1	4210.82	-1.2075	0.13031	-9.26638	1.92565e-20	6.75727e-19	DOWN
RAC3	148.089	0.924717	0.0998069	9.26506	1.94968e-20	6.83051e-19	NOT
COL16A1	3257.55	-1.22643	0.132611	-9.24828	2.28141e-20	7.97977e-19	DOWN
LGI4	73.9893	-1.13909	0.123171	-9.24803	2.2866e-20	7.98501e-19	DOWN
FAM26E	77.3985	-1.01114	0.109342	-9.24757	2.29664e-20	8.00714e-19	DOWN
FANCL	2696.51	0.572513	0.0619187	9.2462	2.32625e-20	8.09728e-19	NOT
MZT1	110.238	0.539492	0.0583593	9.24432	2.36734e-20	8.22707e-19	NOT
PDZRN4	182.898	-1.74229	0.188709	-9.23271	2.63882e-20	9.1558e-19	DOWN
ADAMTS9-AS1	3.73302	-2.39427	0.259372	-9.23103	2.68046e-20	9.2854e-19	DOWN
TARS	7670.74	0.641456	0.0695179	9.22721	2.77783e-20	9.60728e-19	NOT
RHOJ	220.296	-0.889924	0.0965911	-9.21331	3.16219e-20	1.09063e-18	NOT
ANGPTL7	13.5984	-3.00621	0.326292	-9.21327	3.16351e-20	1.09063e-18	DOWN
COMP	5707.16	-1.91916	0.208469	-9.20596	3.38634e-20	1.16559e-18	DOWN
FDPS	3473.8	0.499871	0.0543121	9.20367	3.4592e-20	1.18878e-18	NOT
CXorf36	203.977	-0.780655	0.084954	-9.18915	3.95957e-20	1.35857e-18	NOT
CCPG1	94.4504	-0.603009	0.0656772	-9.18141	4.25495e-20	1.45761e-18	NOT
FAXDC2	145.854	-0.955209	0.104073	-9.17828	4.38047e-20	1.49823e-18	NOT
SPON1	2105.28	-1.39625	0.152153	-9.17663	4.44793e-20	1.5189e-18	DOWN
CTPS1	3779.12	0.690886	0.0753452	9.16961	4.74754e-20	1.61866e-18	NOT
TMEM204	60.4519	-0.838755	0.0915336	-9.16336	5.03062e-20	1.71247e-18	NOT
COL8A1	1512.36	-1.25138	0.136717	-9.15305	5.53478e-20	1.88113e-18	DOWN
UBA2	5816.39	0.440664	0.0481795	9.1463	5.89175e-20	1.99931e-18	NOT
ACBD7	65.0641	1.36757	0.149567	9.14351	6.04557e-20	2.04829e-18	UP
MRPL51	879.683	0.397062	0.0434308	9.1424	6.1081e-20	2.06624e-18	NOT
CNRIP1	88.512	-0.93224	0.101987	-9.14076	6.20151e-20	2.09456e-18	NOT
DCLRE1B	299.34	0.483691	0.0529381	9.13691	6.42628e-20	2.16709e-18	NOT
MYCT1	133.449	-0.906762	0.0992512	-9.13603	6.4786e-20	2.18133e-18	NOT
ZEB1	7766.19	-0.903848	0.0990031	-9.12949	6.8822e-20	2.31362e-18	NOT
CLEC11A	74.0192	-1.05327	0.115374	-9.12911	6.90633e-20	2.31812e-18	DOWN
CALCRL	950.425	-0.850798	0.0932052	-9.12822	6.96337e-20	2.33365e-18	NOT
CKAP5	10426.8	0.42087	0.0461137	9.12677	7.05712e-20	2.3614e-18	NOT
ECSCR	193.772	-0.827941	0.0907288	-9.12545	7.14415e-20	2.38683e-18	NOT
DROSHA	8155.52	0.51124	0.0560456	9.12187	7.38395e-20	2.46314e-18	NOT
BMPR2	12626.4	-0.421445	0.046204	-9.1214	7.41622e-20	2.47009e-18	NOT
STON1	52.2529	-1.04109	0.114148	-9.12046	7.48085e-20	2.48779e-18	DOWN
SRSF1	3706.16	0.268533	0.0294607	9.11496	7.86975e-20	2.6131e-18	NOT
TIMM50	1694.38	0.53221	0.0583935	9.1142	7.92535e-20	2.62752e-18	NOT
FCER1A	175.29	-1.45454	0.159637	-9.11157	8.1198e-20	2.68787e-18	DOWN
TTI1	3236.77	0.447523	0.0491351	9.10801	8.39107e-20	2.77341e-18	NOT
TMEM209	2279.74	0.413899	0.0454557	9.10555	8.58283e-20	2.83246e-18	NOT
ENTPD1	4258.37	-0.739086	0.0811704	-9.10537	8.59732e-20	2.83292e-18	NOT
RFTN2	280.827	-0.859497	0.0944196	-9.10295	8.79126e-20	2.89242e-18	NOT
HYLS1	601.96	0.635266	0.0698416	9.0958	9.38889e-20	3.08435e-18	NOT
DCHS1	1959.91	-0.88283	0.0970726	-9.09453	9.49922e-20	3.11185e-18	NOT
CACNB2	368.007	-1.25007	0.137453	-9.09451	9.5014e-20	3.11185e-18	DOWN
VNN1	84.6093	-1.79628	0.197579	-9.09145	9.77272e-20	3.19587e-18	DOWN
CCHCR1	358.811	0.670562	0.0737704	9.08986	9.91692e-20	3.23813e-18	NOT
NUP62CL	118.995	1.07431	0.118204	9.08862	1.00302e-19	3.27017e-18	UP
SVEP1	2680.32	-1.11173	0.122408	-9.08216	1.06445e-19	3.46522e-18	DOWN
ELN	3796.99	-1.30437	0.143634	-9.0812	1.07381e-19	3.49043e-18	DOWN
C9orf40	57.9373	0.815605	0.0898687	9.07552	1.13136e-19	3.67199e-18	NOT
CXCL12	1322.95	-1.29559	0.142761	-9.07523	1.13438e-19	3.67629e-18	DOWN
RASL12	47.7661	-0.951196	0.104873	-9.06995	1.19076e-19	3.85322e-18	NOT
F10	109.746	-1.44879	0.159769	-9.06799	1.21232e-19	3.91711e-18	DOWN
STIP1	8725.82	0.467009	0.0515148	9.06553	1.23998e-19	4.00051e-18	NOT
ATP1B2	109.438	-1.01046	0.111485	-9.06366	1.26141e-19	4.06357e-18	DOWN
PKDCC	170.913	-1.3966	0.154119	-9.06182	1.28293e-19	4.12674e-18	DOWN
UMPS	4011.96	0.48306	0.0533106	9.06123	1.28986e-19	4.14287e-18	NOT
GGH	606.16	0.962683	0.106256	9.06001	1.30433e-19	4.18314e-18	NOT
CDKAL1	2097.05	0.775032	0.0855881	9.05536	1.36114e-19	4.35886e-18	NOT
CTGF	2918.48	-1.37062	0.15151	-9.0464	1.47766e-19	4.72501e-18	DOWN
SNRNP200	30064.5	0.332411	0.0367482	9.04563	1.48805e-19	4.7512e-18	NOT
HIST2H3D	199.078	0.955026	0.105608	9.04309	1.52303e-19	4.85573e-18	NOT
PSMD4	5012.86	0.614498	0.0679903	9.03802	1.59538e-19	5.07891e-18	NOT
GLT8D2	333.007	-1.17082	0.129678	-9.0287	1.73722e-19	5.52231e-18	DOWN
CCDC80	7697.02	-1.42841	0.158215	-9.02825	1.74434e-19	5.53681e-18	DOWN
ZDHHC12	135.504	0.588025	0.065133	9.02807	1.74729e-19	5.53805e-18	NOT
DAZAP1	2054.5	0.312604	0.0346388	9.02469	1.80207e-19	5.70329e-18	NOT
KCNE4	209.435	-1.18009	0.130787	-9.02297	1.83058e-19	5.78506e-18	DOWN
FGF7	809.912	-1.58437	0.175649	-9.02012	1.87877e-19	5.92869e-18	DOWN
LAMA2	10544.3	-1.02339	0.113564	-9.01153	2.03198e-19	6.40281e-18	DOWN
SOD3	163.45	-1.20528	0.13378	-9.00948	2.07029e-19	6.51403e-18	DOWN
FAM107A	16.0765	-1.52176	0.168989	-9.0051	2.15465e-19	6.7696e-18	DOWN
HTR2B	232.566	-1.41298	0.156915	-9.00477	2.16126e-19	6.78052e-18	DOWN
PCOLCE	1480.96	-1.0159	0.11283	-9.00381	2.18015e-19	6.82988e-18	DOWN
CBX7	57.781	-0.649679	0.0721636	-9.00286	2.19917e-19	6.87948e-18	NOT
GLE1	2569.85	0.447204	0.0496855	9.00069	2.24297e-19	7.00636e-18	NOT
RAPGEF3	472.388	-1.01818	0.11324	-8.99139	2.44129e-19	7.61486e-18	DOWN
HIC1	63.4482	-1.01023	0.112372	-8.99001	2.4721e-19	7.69985e-18	DOWN
PRPF38A	1726.84	0.320453	0.0356474	8.98951	2.48345e-19	7.72405e-18	NOT
PPIH	684.956	0.541849	0.06031	8.9844	2.60158e-19	8.07984e-18	NOT
TMEFF1	10.0683	1.94199	0.216161	8.984	2.611e-19	8.09746e-18	UP
ITGBL1	1804.29	-1.31158	0.146058	-8.97988	2.71074e-19	8.39474e-18	DOWN
KHSRP	4306.05	0.325646	0.0362788	8.97623	2.80212e-19	8.65528e-18	NOT
CENPP	324.535	0.507302	0.0565164	8.9762	2.80288e-19	8.65528e-18	NOT
HPRT1	1983.03	0.565378	0.0630498	8.96718	3.04216e-19	9.38078e-18	NOT
PEG10	1893.08	1.89089	0.210892	8.96615	3.07049e-19	9.45465e-18	UP
SERPINF1	6323.52	-1.17935	0.131549	-8.96511	3.09965e-19	9.53086e-18	DOWN
CD248	1260.36	-1.04051	0.116087	-8.96317	3.15467e-19	9.68627e-18	DOWN
IQCC	201.984	0.636932	0.0710975	8.95857	3.28913e-19	1.00848e-17	NOT
SKA2	677.847	0.55839	0.0623911	8.94983	3.56015e-19	1.08879e-17	NOT
FBXO45	209.129	0.554696	0.0619786	8.9498	3.56114e-19	1.08879e-17	NOT
HIST1H3C	1521.5	0.948909	0.106075	8.94562	3.69869e-19	1.12925e-17	NOT
HLF	71.1824	-1.39796	0.15629	-8.94469	3.7298e-19	1.13714e-17	DOWN
C2orf48	44.9555	1.40294	0.156884	8.94252	3.80384e-19	1.15808e-17	UP
TK2	1662.01	-0.463698	0.0518591	-8.94151	3.83889e-19	1.16711e-17	NOT
MEF2C	1285.5	-0.866258	0.0969741	-8.93288	4.1505e-19	1.26007e-17	NOT
HAT1	1536.16	0.434348	0.0486396	8.92992	4.26335e-19	1.29252e-17	NOT
IGF1	635.543	-1.55524	0.174247	-8.92548	4.43758e-19	1.34325e-17	DOWN
C6	78.0668	-1.94597	0.218028	-8.92535	4.44312e-19	1.34325e-17	DOWN
NAV3	606.943	-1.1512	0.129025	-8.92237	4.56428e-19	1.37795e-17	DOWN
TMEM201	202.134	0.508073	0.0569628	8.91938	4.68902e-19	1.41364e-17	NOT
KLF2	197.869	-1.08027	0.121155	-8.91648	4.81355e-19	1.44916e-17	DOWN
FAF1	3846.41	0.334402	0.0375216	8.91226	5.00028e-19	1.50328e-17	NOT
MFAP4	650.295	-1.36488	0.153174	-8.91065	5.07354e-19	1.52319e-17	DOWN
CCT7	5335.36	0.409621	0.0460368	8.89767	5.70322e-19	1.70986e-17	NOT
DAAM2	1022.21	-0.846157	0.0951387	-8.89393	5.89822e-19	1.76587e-17	NOT
MEDAG	222.398	-1.5761	0.177244	-8.89226	5.9876e-19	1.79015e-17	DOWN
TEX10	1045.28	0.4393	0.0494291	8.88749	6.2507e-19	1.86623e-17	NOT
HIST1H4D	976.849	0.778341	0.0875872	8.88647	6.3082e-19	1.8808e-17	NOT
TIMM21	555.072	0.411842	0.046383	8.87916	6.73667e-19	2.00578e-17	NOT
OGN	376.637	-2.07616	0.23383	-8.8789	6.75257e-19	2.00775e-17	DOWN
BCL2L12	229.602	0.553648	0.062376	8.87598	6.93211e-19	2.0583e-17	NOT
SYNM	11894.1	-1.59572	0.179785	-8.87571	6.94905e-19	2.0605e-17	DOWN
ISLR	290.974	-1.34801	0.15198	-8.8697	7.33413e-19	2.1717e-17	DOWN
PRPF19	2900.14	0.387941	0.0438035	8.8564	8.26399e-19	2.4437e-17	NOT
GEMIN2	306.506	0.455201	0.0514088	8.85455	8.40246e-19	2.48125e-17	NOT
HAUS1	670.284	0.514926	0.0581628	8.85318	8.50595e-19	2.50839e-17	NOT
INIP	192.218	0.3965	0.0448176	8.84698	8.99191e-19	2.64808e-17	NOT
SEPT4	337.713	-0.711906	0.0804707	-8.84678	9.00806e-19	2.64923e-17	NOT
PHGDH	4045.28	0.960578	0.108602	8.84492	9.15968e-19	2.69016e-17	NOT
KCNMB1	127.423	-1.1576	0.130892	-8.84394	9.23977e-19	2.71e-17	DOWN
TOP3A	871.189	0.418952	0.0473759	8.84314	9.30654e-19	2.72219e-17	NOT
CEP131	344.636	0.554172	0.0626665	8.84318	9.30289e-19	2.72219e-17	NOT
LTF	939.331	-2.35125	0.265893	-8.84284	9.33187e-19	2.72592e-17	DOWN
RANBP1	2008.29	0.494945	0.0559729	8.84258	9.35374e-19	2.72862e-17	NOT
SPARC	27434.7	-1.06547	0.12051	-8.8413	9.46098e-19	2.75618e-17	DOWN
ITGA1	7234.29	-0.759612	0.0859222	-8.84069	9.51253e-19	2.76747e-17	NOT
SMS	4281.16	0.64427	0.0728856	8.83946	9.61824e-19	2.79446e-17	NOT
F8	521.716	-0.943497	0.106861	-8.8292	1.05424e-18	3.05886e-17	NOT
SFRP4	3218.72	-1.96562	0.222707	-8.82604	1.08444e-18	3.14225e-17	DOWN
ERH	1447.77	0.411564	0.0466327	8.82565	1.08826e-18	3.14912e-17	NOT
CNN1	706.97	-1.57586	0.178631	-8.82189	1.12543e-18	3.25231e-17	DOWN
MYLK2	38.4228	1.11012	0.125867	8.81983	1.14629e-18	3.30816e-17	UP
MRGPRF	100.797	-1.21174	0.137449	-8.81589	1.18735e-18	3.42211e-17	DOWN
PSMB4	5364.82	0.515031	0.0584272	8.81491	1.19785e-18	3.44776e-17	NOT
TOMM5	1049.19	0.563011	0.0639368	8.80574	1.29989e-18	3.7365e-17	NOT
FSD1	51.1051	1.59323	0.18104	8.80042	1.3631e-18	3.91299e-17	UP
PAXIP1	1358.04	0.394908	0.0448792	8.79936	1.37603e-18	3.94486e-17	NOT
PREX2	1679.23	-0.906607	0.103059	-8.79699	1.40536e-18	4.02361e-17	NOT
ANKRD32	884.478	0.500315	0.0568808	8.79585	1.41967e-18	4.05921e-17	NOT
PAPD7	1360.55	0.476889	0.054264	8.78831	1.51829e-18	4.33544e-17	NOT
CAD	4824.2	0.411229	0.0468248	8.78229	1.60174e-18	4.56772e-17	NOT
SLIT2	1859.99	-1.2284	0.139921	-8.77924	1.64583e-18	4.68725e-17	DOWN
KANK3	36.7074	-0.831863	0.0948295	-8.77219	1.75219e-18	4.9836e-17	NOT
KHDRBS1	4095.07	0.25338	0.0288891	8.77076	1.77468e-18	5.04094e-17	NOT
NOP56	6483.99	0.458277	0.0522623	8.7688	1.80584e-18	5.12271e-17	NOT
NRM	144.962	0.609827	0.0696091	8.76073	1.93991e-18	5.48863e-17	NOT
ATP5G1	1083.32	0.472056	0.0538824	8.76086	1.93774e-18	5.48863e-17	NOT
GPR19	37.7072	1.16334	0.13287	8.75545	2.03287e-18	5.74411e-17	UP
PARVA	2232.75	-0.595763	0.0680478	-8.75505	2.04007e-18	5.75693e-17	NOT
PALB2	3544.36	0.342203	0.0390953	8.75306	2.0765e-18	5.85211e-17	NOT
OLFML3	472.658	-1.04816	0.119767	-8.75167	2.10212e-18	5.91658e-17	DOWN
NME1	973.876	0.532173	0.0608219	8.74969	2.13946e-18	6.00605e-17	NOT
MAP3K12	461.835	-0.672578	0.0768684	-8.74973	2.13857e-18	6.00605e-17	NOT
MYO19	1528.35	0.505331	0.0577643	8.74816	2.16868e-18	6.08019e-17	NOT
SHANK3	2862.04	-0.64043	0.0732611	-8.74174	2.29544e-18	6.42722e-17	NOT
HIST1H2AE	1257.8	0.82677	0.0946379	8.73614	2.41208e-18	6.74508e-17	NOT
TRPC4	146.62	-0.993842	0.113836	-8.73046	2.53635e-18	7.08344e-17	NOT
ISM1	382.353	-1.22002	0.139817	-8.72579	2.64329e-18	7.37257e-17	DOWN
EBF2	78.0414	-1.29777	0.148767	-8.72349	2.69755e-18	7.51421e-17	DOWN
LPPR2	172.79	-0.61957	0.0710406	-8.72134	2.74922e-18	7.64828e-17	NOT
NUP35	601.946	0.404618	0.0464362	8.71341	2.94873e-18	8.19276e-17	NOT
SLC25A19	276.973	0.5642	0.0647829	8.70909	3.06319e-18	8.49985e-17	NOT
PRDM6	121.812	-1.08625	0.124732	-8.70869	3.07403e-18	8.519e-17	DOWN
CD200	444.623	-0.987226	0.113432	-8.70324	3.22549e-18	8.92731e-17	NOT
SPSB1	291.122	-0.647867	0.0744508	-8.70195	3.26231e-18	9.01766e-17	NOT
HIST1H3A	308.809	0.800744	0.0920241	8.70146	3.27635e-18	9.04491e-17	NOT
TCOF1	5887.46	0.424654	0.0488301	8.69657	3.4207e-18	9.43137e-17	NOT
LPP	5406.65	-0.484278	0.0557097	-8.6929	3.53306e-18	9.72874e-17	NOT
NSUN2	4982.23	0.47192	0.0543113	8.68918	3.65073e-18	1.004e-16	NOT
SFRP2	3200.51	-1.91796	0.221167	-8.67203	4.24476e-18	1.16588e-16	DOWN
TSPAN18	213.916	-0.947397	0.109304	-8.66753	4.41598e-18	1.21002e-16	NOT
NUPL1	1887.31	0.37657	0.0434462	8.66751	4.41667e-18	1.21002e-16	NOT
SHE	102.376	-0.787326	0.0908499	-8.66623	4.46659e-18	1.22215e-16	NOT
PDE5A	1424.11	-0.869758	0.100405	-8.66248	4.61595e-18	1.26142e-16	NOT
SNRPF	2015.61	0.583801	0.0674026	8.6614	4.65994e-18	1.27183e-16	NOT
CYBRD1	2648.44	-0.954988	0.110286	-8.6592	4.75092e-18	1.29503e-16	NOT
NR4A1	1822.01	-1.48848	0.171986	-8.65466	4.94395e-18	1.34595e-16	DOWN
CLN6	1220.18	0.440234	0.050874	8.65341	4.99833e-18	1.35904e-16	NOT
KLHDC1	246.127	-0.665674	0.0769281	-8.6532	5.00771e-18	1.35988e-16	NOT
NEGR1	235.321	-1.3339	0.154171	-8.65206	5.05766e-18	1.37172e-16	DOWN
RECK	670.459	-0.834518	0.0964725	-8.65032	5.1355e-18	1.39109e-16	NOT
NOL11	2355.27	0.364921	0.0421897	8.64953	5.17142e-18	1.39778e-16	NOT
BRI3BP	195.111	0.566568	0.0655031	8.64949	5.17314e-18	1.39778e-16	NOT
PATL1	3857.57	0.340037	0.0393365	8.64431	5.41328e-18	1.46084e-16	NOT
KCNJ8	267.335	-1.01174	0.117083	-8.64126	5.55977e-18	1.4985e-16	DOWN
MMRN1	363.519	-1.42995	0.165547	-8.63773	5.73405e-18	1.54355e-16	DOWN
BNC2	2418.07	-1.29948	0.150503	-8.63419	5.91444e-18	1.59013e-16	DOWN
CCM2L	30.7351	-0.811075	0.0939628	-8.63187	6.03557e-18	1.62068e-16	NOT
TXNDC15	864.466	-0.430687	0.0499208	-8.62741	6.27583e-18	1.68159e-16	NOT
LOXL1	587.059	-0.927061	0.107458	-8.62723	6.28573e-18	1.68159e-16	NOT
DACT1	246.776	-1.10418	0.127987	-8.62726	6.28419e-18	1.68159e-16	DOWN
MRPL13	810.329	0.480545	0.0557021	8.62707	6.29451e-18	1.68185e-16	NOT
PDZRN3	648.882	-1.12693	0.130669	-8.62432	6.44721e-18	1.72053e-16	DOWN
SORBS3	878.181	-0.616822	0.0715499	-8.62086	6.64506e-18	1.77114e-16	NOT
MRPL12	289.641	0.486265	0.0564147	8.61948	6.72597e-18	1.7905e-16	NOT
ZNF724P	194.758	0.677168	0.0785884	8.61664	6.89466e-18	1.83315e-16	NOT
WRAP53	596.349	0.472868	0.0548844	8.61571	6.9509e-18	1.84583e-16	NOT
MRPS30	1085.4	0.505025	0.0586189	8.61538	6.97087e-18	1.84886e-16	NOT
PEBP4	5.68338	-1.84024	0.213647	-8.61345	7.08944e-18	1.87801e-16	DOWN
SNORD89	1873.22	-0.823325	0.0956125	-8.61106	7.23871e-18	1.9152e-16	NOT
TGFB1I1	630.464	-0.842548	0.09788	-8.60797	7.43671e-18	1.96518e-16	NOT
ROBO4	231.022	-0.698935	0.0812158	-8.6059	7.57218e-18	1.99854e-16	NOT
PDE4C	36.6845	-1.00718	0.117043	-8.60527	7.61376e-18	2.00706e-16	DOWN
HIST3H2BB	366.168	0.925693	0.10759	8.60389	7.70595e-18	2.02889e-16	NOT
XPO5	3742.56	0.42509	0.0494147	8.60251	7.79944e-18	2.05101e-16	NOT
EMILIN1	831.395	-1.09051	0.12677	-8.60227	7.8153e-18	2.05268e-16	DOWN
ACKR1	271.809	-1.45731	0.169505	-8.59743	8.15242e-18	2.13863e-16	DOWN
OR2B6	14.8744	1.65115	0.192247	8.58869	8.79679e-18	2.30487e-16	UP
CSRP1	2097.41	-0.712628	0.0829906	-8.58684	8.93914e-18	2.33933e-16	NOT
MYH15	84.1835	1.42611	0.166112	8.58523	9.06531e-18	2.36948e-16	UP
RASD1	96.352	-1.48517	0.173013	-8.58414	9.15158e-18	2.38914e-16	DOWN
MRPS2	281.666	0.475905	0.0554859	8.57705	9.73384e-18	2.53808e-16	NOT
CD93	789.971	-0.737941	0.0860929	-8.57145	1.02194e-17	2.66147e-16	NOT
PECAM1	99.9479	-0.763395	0.0890731	-8.57043	1.03101e-17	2.68188e-16	NOT
SH3BGRL	842.46	-0.514023	0.0599819	-8.56964	1.03812e-17	2.6971e-16	NOT
ZNF25	467.677	-0.499734	0.0583704	-8.56143	1.11479e-17	2.89284e-16	NOT
TRAF2	857.438	0.580407	0.067808	8.55957	1.13291e-17	2.93632e-16	NOT
FBN1	41184.3	-1.15386	0.134831	-8.55786	1.14977e-17	2.97646e-16	DOWN
HSPA14	1375.3	0.420495	0.0491494	8.55545	1.17412e-17	3.03585e-16	NOT
PRG4	1274.7	-2.20459	0.25798	-8.54557	1.27901e-17	3.30311e-16	DOWN
LYVE1	339.984	-1.3302	0.155738	-8.54128	1.32741e-17	3.42401e-16	DOWN
ANTXR1	16105.4	-0.885885	0.103749	-8.53875	1.3568e-17	3.49565e-16	NOT
NUP37	950.064	0.459711	0.0538412	8.53829	1.36228e-17	3.50144e-16	NOT
ASPN	1130.49	-1.46721	0.171839	-8.5383	1.36207e-17	3.50144e-16	DOWN
LOC102723375	23.8468	-1.0902	0.127694	-8.53764	1.36988e-17	3.51678e-16	DOWN
CASQ2	382.145	-1.88919	0.221342	-8.53514	1.39986e-17	3.58948e-16	DOWN
HSPB7	27.9529	-1.64685	0.192967	-8.53436	1.40928e-17	3.60937e-16	DOWN
THBS1	32662.4	-1.046	0.122591	-8.53237	1.43386e-17	3.66796e-16	DOWN
ASPA	125.598	-1.24152	0.145569	-8.52874	1.4795e-17	3.78023e-16	DOWN
LRRC17	169.036	-1.2831	0.150501	-8.52552	1.52128e-17	3.8824e-16	DOWN
MYOZ2	10.7976	-1.42672	0.167369	-8.5244	1.536e-17	3.91074e-16	DOWN
EIF2S1	2479.82	0.371446	0.0435744	8.52442	1.53573e-17	3.91074e-16	NOT
CNTN4	567.628	-0.997878	0.117215	-8.5132	1.69193e-17	4.30268e-16	NOT
MCM3AP-AS1	30.8839	0.845855	0.099422	8.50772	1.77385e-17	4.5057e-16	NOT
HMGN2	1076.54	0.680627	0.0800248	8.5052	1.81284e-17	4.59934e-16	NOT
FBXL7	101.02	-0.899023	0.105824	-8.49541	1.97231e-17	4.99806e-16	NOT
NKD1	152.76	-0.988112	0.116351	-8.4925	2.0224e-17	5.11899e-16	NOT
MED30	190.14	0.520892	0.0613541	8.48994	2.06744e-17	5.22689e-16	NOT
MPZ	16.6707	-1.09373	0.128837	-8.48921	2.08047e-17	5.25368e-16	DOWN
TPM3	9548.97	0.396475	0.0467068	8.4886	2.0914e-17	5.25672e-16	NOT
TAF5	267.635	0.423454	0.0498842	8.48875	2.08879e-17	5.25672e-16	NOT
LAMP5	114.864	-1.56211	0.184018	-8.48886	2.08668e-17	5.25672e-16	DOWN
FAM83D	1339.09	0.770426	0.09076	8.48861	2.09129e-17	5.25672e-16	NOT
PHF5A	229.903	0.345182	0.0406654	8.48836	2.09582e-17	5.2617e-16	NOT
NUDC	5115.52	0.358858	0.0423227	8.4791	2.26934e-17	5.69073e-16	NOT
CORIN	302.318	-1.23266	0.145407	-8.47726	2.30562e-17	5.77502e-16	DOWN
RTTN	1932.42	0.500063	0.0589975	8.476	2.33065e-17	5.83094e-16	NOT
MRPS22	1499.33	0.384867	0.0454138	8.47467	2.3575e-17	5.8913e-16	NOT
RNF157	151.178	1.32103	0.156041	8.4659	2.54184e-17	6.34463e-16	UP
PODN	914.345	-1.12482	0.132898	-8.46385	2.58698e-17	6.44985e-16	DOWN
CLDN5	29.7162	-1.17845	0.13928	-8.46096	2.65176e-17	6.60374e-16	DOWN
SLITRK5	125.355	2.12175	0.250832	8.45883	2.70063e-17	6.7177e-16	UP
SF3B4	954.424	0.459327	0.0543118	8.45721	2.73847e-17	6.80401e-16	NOT
EBNA1BP2	1412.33	0.504379	0.0596692	8.45292	2.8411e-17	7.05089e-16	NOT
TGFB3	1614.5	-1.07906	0.127667	-8.45216	2.85962e-17	7.0876e-16	DOWN
GSTCD	956.1	0.335132	0.0396511	8.45204	2.86245e-17	7.0876e-16	NOT
ZNF154	724.192	-0.949876	0.112443	-8.44763	2.97264e-17	7.352e-16	NOT
PSMG1	887.617	0.518054	0.0613283	8.44722	2.98315e-17	7.36116e-16	NOT
LUM	13824.4	-1.17774	0.139421	-8.44735	2.97989e-17	7.36116e-16	DOWN
TIGD3	10.4931	1.08615	0.128624	8.44441	3.05579e-17	7.53181e-16	UP
EPHA3	874.01	-1.10353	0.130718	-8.44202	3.11896e-17	7.67875e-16	DOWN
SMARCD3	341.877	-0.822132	0.0974361	-8.43765	3.23792e-17	7.96257e-16	NOT
MYOC	15.9245	-1.96363	0.232833	-8.43364	3.35068e-17	8.23048e-16	DOWN
ADAMTS9	2494.76	-0.976961	0.115844	-8.43346	3.35601e-17	8.23423e-16	NOT
WDR53	462.777	0.419785	0.0498019	8.42909	3.48363e-17	8.53765e-16	NOT
ELAVL2	93.4517	2.06384	0.244904	8.42715	3.54195e-17	8.67076e-16	UP
VCAN	93398.3	-1.13717	0.134967	-8.42557	3.59011e-17	8.77872e-16	DOWN
PMPCA	1744.25	0.391326	0.0464617	8.42256	3.68346e-17	8.99679e-16	NOT
ZEB2	8556.18	-0.843805	0.100193	-8.4218	3.70742e-17	9.0451e-16	NOT
ARHGEF25	1220.35	-0.864285	0.102678	-8.41742	3.84878e-17	9.3794e-16	NOT
BCL6B	173.463	-0.745122	0.0885317	-8.41644	3.88085e-17	9.44691e-16	NOT
SLC5A4	64.5675	-0.846057	0.100548	-8.41449	3.94594e-17	9.59453e-16	NOT
LRRC45	617.903	0.558354	0.0663602	8.41399	3.96306e-17	9.62533e-16	NOT
DDIAS	334.58	0.817317	0.0972337	8.4057	4.25318e-17	1.03184e-15	NOT
PA2G4	4561.87	0.41461	0.0493524	8.40101	4.42669e-17	1.07198e-15	NOT
HPGDS	65.7396	-1.00264	0.119348	-8.40096	4.42856e-17	1.07198e-15	DOWN
ODF2	3266.86	0.403523	0.0480492	8.39812	4.53676e-17	1.09694e-15	NOT
FILIP1L	2191.64	-0.947674	0.112925	-8.39209	4.77595e-17	1.15349e-15	NOT
RERG	103.42	-1.00643	0.11999	-8.38763	4.96046e-17	1.19671e-15	DOWN
PLA2G5	25.9896	-1.45078	0.173038	-8.38417	5.10835e-17	1.23102e-15	DOWN
GNL2	3686.3	0.427019	0.0509477	8.38151	5.22513e-17	1.25776e-15	NOT
LAMA4	11798.1	-0.79104	0.0943841	-8.38108	5.24461e-17	1.26104e-15	NOT
MXRA8	393.401	-1.08302	0.129268	-8.37808	5.37998e-17	1.29215e-15	DOWN
RRP1B	1857.38	0.39049	0.0466094	8.37792	5.38719e-17	1.29245e-15	NOT
CYCS	3084.37	0.501064	0.0598184	8.37643	5.45594e-17	1.30749e-15	NOT
SCML2	140.403	1.33234	0.15907	8.37579	5.48565e-17	1.31315e-15	UP
PEAK1	3845.93	-0.468025	0.0558815	-8.3753	5.50819e-17	1.31709e-15	NOT
SAE1	2989.83	0.430649	0.0514328	8.37304	5.61487e-17	1.34112e-15	NOT
PLAC9	26.0715	-1.09261	0.13057	-8.36805	5.85804e-17	1.39765e-15	DOWN
TIMM8A	216.139	0.488229	0.0583468	8.3677	5.87541e-17	1.40025e-15	NOT
CD34	967.267	-0.679306	0.0812015	-8.36569	5.97662e-17	1.42281e-15	NOT
EXOSC8	824.093	0.374453	0.0447632	8.36521	6.00085e-17	1.427e-15	NOT
LTBP4	2246.06	-0.840383	0.100481	-8.36362	6.08241e-17	1.44481e-15	NOT
PAX6	260.848	2.23797	0.26771	8.35969	6.28838e-17	1.49209e-15	UP
CYR61	9182.48	-1.23836	0.148176	-8.35734	6.41503e-17	1.52047e-15	DOWN
XPNPEP2	118.548	-1.68108	0.201202	-8.35522	6.5309e-17	1.54455e-15	DOWN
CEP76	488.832	0.462974	0.0554108	8.35531	6.52604e-17	1.54455e-15	NOT
SFTPA1	11.8941	-4.73779	0.567396	-8.35006	6.82276e-17	1.61181e-15	DOWN
TGFBR2	5698.5	-0.62007	0.0743345	-8.34161	7.3283e-17	1.72935e-15	NOT
TMEM255B	109.508	-0.735839	0.0882636	-8.33683	7.63072e-17	1.79875e-15	NOT
FAM13C	379.773	-0.821029	0.0985631	-8.32998	8.08539e-17	1.90385e-15	NOT
CHCHD3	1131.39	0.351504	0.0422068	8.32812	8.21338e-17	1.93189e-15	NOT
SAPCD2	33.0505	1.01954	0.122443	8.3266	8.31952e-17	1.95473e-15	UP
PCDH12	310.086	-0.764372	0.0918104	-8.32555	8.3937e-17	1.97001e-15	NOT
HNRNPAB	2790.18	0.370435	0.0444999	8.32439	8.4763e-17	1.98509e-15	NOT
FXYD6	180.74	-1.1517	0.138352	-8.32445	8.47233e-17	1.98509e-15	DOWN
LRPPRC	21445.3	0.3731	0.0448247	8.32353	8.53846e-17	1.99748e-15	NOT
PPM1E	25.5968	1.56639	0.188258	8.32041	8.76627e-17	2.04856e-15	UP
LZTS1	88.6911	-0.840341	0.101009	-8.31944	8.83795e-17	2.06308e-15	NOT
PTPRB	4254.29	-0.71155	0.0855411	-8.31823	8.92876e-17	2.08203e-15	NOT
CBX2	440.999	1.08751	0.130758	8.31699	9.02236e-17	2.10159e-15	UP
PCAT19	3.89456	-1.13025	0.135981	-8.31183	9.4241e-17	2.1928e-15	DOWN
ITGA8	1293.36	-1.10144	0.132551	-8.30955	9.60665e-17	2.23287e-15	DOWN
MTHFD2	1796.61	0.645941	0.0777384	8.30916	9.63832e-17	2.23783e-15	NOT
EFEMP2	2583.66	-0.752782	0.0906225	-8.30679	9.83262e-17	2.28049e-15	NOT
FMOD	751.606	-1.05729	0.127318	-8.30433	1.00387e-16	2.32579e-15	DOWN
ARL6IP1	3892.85	0.510114	0.0614303	8.30395	1.00704e-16	2.33064e-15	NOT
NCAPH2	1302.72	0.443057	0.0533941	8.29786	1.06004e-16	2.45067e-15	NOT
CBX3	2615.71	0.433891	0.0522999	8.29621	1.07487e-16	2.48231e-15	NOT
MCUR1	962.536	0.523136	0.063106	8.28979	1.13447e-16	2.61716e-15	NOT
FXYD2	30.237	-2.47088	0.298116	-8.28831	1.14871e-16	2.64717e-15	DOWN
COA1	501.42	0.378269	0.0456616	8.28418	1.18926e-16	2.73771e-15	NOT
TBC1D31	1071.9	0.446164	0.0538879	8.27948	1.23711e-16	2.84483e-15	NOT
NRXN2	273.393	-1.1125	0.134376	-8.27905	1.24158e-16	2.85208e-15	DOWN
ITIH3	66.4513	-1.28967	0.155829	-8.27622	1.27151e-16	2.91773e-15	DOWN
TIMM10	456.746	0.460656	0.0557333	8.26536	1.39275e-16	3.19254e-15	NOT
SENP1	1835.42	0.397131	0.0480517	8.26467	1.40086e-16	3.20774e-15	NOT
RBM8A	1755.54	0.425678	0.051525	8.26158	1.43759e-16	3.28835e-15	NOT
KCNJ1	23.2732	-1.83504	0.222329	-8.25372	1.53535e-16	3.50825e-15	DOWN
FIBIN	49.0269	-1.46083	0.177047	-8.2511	1.56944e-16	3.58238e-15	DOWN
MRTO4	844.372	0.424205	0.0514396	8.24666	1.62887e-16	3.7141e-15	NOT
ZNF530	384.189	0.491355	0.0595838	8.24647	1.63149e-16	3.71614e-15	NOT
ANGPTL2	630.917	-1.00812	0.122252	-8.2462	1.63514e-16	3.72055e-15	DOWN
SLC2A4	139.922	-1.38325	0.167753	-8.24575	1.64127e-16	3.73056e-15	DOWN
PNMAL2	16.1954	-1.08342	0.131421	-8.24386	1.66748e-16	3.78616e-15	DOWN
HIST1H3G	1022.58	0.958298	0.116251	8.24337	1.67433e-16	3.79772e-15	NOT
LOC642846	277.571	0.652153	0.0791301	8.24153	1.70019e-16	3.85233e-15	NOT
NTM	61.3118	-1.10937	0.134616	-8.24103	1.70735e-16	3.8645e-15	DOWN
CNTNAP2	85.3541	1.97487	0.239651	8.2406	1.71349e-16	3.87435e-15	UP
GPR89A	74.2282	0.54929	0.0666822	8.23743	1.75953e-16	3.97429e-15	NOT
FKBPL	363.03	0.530857	0.0644471	8.23709	1.7645e-16	3.98137e-15	NOT
CLDN11	425.557	-1.18879	0.144361	-8.23485	1.79787e-16	4.05241e-15	DOWN
EDNRA	816.326	-0.864272	0.105025	-8.22923	1.88414e-16	4.24247e-15	NOT
PDCD5	1591.23	0.535317	0.065074	8.22629	1.93099e-16	4.34343e-15	NOT
TUBB4B	12951.4	0.663784	0.0807064	8.22467	1.95728e-16	4.39798e-15	NOT
MTX1	362.475	0.444434	0.054038	8.22446	1.96068e-16	4.40104e-15	NOT
GPN1	1915.86	0.294601	0.0358441	8.21896	2.05271e-16	4.60285e-15	NOT
GLO1	2548.49	0.551264	0.0670971	8.21591	2.10569e-16	4.71674e-15	NOT
NPR2	1488.53	-0.607288	0.0739343	-8.21388	2.14157e-16	4.79215e-15	NOT
IL33	428.038	-1.33972	0.163139	-8.21214	2.17286e-16	4.85715e-15	DOWN
ZFPM2	1108.88	-1.24467	0.151567	-8.21201	2.17519e-16	4.85732e-15	DOWN
CYP1A2	80.9776	3.96836	0.483493	8.20771	2.25455e-16	5.02934e-15	UP
DPY30	1165.83	0.374512	0.0456376	8.20623	2.2825e-16	5.08644e-15	NOT
HNRNPU	27784.3	0.259589	0.0316366	8.20535	2.29928e-16	5.11856e-15	NOT
EIF3B	7176.92	0.381663	0.0465162	8.20495	2.30695e-16	5.13036e-15	NOT
VPS72	1525.53	0.58509	0.071333	8.20223	2.35964e-16	5.24214e-15	NOT
RAD51C	1134.18	0.471641	0.0575278	8.19849	2.43418e-16	5.40218e-15	NOT
GTPBP4	2638.14	0.463756	0.0566275	8.18958	2.62134e-16	5.81158e-15	NOT
POLR2D	275.395	0.318207	0.0388715	8.18611	2.69809e-16	5.97561e-15	NOT
TCTEX1D2	132.482	0.80452	0.0983013	8.18423	2.74053e-16	6.0634e-15	NOT
FAT4	3153.6	-0.931405	0.113859	-8.18035	2.83014e-16	6.25525e-15	NOT
ACAT2	988.068	0.585223	0.0715463	8.17963	2.84711e-16	6.28633e-15	NOT
GLIS2	1153.23	-0.880595	0.107671	-8.17858	2.87215e-16	6.33513e-15	NOT
PTBP1	4533.86	0.278542	0.0340596	8.17806	2.88455e-16	6.356e-15	NOT
TCP1	5764.56	0.421847	0.051603	8.17485	2.9623e-16	6.52069e-15	NOT
MYOM1	583.268	-0.93313	0.114209	-8.17034	3.07512e-16	6.76213e-15	NOT
PHB	2936.41	0.422917	0.0517794	8.16767	3.14414e-16	6.90688e-15	NOT
SH3PXD2A	2908.35	-0.727791	0.0891115	-8.16719	3.15654e-16	6.92707e-15	NOT
POP7	259.961	0.413043	0.0505768	8.16665	3.17066e-16	6.95101e-15	NOT
COL18A1	7263.48	-0.774129	0.0948517	-8.16146	3.30987e-16	7.24885e-15	NOT
CPED1	1430.95	-0.966248	0.118417	-8.15973	3.35784e-16	7.34647e-15	NOT
C19orf40	66.7236	0.566197	0.0694045	8.15793	3.40802e-16	7.44871e-15	NOT
TUBA1B	23027.2	0.595263	0.0730088	8.15331	3.54101e-16	7.73157e-15	NOT
NAA35	2202.4	0.32625	0.0400424	8.1476	3.71209e-16	8.09692e-15	NOT
PTGIR	17.1629	-0.947295	0.116288	-8.14613	3.75766e-16	8.18807e-15	NOT
SERPINA4	41.6068	-3.27077	0.401796	-8.14039	3.94022e-16	8.57722e-15	DOWN
IGFN1	2148.5	-1.91308	0.235327	-8.12948	4.31128e-16	9.37553e-15	DOWN
NRIP2	12.8354	-1.10768	0.136265	-8.12885	4.33381e-16	9.41504e-15	DOWN
SYCE2	8.32153	1.20909	0.148749	8.12845	4.34821e-16	9.43684e-15	UP
CASP2	3446.46	0.355016	0.0436817	8.12734	4.38821e-16	9.51409e-15	NOT
SNRPA1	542.684	0.384053	0.0472717	8.12437	4.49682e-16	9.7398e-15	NOT
ADAMTS10	543.284	-0.924498	0.113827	-8.12196	4.58717e-16	9.92554e-15	NOT
HSPE1	731.725	0.599686	0.0738373	8.12171	4.59643e-16	9.93563e-15	NOT
DDR2	4612.84	-0.942902	0.116123	-8.11983	4.66855e-16	1.00815e-14	NOT
TTF1	1341.36	0.347432	0.0427929	8.11893	4.70326e-16	1.01463e-14	NOT
CRISPLD2	2421.22	-0.979441	0.120643	-8.11851	4.71944e-16	1.0171e-14	NOT
FRZB	623.945	-0.964914	0.118876	-8.117	4.77837e-16	1.02878e-14	NOT
LPAR1	345.927	-0.774139	0.0954506	-8.11036	5.04711e-16	1.08556e-14	NOT
P2RX1	229.497	-1.3222	0.163117	-8.10587	5.23711e-16	1.1253e-14	DOWN
PSMD14	2585.6	0.393789	0.0485985	8.1029	5.36649e-16	1.15196e-14	NOT
PDGFRA	6481.9	-0.941964	0.116277	-8.10102	5.44987e-16	1.16869e-14	NOT
FUS	27341.1	0.29251	0.0361604	8.08924	6.00394e-16	1.28496e-14	NOT
C5orf51	929.213	0.433512	0.0535911	8.08925	6.00327e-16	1.28496e-14	NOT
ELAVL1	1289.88	0.276338	0.034166	8.0881	6.06046e-16	1.29578e-14	NOT
GPN3	725.167	0.392831	0.0485728	8.08745	6.09257e-16	1.30135e-14	NOT
HIST1H3I	993.029	0.853809	0.105642	8.08211	6.36542e-16	1.35829e-14	NOT
C5orf22	972.692	0.440422	0.0545038	8.08058	6.44593e-16	1.37411e-14	NOT
POLR2I	504.303	0.461751	0.0571488	8.07981	6.48694e-16	1.38149e-14	NOT
RAD23B	7906.08	0.39305	0.048659	8.07766	6.60234e-16	1.40469e-14	NOT
LSM3	1523.54	0.540473	0.0669965	8.06719	7.19359e-16	1.52757e-14	NOT
FNDC1	2541.74	-1.65607	0.205285	-8.06718	7.19403e-16	1.52757e-14	DOWN
PSMA3	3505.59	0.409684	0.0507903	8.06619	7.25271e-16	1.53851e-14	NOT
SEMA3G	79.1994	-0.839414	0.104068	-8.06605	7.26107e-16	1.53878e-14	NOT
ITGA7	1422.98	-0.937647	0.116253	-8.06558	7.28915e-16	1.54322e-14	NOT
HIST1H2AJ	1435.24	1.01835	0.126311	8.06224	7.49102e-16	1.5844e-14	UP
KIF1A	348.255	2.4612	0.305283	8.06202	7.50442e-16	1.58569e-14	UP
MXRA7	240.662	-0.74641	0.0925967	-8.06088	7.57488e-16	1.59901e-14	NOT
HEYL	209.917	-0.810896	0.10061	-8.05979	7.6424e-16	1.61169e-14	NOT
KLHDC3	2816.7	0.418292	0.051907	8.05849	7.72402e-16	1.62731e-14	NOT
SELE	256.86	-1.58617	0.196851	-8.05771	7.77393e-16	1.63623e-14	DOWN
ADAM33	158.745	-1.35825	0.168705	-8.05101	8.21137e-16	1.72662e-14	DOWN
UCHL5	1590.31	0.399679	0.0496657	8.04738	8.45877e-16	1.77692e-14	NOT
TAGLN2	4515.01	0.601962	0.0748293	8.04447	8.66188e-16	1.81429e-14	NOT
MRPS35	1217.04	0.401435	0.0499018	8.04449	8.66069e-16	1.81429e-14	NOT
LTBP2	8298.42	-0.912962	0.113488	-8.04454	8.6567e-16	1.81429e-14	NOT
VIPR2	34.7547	-1.39182	0.173068	-8.04205	8.83474e-16	1.84871e-14	DOWN
PLCD4	56.5166	-1.2729	0.158351	-8.03844	9.09866e-16	1.9021e-14	DOWN
CCT6A	5851.64	0.412705	0.0513447	8.03794	9.13632e-16	1.90812e-14	NOT
FAM180A	5.79496	-1.50296	0.187031	-8.03591	9.28899e-16	1.93814e-14	DOWN
C16orf89	35.6226	-1.62856	0.202724	-8.03342	9.47887e-16	1.97585e-14	DOWN
PTGIS	2346.2	-1.41736	0.176451	-8.03257	9.54489e-16	1.98769e-14	DOWN
ELTD1	972.536	-0.714504	0.0889684	-8.03099	9.66907e-16	2.01161e-14	NOT
MAP1A	2375.79	-0.883973	0.110139	-8.02596	1.00734e-15	2.09371e-14	NOT
NUDCD1	896.349	0.413946	0.0515916	8.02353	1.02752e-15	2.1336e-14	NOT
FN3KRP	424.45	0.427312	0.0532601	8.02312	1.03089e-15	2.13855e-14	NOT
MASP1	425.864	-1.58126	0.19717	-8.01978	1.05935e-15	2.19548e-14	DOWN
SFPQ	16261.4	0.26275	0.0327687	8.01833	1.0719e-15	2.21937e-14	NOT
FANCM	1720.63	0.379671	0.0473667	8.01558	1.09622e-15	2.26755e-14	NOT
ADAMTSL2	553.75	-0.941772	0.117609	-8.00767	1.16905e-15	2.41589e-14	NOT
MRPS18B	1175.5	0.396176	0.0494791	8.00694	1.176e-15	2.42793e-14	NOT
CDK5RAP2	6845.33	0.372883	0.0466134	7.99949	1.24937e-15	2.57694e-14	NOT
SLIRP	2220.65	0.466137	0.0582886	7.99705	1.27435e-15	2.62099e-14	NOT
PSMA6	2968.48	0.376563	0.047087	7.99717	1.2731e-15	2.62099e-14	NOT
CSMD3	238.977	1.98759	0.24854	7.99705	1.27436e-15	2.62099e-14	UP
RNF219	855.538	0.364246	0.0455491	7.99677	1.27726e-15	2.62446e-14	NOT
ACAD9	6724.63	0.382043	0.047791	7.99402	1.30607e-15	2.6811e-14	NOT
HIPK3	9828.4	-0.433574	0.054246	-7.99274	1.31974e-15	2.70659e-14	NOT
MYOCD	296.319	-1.31428	0.164457	-7.99164	1.33153e-15	2.72819e-14	DOWN
TUBB	16718.9	0.474056	0.0593213	7.99134	1.33482e-15	2.73233e-14	NOT
SH3D19	2778.02	-0.556216	0.0696187	-7.98946	1.35536e-15	2.77176e-14	NOT
PTCH2	108.554	-0.881242	0.110303	-7.98929	1.35718e-15	2.77286e-14	NOT
GUCY1A3	1468.32	-0.841064	0.105311	-7.9865	1.38824e-15	2.83364e-14	NOT
MRPS15	1071.09	0.380233	0.0476175	7.98517	1.40331e-15	2.86169e-14	NOT
RGS7BP	76.4828	-1.21964	0.152797	-7.98211	1.43849e-15	2.93067e-14	DOWN
HLX	193.371	-0.715135	0.0895964	-7.98174	1.44282e-15	2.93673e-14	NOT
PRCD	156.175	-0.924491	0.115847	-7.98024	1.46048e-15	2.96986e-14	NOT
HMGCS1	3736.01	0.721016	0.0903652	7.97891	1.47632e-15	2.99925e-14	NOT
ZW10	1184.94	0.307647	0.0385623	7.97791	1.48827e-15	3.01504e-14	NOT
RDM1	51.255	1.0748	0.134721	7.97801	1.48712e-15	3.01504e-14	UP
RCAN2	217.022	-0.90438	0.113358	-7.97811	1.4859e-15	3.01504e-14	NOT
MGARP	15.1017	-1.00566	0.126074	-7.9767	1.50294e-15	3.0419e-14	DOWN
CH25H	139.324	-1.17933	0.147987	-7.96913	1.59798e-15	3.23123e-14	DOWN
JAM3	1311.33	-0.855971	0.107468	-7.96492	1.65329e-15	3.33996e-14	NOT
DLG4	417.402	-0.616091	0.0773775	-7.96215	1.6908e-15	3.41254e-14	NOT
CGNL1	1727.73	-0.945362	0.118815	-7.9566	1.76835e-15	3.56574e-14	NOT
CPEB4	1547.71	-0.494613	0.0621671	-7.95619	1.77417e-15	3.57413e-14	NOT
TMEM119	83.5146	-1.07315	0.13507	-7.94519	1.93886e-15	3.90227e-14	DOWN
RBBP7	4141.84	0.379642	0.0477903	7.94391	1.95898e-15	3.9391e-14	NOT
MMP2	33734.2	-1.14251	0.14383	-7.94346	1.96624e-15	3.95002e-14	DOWN
INMT-FAM188B	9.40686	-1.30887	0.164786	-7.94281	1.97649e-15	3.96692e-14	DOWN
NPR1	254.678	-0.794531	0.10005	-7.94134	2.00005e-15	4.01049e-14	NOT
IRAK3	754.909	-0.826292	0.104075	-7.93936	2.0323e-15	4.07138e-14	NOT
MATN3	202.532	-1.31852	0.166169	-7.93483	2.10787e-15	4.21886e-14	DOWN
TDRKH	451.483	0.788013	0.0993702	7.93007	2.19028e-15	4.37975e-14	NOT
PALLD	12637.4	-0.857994	0.108205	-7.92932	2.20345e-15	4.402e-14	NOT
SH3RF3	235.603	-0.759716	0.0958418	-7.92678	2.24904e-15	4.48894e-14	NOT
TTC26	430.418	0.419555	0.0529324	7.92624	2.25879e-15	4.50424e-14	NOT
KLF9	283.787	-0.989633	0.124973	-7.91879	2.39831e-15	4.77805e-14	NOT
PDE1C	214.633	-1.08153	0.136598	-7.9176	2.42146e-15	4.81974e-14	DOWN
ARHGAP20	131.218	-0.988463	0.124863	-7.91636	2.44572e-15	4.86353e-14	NOT
RYR3	415.067	-1.43625	0.181553	-7.91092	2.55487e-15	5.07593e-14	DOWN
ZNF519	327.848	0.626321	0.0793008	7.89804	2.83312e-15	5.62357e-14	NOT
ELK3	1761.48	-0.506871	0.0641825	-7.89735	2.84893e-15	5.64977e-14	NOT
LOC100288637	11.8838	0.743082	0.0941339	7.89388	2.92937e-15	5.80397e-14	NOT
LSG1	2250.02	0.357148	0.0452729	7.88879	3.05139e-15	6.03877e-14	NOT
AIMP2	592.682	0.370194	0.0469271	7.8887	3.05347e-15	6.03877e-14	NOT
SERBP1	1746.21	0.340236	0.0431323	7.88819	3.06604e-15	6.05809e-14	NOT
MRPL18	1248.91	0.356352	0.0452061	7.88283	3.20054e-15	6.31806e-14	NOT
CAMK2N2	6.21737	1.6379	0.207819	7.88138	3.23787e-15	6.38594e-14	UP
DDX31	1212.84	0.379205	0.0481749	7.87143	3.50606e-15	6.90857e-14	NOT
SIVA1	285.688	0.497825	0.0632475	7.87106	3.51649e-15	6.92281e-14	NOT
DNAJA1	7941.55	0.457197	0.0581746	7.85906	3.87036e-15	7.61253e-14	NOT
AGBL5	866.883	0.413546	0.0526706	7.85155	4.10915e-15	8.07486e-14	NOT
CACNA1H	1384.1	-0.947375	0.120674	-7.85068	4.13786e-15	8.12389e-14	NOT
GOLGA8R	221.711	-0.743615	0.0947268	-7.8501	4.15699e-15	8.15404e-14	NOT
EIF4A3	3018.87	0.368036	0.0468864	7.84953	4.17598e-15	8.18387e-14	NOT
PXDN	6151.46	-0.937338	0.119533	-7.84169	4.44538e-15	8.70335e-14	NOT
MRPL2	319.628	0.383704	0.048932	7.84158	4.44911e-15	8.70335e-14	NOT
MLF1	542.244	0.819408	0.104525	7.83936	4.5285e-15	8.85064e-14	NOT
CBX1	387.3	0.41624	0.0531455	7.8321	4.79798e-15	9.36884e-14	NOT
HMCN2	257.48	-1.31718	0.168291	-7.8268	5.00464e-15	9.76357e-14	DOWN
STARD7	4424.54	0.334543	0.0427458	7.82634	5.02283e-15	9.79022e-14	NOT
LSM4	316.611	0.445924	0.0569843	7.82539	5.06096e-15	9.85566e-14	NOT
SLC27A1	438.379	-0.491531	0.0628174	-7.82476	5.08635e-15	9.89617e-14	NOT
SHISA3	18.7265	-2.01238	0.257343	-7.81985	5.28852e-15	1.02803e-13	DOWN
AHSA1	5187.07	0.394584	0.0505128	7.81158	5.64772e-15	1.09687e-13	NOT
SDPR	364.602	-1.09748	0.140572	-7.8072	5.84716e-15	1.13458e-13	DOWN
TARS2	1497.09	0.471183	0.0603534	7.80707	5.85317e-15	1.13473e-13	NOT
QSOX2	390.423	0.503498	0.0645428	7.80099	6.14227e-15	1.18971e-13	NOT
EBF3	130.945	-1.09923	0.140923	-7.80025	6.17844e-15	1.19564e-13	DOWN
MALSU1	406.555	0.356177	0.0456851	7.79636	6.37195e-15	1.23143e-13	NOT
HSP90AA1	85789.5	0.509216	0.0653151	7.7963	6.37477e-15	1.23143e-13	NOT
TPM2	9948.41	-0.875456	0.112378	-7.79026	6.68741e-15	1.29067e-13	NOT
FASTKD3	568.198	0.423612	0.0543878	7.78873	6.76869e-15	1.30519e-13	NOT
PFDN6	215.001	0.390965	0.050205	7.78738	6.84146e-15	1.31805e-13	NOT
SYNC	225.161	-1.00698	0.129339	-7.78558	6.93924e-15	1.33569e-13	DOWN
PLP1	54.0165	-1.88919	0.242686	-7.7845	6.9987e-15	1.34594e-13	DOWN
DLL3	27.3445	1.82018	0.233826	7.78434	7.00786e-15	1.34651e-13	UP
ITGA10	285.779	-0.889389	0.114281	-7.78245	7.11314e-15	1.36552e-13	NOT
IFI27L1	36.6427	0.722172	0.0928021	7.78185	7.14704e-15	1.37081e-13	NOT
PUS7	1487.73	0.488355	0.0627798	7.77886	7.31783e-15	1.40232e-13	NOT
DGKG	100.534	-0.919757	0.118256	-7.77766	7.38765e-15	1.41445e-13	NOT
YARS	3789.58	0.368059	0.0473265	7.77702	7.42529e-15	1.4204e-13	NOT
C10orf10	103.275	-1.03587	0.133208	-7.77631	7.46697e-15	1.42711e-13	DOWN
DNM1P46	23.9419	-1.0966	0.141038	-7.7752	7.53256e-15	1.43837e-13	DOWN
PXMP2	85.3353	0.609118	0.0783534	7.77398	7.60552e-15	1.45102e-13	NOT
METTL13	1390.27	0.403738	0.0519437	7.77261	7.68879e-15	1.46562e-13	NOT
AKAP13	18816.7	-0.377958	0.0486279	-7.77245	7.69804e-15	1.46609e-13	NOT
CYGB	148.312	-0.794597	0.10224	-7.77188	7.73299e-15	1.47145e-13	NOT
KERA	6.15582	-2.12896	0.274042	-7.76875	7.92661e-15	1.50696e-13	DOWN
MTERF3	638.729	0.412211	0.0530822	7.76553	8.13067e-15	1.5444e-13	NOT
PPP2R4	1295.28	0.334526	0.0430851	7.7643	8.20967e-15	1.55803e-13	NOT
SLC9A3R2	417.102	-0.576365	0.0742507	-7.76242	8.33235e-15	1.57993e-13	NOT
LAMB2	8630.43	-0.599189	0.0772441	-7.75708	8.69037e-15	1.64637e-13	NOT
LPAR4	13.6016	-1.12299	0.144804	-7.75522	8.81934e-15	1.66934e-13	DOWN
DDX25	4.78222	1.90218	0.245286	7.75496	8.83684e-15	1.67119e-13	UP
MAD2L2	181.674	0.546173	0.0704514	7.75248	9.01167e-15	1.70276e-13	NOT
ITGA11	2140.45	-1.05518	0.136154	-7.74989	9.19742e-15	1.73634e-13	DOWN
MRPL15	1012.87	0.464422	0.0599406	7.74804	9.3321e-15	1.76023e-13	NOT
GXYLT1	596.295	0.440517	0.0568737	7.74553	9.51813e-15	1.79376e-13	NOT
FAM206A	288.726	0.426359	0.0550853	7.73999	9.94284e-15	1.87216e-13	NOT
SMPD4	1091.44	0.310477	0.0401143	7.7398	9.95714e-15	1.87322e-13	NOT
CCDC170	210.036	-0.848065	0.109577	-7.73943	9.9866e-15	1.87713e-13	NOT
CTSO	642.582	-0.564984	0.0730024	-7.73926	9.99991e-15	1.878e-13	NOT
ABI3BP	5415.34	-1.14197	0.147602	-7.73681	1.01939e-14	1.91277e-13	DOWN
CEP85L	947.409	-0.559617	0.0723579	-7.73401	1.0421e-14	1.95369e-13	NOT
NUP160	3885.22	0.343915	0.0444728	7.73316	1.04911e-14	1.96513e-13	NOT
CCT8	6730.83	0.372964	0.0482329	7.73256	1.05409e-14	1.97275e-13	NOT
SF3A2	1018.27	0.346147	0.0447876	7.72862	1.08722e-14	2.03298e-13	NOT
LYAR	792.68	0.479582	0.0620773	7.72557	1.11358e-14	2.08047e-13	NOT
INTS7	1774.36	0.3834	0.0496297	7.7252	1.11679e-14	2.08288e-13	NOT
FAM161A	792.055	0.58284	0.0754459	7.72528	1.11611e-14	2.08288e-13	NOT
NDUFAB1	898.43	0.361886	0.0468477	7.72473	1.12088e-14	2.08871e-13	NOT
CFAP45	140.902	1.01727	0.131778	7.71958	1.16717e-14	2.17308e-13	UP
CD1E	60.5831	-1.36163	0.176478	-7.71558	1.20431e-14	2.24031e-13	DOWN
GLRX5	418.991	0.382146	0.0495321	7.71512	1.20868e-14	2.2465e-13	NOT
CD1C	210.12	-1.24435	0.161292	-7.71493	1.21053e-14	2.24801e-13	DOWN
HMCES	1446.15	0.389549	0.050496	7.71445	1.21501e-14	2.25438e-13	NOT
HSPA12B	66.3341	-0.800423	0.103839	-7.70834	1.27462e-14	2.36296e-13	NOT
RUSC2	755.576	-0.634534	0.0823479	-7.70553	1.303e-14	2.41191e-13	NOT
NDUFAF6	988.034	0.463882	0.0602013	7.70551	1.30325e-14	2.41191e-13	NOT
FAM65A	2927.38	-0.478036	0.0620459	-7.70455	1.31306e-14	2.42798e-13	NOT
HMGXB4	1697.11	0.285948	0.0371415	7.69888	1.37265e-14	2.53383e-13	NOT
EBP	1155.23	0.505501	0.0656588	7.6989	1.37241e-14	2.53383e-13	NOT
TM4SF18	115.444	-0.825507	0.107231	-7.69841	1.37765e-14	2.54089e-13	NOT
CPQ	1025.41	-0.611403	0.0794363	-7.69676	1.39556e-14	2.57174e-13	NOT
COL4A2	15663.3	-0.713711	0.0927582	-7.69432	1.42246e-14	2.61907e-13	NOT
SEH1L	1971.6	0.439607	0.057143	7.69309	1.43625e-14	2.63996e-13	NOT
CASP12	15.7602	-0.973582	0.126552	-7.69312	1.4359e-14	2.63996e-13	NOT
CCL14	54.3804	-1.42741	0.185606	-7.69054	1.46514e-14	2.69077e-13	DOWN
PTGES3	2775.57	0.370336	0.0481573	7.69014	1.46976e-14	2.69698e-13	NOT
TMEM130	52.4567	-1.35057	0.175635	-7.68962	1.47575e-14	2.70566e-13	DOWN
CEP97	1058.44	0.343655	0.0447033	7.68746	1.50082e-14	2.74929e-13	NOT
NNMT	2017.69	-1.19386	0.155371	-7.68393	1.54284e-14	2.82388e-13	DOWN
HAX1	3767.14	0.313332	0.0407904	7.68151	1.57219e-14	2.87516e-13	NOT
PI16	86.9663	-1.70502	0.221991	-7.68059	1.58353e-14	2.89346e-13	DOWN
PIP5K1A	3813.56	0.481707	0.0627331	7.67867	1.60744e-14	2.93466e-13	NOT
SLC6A15	56.2722	2.89117	0.376638	7.67627	1.63788e-14	2.98772e-13	UP
ILF3	10192.5	0.332743	0.0433584	7.67424	1.66406e-14	3.03292e-13	NOT
LOC101930434	35.042	1.11509	0.145305	7.67411	1.66575e-14	3.03344e-13	UP
SCNM1	317.288	0.588015	0.0766442	7.67201	1.69319e-14	3.0808e-13	NOT
NID2	2767.56	-0.819017	0.106794	-7.66912	1.73174e-14	3.1483e-13	NOT
SRSF7	2444.32	0.250261	0.0326383	7.66772	1.75075e-14	3.18018e-13	NOT
NOL10	2337.15	0.325725	0.0424917	7.66561	1.7798e-14	3.23025e-13	NOT
NMU	148.979	1.56086	0.20373	7.66145	1.83852e-14	3.33402e-13	UP
LIN28B	33.4365	2.93418	0.382989	7.66125	1.84126e-14	3.33618e-13	UP
DPYSL5	13.0517	3.31737	0.433043	7.66061	1.85053e-14	3.35018e-13	UP
HNRNPC	14100.9	0.289419	0.0377829	7.66004	1.85874e-14	3.36223e-13	NOT
FOXS1	45.4784	-0.814726	0.106373	-7.65915	1.87163e-14	3.38271e-13	NOT
PAIP1	501.872	0.484765	0.0633119	7.65678	1.90656e-14	3.44297e-13	NOT
PDGFD	367.112	-0.819193	0.106998	-7.65618	1.91546e-14	3.45614e-13	NOT
IL6ST	7553.76	-0.609333	0.0795979	-7.65514	1.93104e-14	3.48135e-13	NOT
GPR137C	102.732	0.969337	0.126635	7.65457	1.93965e-14	3.49396e-13	NOT
HLTF	3077.1	0.492707	0.0643738	7.65385	1.95054e-14	3.51065e-13	NOT
MMP23B	15.2157	-1.04035	0.135949	-7.6525	1.9711e-14	3.5447e-13	DOWN
THBS2	12061.7	-1.18987	0.155522	-7.6508	1.99738e-14	3.58898e-13	DOWN
FBL	3189.11	0.472413	0.0617496	7.65046	2.0026e-14	3.59536e-13	NOT
PHF6	2071.4	0.364754	0.0476886	7.64866	2.03084e-14	3.64305e-13	NOT
DPEP1	40.294	-1.7154	0.224282	-7.64841	2.03486e-14	3.64723e-13	DOWN
CHAC2	48.8835	0.625225	0.0817595	7.64713	2.05509e-14	3.68044e-13	NOT
NELFE	710.928	0.397011	0.0519202	7.64657	2.06405e-14	3.69341e-13	NOT
ZNF729	92.4995	2.37635	0.310782	7.64636	2.06751e-14	3.69656e-13	UP
UTP18	1651.95	0.339551	0.044424	7.64341	2.11546e-14	3.77916e-13	NOT
PSMD2	9718.74	0.430374	0.0563143	7.64235	2.13286e-14	3.8071e-13	NOT
THY1	1216.78	-0.846711	0.110795	-7.64214	2.13642e-14	3.8103e-13	NOT
SAMD11	52.1858	-1.21507	0.159003	-7.64184	2.14145e-14	3.81613e-13	DOWN
MGAT5B	24.243	1.63354	0.213836	7.63922	2.18541e-14	3.89126e-13	UP
PGAM5	464.638	0.417547	0.0546703	7.63753	2.2142e-14	3.93927e-13	NOT
C14orf37	318.668	-0.885283	0.115941	-7.63562	2.24744e-14	3.99513e-13	NOT
PDHA1	5030.77	0.401987	0.0526541	7.63449	2.26716e-14	4.02686e-13	NOT
PNRC1	3399.76	-0.563224	0.0738064	-7.6311	2.32756e-14	4.13075e-13	NOT
SNRPE	575.82	0.588543	0.0771345	7.63008	2.3461e-14	4.16024e-13	NOT
CSNK2B	1357.8	0.357129	0.0468164	7.6283	2.37877e-14	4.21472e-13	NOT
SGCD	150.417	-1.24822	0.163649	-7.62745	2.39446e-14	4.23903e-13	DOWN
PLSCR4	647.774	-0.827995	0.10856	-7.62708	2.40131e-14	4.24768e-13	NOT
GXYLT2	585.728	-1.19188	0.15629	-7.62605	2.42064e-14	4.27838e-13	DOWN
GPRIN1	112.535	0.982673	0.128894	7.62389	2.46151e-14	4.34706e-13	NOT
STARD13	1192.03	-0.659867	0.0865601	-7.62323	2.47414e-14	4.36579e-13	NOT
UPF3B	1340.04	0.377037	0.0494737	7.62095	2.51812e-14	4.43977e-13	NOT
IFFO1	304.799	-0.749281	0.0983331	-7.61982	2.54029e-14	4.47522e-13	NOT
GLI2	426.726	-1.02246	0.134303	-7.61307	2.67657e-14	4.71147e-13	DOWN
PRPS2	948.887	0.51367	0.0675095	7.60886	2.76518e-14	4.86348e-13	NOT
RABL6	2722.63	0.389313	0.0511692	7.60834	2.77642e-14	4.87928e-13	NOT
PIK3IP1	527.86	-0.656071	0.0862455	-7.60702	2.80493e-14	4.92538e-13	NOT
RAMP3	177.118	-0.8031	0.105588	-7.60595	2.82822e-14	4.96225e-13	NOT
NID1	5002.3	-0.700285	0.0920935	-7.60406	2.86971e-14	5.03096e-13	NOT
COL1A2	436727	-1.11897	0.147187	-7.60238	2.90727e-14	5.09267e-13	DOWN
NR2C2AP	666.896	0.430468	0.0566831	7.5943	3.09468e-14	5.41657e-13	NOT
PDE3A	1088.42	-0.8649	0.113913	-7.59267	3.13381e-14	5.48062e-13	NOT
HMGB3	1611.62	0.73088	0.0962769	7.59145	3.16357e-14	5.52819e-13	NOT
ARL6IP6	749.093	0.424447	0.0559802	7.58209	3.4003e-14	5.93707e-13	NOT
GNG11	151.168	-0.75717	0.0998861	-7.58033	3.44682e-14	6.01344e-13	NOT
ANGPTL1	92.7686	-1.45413	0.191835	-7.58013	3.45217e-14	6.01791e-13	DOWN
ABCA10	640.842	-0.922918	0.121771	-7.57913	3.47872e-14	6.05932e-13	NOT
SPTLC1	4310.47	0.32854	0.0433534	7.57819	3.50415e-14	6.09868e-13	NOT
NDUFB11	583.044	0.35531	0.0468938	7.5769	3.53911e-14	6.15458e-13	NOT
NR4A3	545.943	-1.42475	0.188099	-7.57444	3.60682e-14	6.26729e-13	DOWN
SLIT3	3979.41	-0.964128	0.127409	-7.56717	3.81447e-14	6.62277e-13	NOT
ACTC1	964.897	-2.06292	0.272639	-7.56649	3.83454e-14	6.65227e-13	DOWN
CST3	5452.84	-0.490883	0.0648928	-7.56452	3.89311e-14	6.74847e-13	NOT
SF3B6	1501.38	0.364353	0.048185	7.56155	3.98282e-14	6.89845e-13	NOT
CYP2E1	76.7274	-1.16225	0.153726	-7.56055	4.01354e-14	6.94608e-13	DOWN
CHTOP	933.534	0.304878	0.0403266	7.56023	4.02359e-14	6.95792e-13	NOT
FAM129C	96.6927	-1.61111	0.21311	-7.55997	4.03177e-14	6.96648e-13	DOWN
KCND3	390.08	-1.08522	0.143604	-7.55702	4.1241e-14	7.12034e-13	DOWN
PSAT1	1433.72	0.811658	0.107411	7.55657	4.13823e-14	7.13339e-13	NOT
FBXO43	37.4557	1.10481	0.146206	7.55657	4.13826e-14	7.13339e-13	UP
CCDC34	423.754	0.616918	0.0816688	7.5539	4.22407e-14	7.2755e-13	NOT
USP37	1469.78	0.320095	0.0423954	7.55023	4.34507e-14	7.47795e-13	NOT
MITF	553.561	-0.791312	0.104817	-7.54944	4.37121e-14	7.51696e-13	NOT
NHSL2	459.454	-0.807753	0.107042	-7.5461	4.48495e-14	7.70642e-13	NOT
CHRDL1	438.049	-1.61469	0.214044	-7.54374	4.56697e-14	7.84112e-13	DOWN
SSPN	178.881	-0.745109	0.0987837	-7.54283	4.59864e-14	7.88922e-13	NOT
TRUB2	824.105	0.414655	0.0549794	7.54199	4.62836e-14	7.93392e-13	NOT
MRPS7	1552.66	0.390808	0.0518326	7.53982	4.70623e-14	8.06101e-13	NOT
MED10	589.101	0.47881	0.0635058	7.53964	4.71288e-14	8.06601e-13	NOT
NUP62	7136.99	0.289801	0.0384383	7.53939	4.72173e-14	8.07475e-13	NOT
RTN3	2384.81	0.511947	0.0679065	7.539	4.73605e-14	8.09285e-13	NOT
PLXDC2	4600.28	-0.823425	0.109248	-7.5372	4.80156e-14	8.19183e-13	NOT
FGF1	28.4788	-1.13481	0.15056	-7.53727	4.79927e-14	8.19183e-13	DOWN
MBNL1-AS1	11.1289	-1.01281	0.134399	-7.53585	4.85166e-14	8.27078e-13	DOWN
DNAJC11	1977.82	0.300615	0.0399022	7.53379	4.9287e-14	8.39549e-13	NOT
LOC102724804	2.7103	-1.81151	0.240651	-7.52753	5.17099e-14	8.80127e-13	DOWN
FCN3	22.1461	-1.13481	0.150794	-7.52557	5.24907e-14	8.92714e-13	DOWN
SRSF2	1156.68	0.282489	0.0375486	7.52328	5.34174e-14	9.0776e-13	NOT
RBM28	3605.9	0.297241	0.0395122	7.52277	5.36297e-14	9.10653e-13	NOT
ZDHHC1	94.5764	-0.588894	0.0782867	-7.52227	5.38348e-14	9.13417e-13	NOT
POPDC2	89.0639	-0.792406	0.105352	-7.5215	5.41512e-14	9.18065e-13	NOT
NR2F1	469.636	-0.881614	0.117243	-7.51953	5.4974e-14	9.31283e-13	NOT
VBP1	860.189	0.420138	0.0558777	7.51888	5.52477e-14	9.35188e-13	NOT
RFC1	4462.78	0.318052	0.0423131	7.51664	5.62024e-14	9.50603e-13	NOT
STARD8	227.008	-0.669331	0.0890567	-7.51578	5.6574e-14	9.56141e-13	NOT
AGTR1	84.9009	-1.45651	0.193874	-7.51263	5.79507e-14	9.78642e-13	DOWN
FAM19A5	16.2267	-1.15218	0.153369	-7.51247	5.80205e-14	9.79056e-13	DOWN
COL3A1	307588	-1.15445	0.153762	-7.508	6.00393e-14	1.01233e-12	DOWN
MOXD1	1221.4	-1.14314	0.1523	-7.50583	6.10407e-14	1.02761e-12	DOWN
FAM72C	13.9692	1.07757	0.143563	7.5059	6.10088e-14	1.02761e-12	UP
FER1L5	17.4359	-1.01521	0.135292	-7.50386	6.19642e-14	1.04235e-12	DOWN
PCID2	1349.1	0.32416	0.0432281	7.49883	6.43905e-14	1.08232e-12	NOT
SSBP1	1068.23	0.332719	0.0443742	7.49803	6.47837e-14	1.08808e-12	NOT
DNMT3B	1749.09	0.815332	0.108777	7.49545	6.60713e-14	1.10885e-12	NOT
HNRNPUL1	7559.71	0.278717	0.0371858	7.49524	6.61754e-14	1.10973e-12	NOT
SMC3	9481.29	0.385334	0.0514331	7.49195	6.78601e-14	1.1371e-12	NOT
GRAMD2	97.6634	1.72805	0.230817	7.48664	7.06582e-14	1.18307e-12	UP
ATRIP	376.136	0.338299	0.0451973	7.48493	7.15866e-14	1.19769e-12	NOT
TIMP3	7158.29	-0.912318	0.121893	-7.48456	7.17864e-14	1.2001e-12	NOT
RPN1	12115.2	0.382389	0.0510912	7.48443	7.18565e-14	1.20035e-12	NOT
MRPS17	378.724	0.480287	0.0641805	7.48338	7.24327e-14	1.20904e-12	NOT
SLC34A2	992.447	-2.52392	0.337313	-7.48245	7.29489e-14	1.21672e-12	DOWN
BAZ1B	10279.4	0.322315	0.0430796	7.48184	7.32873e-14	1.22142e-12	NOT
ZBTB16	2007.37	-1.37699	0.184183	-7.47621	7.64981e-14	1.27395e-12	DOWN
QTRTD1	1199.29	0.327606	0.0438421	7.4724	7.87439e-14	1.31034e-12	NOT
NR6A1	194.205	0.71394	0.0955471	7.47212	7.89104e-14	1.31167e-12	NOT
MAGOH2	18.0926	-0.846635	0.113307	-7.47207	7.89454e-14	1.31167e-12	NOT
SNORD8	201.109	-0.711375	0.0952229	-7.47063	7.9812e-14	1.32505e-12	NOT
MIR22HG	34.0146	-0.6772	0.0906675	-7.46904	8.078e-14	1.34009e-12	NOT
TADA1	633.149	0.457989	0.0613217	7.46864	8.10292e-14	1.3432e-12	NOT
ARMC1	703.617	0.30563	0.0409397	7.46537	8.30628e-14	1.37585e-12	NOT
CLIP3	434.43	-0.776052	0.103966	-7.46451	8.36085e-14	1.38383e-12	NOT
YY1	4190.52	0.295384	0.039588	7.46144	8.55796e-14	1.41537e-12	NOT
KDM1B	1967.98	0.502568	0.0674121	7.45516	8.97581e-14	1.48269e-12	NOT
ANP32B	12230.1	0.526523	0.0706256	7.45512	8.9787e-14	1.48269e-12	NOT
C10orf131	53.2083	-0.731939	0.0982096	-7.45282	9.13627e-14	1.50755e-12	NOT
CIRBP	6280.6	-0.37628	0.0504968	-7.45157	9.22388e-14	1.52085e-12	NOT
EXOSC10	3525.82	0.24604	0.0330217	7.45087	9.27275e-14	1.52774e-12	NOT
TTC28	1911.64	-0.538914	0.0723576	-7.44793	9.48147e-14	1.56094e-12	NOT
MUC3A	1554.31	-1.57345	0.211284	-7.44705	9.54488e-14	1.57018e-12	DOWN
WDR54	313.766	0.599328	0.0805232	7.44292	9.84808e-14	1.61883e-12	NOT
ECE2	58.5448	0.732047	0.098389	7.44033	1.00433e-13	1.64966e-12	NOT
FLNC	4376.2	-1.30049	0.174872	-7.43681	1.03146e-13	1.69294e-12	DOWN
MCMBP	2539.85	0.305276	0.0410682	7.43339	1.05846e-13	1.73594e-12	NOT
TNFSF12	41.6828	-0.713841	0.0960415	-7.43263	1.06457e-13	1.74464e-12	NOT
COL1A1	365521	-1.16005	0.156127	-7.43016	1.08469e-13	1.77627e-12	DOWN
SMC6	3621.96	0.487448	0.0656233	7.42798	1.10267e-13	1.80434e-12	NOT
TBXA2R	68.3301	-0.725507	0.0976795	-7.42742	1.10733e-13	1.80922e-12	NOT
COLEC12	694.353	-1.08544	0.146139	-7.42744	1.10723e-13	1.80922e-12	DOWN
TP53INP1	1091.69	-0.547184	0.0736798	-7.42651	1.11497e-13	1.82033e-12	NOT
SF3A3	4658.14	0.305817	0.0411932	7.42398	1.13657e-13	1.85419e-12	NOT
LEF1	620.689	-0.789831	0.106407	-7.42277	1.14698e-13	1.86977e-12	NOT
HIST1H2BI	2069	0.655361	0.0882985	7.42211	1.15272e-13	1.87771e-12	NOT
ZNF850	1387.53	0.771303	0.103922	7.42197	1.15393e-13	1.87826e-12	NOT
JAK1	10106.6	-0.299487	0.0403533	-7.42163	1.15689e-13	1.88166e-12	NOT
RGAG4	103.514	-0.764242	0.103002	-7.41966	1.17418e-13	1.90836e-12	NOT
CDKN2AIPNL	61.4761	0.416084	0.0560902	7.41812	1.18794e-13	1.92927e-12	NOT
RBPMS	4569.23	-0.632358	0.0852792	-7.41514	1.21493e-13	1.97161e-12	NOT
CCSAP	360.281	0.54954	0.0741298	7.41322	1.23269e-13	1.99893e-12	NOT
BDH2	589.87	-0.443653	0.0598494	-7.41282	1.23643e-13	2.00349e-12	NOT
APLNR	84.3631	-0.895413	0.120856	-7.40892	1.2733e-13	2.0617e-12	NOT
FAM207A	171.245	0.494974	0.0668156	7.40806	1.28159e-13	2.07356e-12	NOT
MAST1	61.8526	1.22631	0.165652	7.40294	1.33206e-13	2.15239e-12	UP
CSDC2	12.9425	-1.48033	0.199966	-7.40291	1.3323e-13	2.15239e-12	DOWN
ISLR2	29.9803	-1.15618	0.156194	-7.4022	1.33949e-13	2.16239e-12	DOWN
LRRC58	1121.93	0.370773	0.0500983	7.40091	1.35249e-13	2.18175e-12	NOT
CHSY3	184.224	-0.764683	0.103327	-7.40061	1.35561e-13	2.18514e-12	NOT
SERPINA5	31.4475	-1.86145	0.251543	-7.40012	1.36057e-13	2.19151e-12	DOWN
CCDC159	331.263	-0.457211	0.0618118	-7.39683	1.3947e-13	2.2448e-12	NOT
HPSE2	181.066	-1.83135	0.247709	-7.39315	1.43385e-13	2.30611e-12	DOWN
EOGT	1385.24	-0.452031	0.0611572	-7.39129	1.45411e-13	2.33695e-12	NOT
ZNF366	125.195	-0.599788	0.0811491	-7.39119	1.4552e-13	2.33698e-12	NOT
RAD54B	835.53	0.607037	0.0821519	7.3892	1.47714e-13	2.37044e-12	NOT
CCDC15	930.065	0.558131	0.0755517	7.3874	1.49731e-13	2.40102e-12	NOT
RBM24	14.5927	-1.39457	0.188803	-7.38638	1.50882e-13	2.41769e-12	DOWN
EFCAB11	425.599	0.418752	0.0566997	7.38544	1.51955e-13	2.43308e-12	NOT
PGR	113.56	-0.954024	0.129191	-7.3846	1.52909e-13	2.44654e-12	NOT
RBP5	69.7485	-1.2377	0.167643	-7.38297	1.54799e-13	2.47495e-12	DOWN
GTF2H4	559.611	0.363418	0.049233	7.3816	1.56403e-13	2.49875e-12	NOT
USP14	2864.03	0.432409	0.0585944	7.37971	1.58636e-13	2.53255e-12	NOT
PTGER2	79.6428	-0.929294	0.12594	-7.37888	1.59625e-13	2.54646e-12	NOT
RCC2	3690.4	0.352662	0.0478055	7.37703	1.61863e-13	2.58025e-12	NOT
EXO5	363.533	0.59604	0.0808261	7.37435	1.65144e-13	2.63063e-12	NOT
CDO1	46.0596	-1.46946	0.199316	-7.3725	1.67452e-13	2.66543e-12	DOWN
GADD45B	213.813	-0.772296	0.104756	-7.37233	1.67667e-13	2.66687e-12	NOT
FUBP1	6187.82	0.240441	0.0326202	7.37092	1.69455e-13	2.69334e-12	NOT
GUCY1B3	986.353	-0.652639	0.0886449	-7.3624	1.80637e-13	2.86896e-12	NOT
RP9	529.27	0.344644	0.0468214	7.36083	1.82776e-13	2.9008e-12	NOT
ATXN1	1465.83	-0.594538	0.0807741	-7.36051	1.83205e-13	2.90548e-12	NOT
PID1	61.0101	-0.876726	0.11914	-7.3588	1.85565e-13	2.94074e-12	NOT
KIAA0020	2724.43	0.428487	0.0582294	7.35861	1.85838e-13	2.94291e-12	NOT
PYGM	263.439	-0.875174	0.118938	-7.35821	1.86394e-13	2.9474e-12	NOT
FOXP1	5290.36	-0.431266	0.0586099	-7.35824	1.86345e-13	2.9474e-12	NOT
METTL18	153.079	0.502156	0.0682805	7.35432	1.91908e-13	3.03237e-12	NOT
METTL2A	945.96	0.290305	0.0394816	7.35291	1.93932e-13	3.06211e-12	NOT
PSMB1	3260.65	0.308383	0.0419435	7.35233	1.94785e-13	3.0711e-12	NOT
POLR3K	139.428	0.442109	0.0601311	7.35242	1.9465e-13	3.0711e-12	NOT
DHRS12	255.644	-0.406558	0.0553254	-7.34849	2.00459e-13	3.15825e-12	NOT
PGM5	485.214	-1.33235	0.181382	-7.34558	2.04872e-13	3.22542e-12	DOWN
DNAJC2	2523.65	0.404874	0.0551212	7.34515	2.05534e-13	3.2335e-12	NOT
MRPL36	97.4184	0.5277	0.0718542	7.34404	2.07243e-13	3.25802e-12	NOT
THOC1	2106.11	0.405797	0.0552639	7.34289	2.09023e-13	3.2836e-12	NOT
BANF1	1381.59	0.351015	0.0478343	7.33815	2.16572e-13	3.39973e-12	NOT
CALCOCO1	1514.9	-0.34375	0.0468476	-7.33761	2.1744e-13	3.41087e-12	NOT
C1QTNF1	251.13	-0.926769	0.126339	-7.33558	2.2077e-13	3.4606e-12	NOT
ANTXR2	657.183	-0.69042	0.0941892	-7.33014	2.29915e-13	3.60134e-12	NOT
RNF122	135.975	-0.647673	0.0883734	-7.32882	2.3219e-13	3.63434e-12	NOT
PDLIM5	4715.66	-0.483745	0.0660074	-7.32865	2.32475e-13	3.63617e-12	NOT
LAGE3	130.04	0.552506	0.0753937	7.32828	2.33126e-13	3.64372e-12	NOT
PRSS1	364.409	-2.49224	0.340339	-7.32282	2.42814e-13	3.79239e-12	DOWN
NOS3	244.491	-0.692359	0.0946103	-7.31801	2.51673e-13	3.92792e-12	NOT
PRPF3	7834.1	0.390922	0.0534349	7.31586	2.55742e-13	3.98853e-12	NOT
FAM122B	2225.95	0.357975	0.0489405	7.31448	2.58375e-13	4.02669e-12	NOT
REXO4	850.925	0.345839	0.0472975	7.312	2.63189e-13	4.09877e-12	NOT
ATAD3A	912.799	0.457273	0.0625472	7.31085	2.6546e-13	4.13116e-12	NOT
CD3EAP	618.467	0.529848	0.0724756	7.31072	2.65724e-13	4.13229e-12	NOT
RASGRF2	816.062	-0.762094	0.104275	-7.30852	2.70103e-13	4.19737e-12	NOT
MDC1	4044.77	0.430557	0.0589125	7.3084	2.70333e-13	4.19793e-12	NOT
CCDC69	813.951	-0.714445	0.097782	-7.30651	2.74169e-13	4.25444e-12	NOT
ADH1A	11.4094	-2.03504	0.278621	-7.30396	2.79424e-13	4.33287e-12	DOWN
PPAP2B	923.494	-0.532739	0.0729425	-7.30355	2.80278e-13	4.34301e-12	NOT
NUAK1	657.538	-0.79767	0.109239	-7.30206	2.83387e-13	4.38804e-12	NOT
IPO11	1925.28	0.286772	0.0392852	7.29974	2.8833e-13	4.46138e-12	NOT
PRMT5	2409.07	0.362615	0.0496846	7.29833	2.91351e-13	4.50489e-12	NOT
APOLD1	55.341	-0.907587	0.124386	-7.29654	2.95269e-13	4.56222e-12	NOT
GAS2L3	978.238	0.62145	0.0851825	7.29551	2.97536e-13	4.59395e-12	NOT
CCDC137	408.887	0.381496	0.0523055	7.29361	3.01747e-13	4.65565e-12	NOT
STOX1	426.056	0.943628	0.129411	7.29171	3.06046e-13	4.71862e-12	NOT
PAMR1	412.741	-0.919893	0.126198	-7.28931	3.11548e-13	4.80001e-12	NOT
ATP6V1B1	436.629	1.43291	0.196652	7.28653	3.18035e-13	4.89646e-12	UP
YBX2	43.0559	1.67565	0.230288	7.2763	3.43101e-13	5.27863e-12	UP
RHEBL1	44.5858	0.778232	0.106968	7.27535	3.45528e-13	5.31218e-12	NOT
DMC1	135.154	1.03772	0.142643	7.27493	3.46591e-13	5.32474e-12	UP
COCH	514.559	1.12831	0.15512	7.27376	3.49613e-13	5.36735e-12	UP
SDHB	4437.12	0.30143	0.0414416	7.2736	3.50021e-13	5.3698e-12	NOT
PTP4A3	422.746	-0.673546	0.0926162	-7.27245	3.53033e-13	5.41217e-12	NOT
DUSP1	2627.74	-1.07999	0.14852	-7.27169	3.55013e-13	5.43867e-12	DOWN
NCSTN	10590.8	0.408874	0.0562673	7.26664	3.68552e-13	5.64208e-12	NOT
RPIA	1395.22	0.483681	0.0665771	7.26497	3.73114e-13	5.70787e-12	NOT
RPRD1B	819.188	0.351592	0.048403	7.26385	3.76214e-13	5.75123e-12	NOT
BOC	846.415	-1.07853	0.148487	-7.2635	3.77193e-13	5.76213e-12	DOWN
RARRES2	518.482	-0.998372	0.137461	-7.26294	3.78761e-13	5.78199e-12	NOT
GPR4	26.3331	-0.65596	0.0903711	-7.25851	3.91377e-13	5.97036e-12	NOT
TMEM14B	766.869	0.413628	0.0569907	7.25782	3.93379e-13	5.99667e-12	NOT
KCNB1	19.689	-1.48435	0.204618	-7.25426	4.0385e-13	6.15195e-12	DOWN
MSC	176.759	-0.983841	0.135633	-7.25372	4.05488e-13	6.17256e-12	NOT
DCLRE1A	684.525	0.403505	0.0556527	7.25043	4.15459e-13	6.31988e-12	NOT
E2F8	1041.77	0.746251	0.102945	7.24901	4.19841e-13	6.38206e-12	NOT
PDCD10	2981.74	0.345753	0.0476983	7.24874	4.20652e-13	6.3854e-12	NOT
MYH2	14.3387	-2.16487	0.298653	-7.24878	4.20556e-13	6.3854e-12	DOWN
SLC16A2	897.447	-0.804255	0.110969	-7.24755	4.24382e-13	6.43751e-12	NOT
ICT1	438.537	0.353867	0.0488341	7.24631	4.28268e-13	6.48735e-12	NOT
DUSP12	748.575	0.473761	0.0653795	7.24634	4.28196e-13	6.48735e-12	NOT
F11	13.3148	-2.06669	0.285271	-7.24465	4.33554e-13	6.56282e-12	DOWN
HIST1H4E	3642.97	0.525159	0.0725012	7.24346	4.37384e-13	6.61616e-12	NOT
PDE1B	185.001	-0.859724	0.118704	-7.2426	4.40177e-13	6.65375e-12	NOT
CYSLTR1	109.854	-0.871274	0.120315	-7.24161	4.43375e-13	6.69741e-12	NOT
SFTPB	32.079	-3.43743	0.474775	-7.24013	4.48243e-13	6.76621e-12	DOWN
C1orf109	99.7196	0.363948	0.0503079	7.23441	4.67557e-13	7.05283e-12	NOT
FOXRED1	1665.8	0.357337	0.0494166	7.23112	4.79035e-13	7.22093e-12	NOT
MRE11A	3529.64	0.311778	0.0431258	7.22949	4.84804e-13	7.30281e-12	NOT
C9	26.6893	-1.94891	0.269614	-7.22853	4.8824e-13	7.34944e-12	DOWN
PELP1	1481.07	0.39707	0.0549486	7.2262	4.96686e-13	7.47138e-12	NOT
EGR1	7125.37	-1.01234	0.140103	-7.22571	4.98505e-13	7.49353e-12	DOWN
FLT4	578.722	-0.684027	0.094678	-7.22478	5.01916e-13	7.53955e-12	NOT
CDH5	1194.15	-0.654851	0.0906689	-7.22244	5.10626e-13	7.66507e-12	NOT
ZMAT3	1027.78	-0.452203	0.0626495	-7.21798	5.27657e-13	7.91522e-12	NOT
NONO	7196.3	0.262635	0.0363872	7.21778	5.28434e-13	7.92138e-12	NOT
PDK4	1772.28	-1.07302	0.148669	-7.21751	5.29489e-13	7.93169e-12	DOWN
SET	10497.9	0.492403	0.0682388	7.21588	5.35847e-13	8.02138e-12	NOT
HIATL1	2360.26	0.355402	0.0492576	7.21518	5.38636e-13	8.05755e-12	NOT
ZNF232	253.255	0.512857	0.0711103	7.21215	5.5077e-13	8.23337e-12	NOT
LIN54	2130.91	0.279621	0.0387798	7.21049	5.57509e-13	8.32835e-12	NOT
ANAPC11	148.721	0.354313	0.0491419	7.21	5.59511e-13	8.35248e-12	NOT
KIAA0319	86.4159	1.44734	0.200752	7.2096	5.61182e-13	8.37164e-12	UP
PABPC5	48.3326	-0.849129	0.117779	-7.20949	5.6163e-13	8.37255e-12	NOT
CBX5	1621.04	0.517745	0.0718199	7.20893	5.63924e-13	8.40095e-12	NOT
C3	59719.1	-1.13614	0.1577	-7.20448	5.82654e-13	8.674e-12	DOWN
BRCC3	771.649	0.408645	0.0567296	7.20338	5.87373e-13	8.73823e-12	NOT
AVPR1A	223.771	-0.951055	0.132112	-7.19886	6.07158e-13	9.02636e-12	NOT
ZFP42	8.38228	2.72708	0.378844	7.19844	6.09072e-13	9.0486e-12	UP
PPP2R5D	3128.7	0.280103	0.0389351	7.1941	6.28747e-13	9.33447e-12	NOT
HP1BP3	6031.92	0.260692	0.0362405	7.19339	6.32036e-13	9.37687e-12	NOT
RARA	525.707	-0.405348	0.0563594	-7.19221	6.37513e-13	9.45163e-12	NOT
PSMC2	4308.03	0.313468	0.0435939	7.19064	6.44872e-13	9.55418e-12	NOT
HIST2H2AA4	2.20843	1.1086	0.154187	7.18992	6.48273e-13	9.59799e-12	UP
TMEM145	74.5972	1.32803	0.184742	7.18859	6.54629e-13	9.68546e-12	UP
SUZ12	3175.27	0.371517	0.0516933	7.18695	6.62546e-13	9.79589e-12	NOT
AKAP6	593.519	-0.95058	0.132269	-7.18674	6.63542e-13	9.80391e-12	NOT
U2SURP	8762.5	0.303894	0.0422897	7.18601	6.67114e-13	9.84995e-12	NOT
RBBP4	5789.05	0.335504	0.0466907	7.18567	6.68806e-13	9.8682e-12	NOT
SNORA77	78.7267	-0.92046	0.128198	-7.18	6.97093e-13	1.02786e-11	NOT
FAM72D	4.02778	1.15041	0.160233	7.1796	6.99133e-13	1.03016e-11	UP
STRA13	42.592	0.549355	0.0765302	7.17829	7.05908e-13	1.03943e-11	NOT
ARPC5L	469.334	0.388592	0.0541485	7.17642	7.15614e-13	1.05301e-11	NOT
BPI	11.8922	-1.28339	0.178886	-7.17434	7.26548e-13	1.06837e-11	DOWN
LEPR	1707.42	-0.780267	0.108792	-7.17207	7.3871e-13	1.08552e-11	NOT
DRG1	2126.77	0.313551	0.0437194	7.17189	7.3968e-13	1.0862e-11	NOT
FLI1	799.337	-0.707705	0.0986806	-7.17167	7.40892e-13	1.08725e-11	NOT
FH	2958.99	0.353724	0.0493574	7.16659	7.68887e-13	1.12756e-11	NOT
SHISA4	265.236	-0.530152	0.0739932	-7.16487	7.78622e-13	1.14106e-11	NOT
PALM2-AKAP2	42.9177	-0.704672	0.0983743	-7.16317	7.88332e-13	1.15451e-11	NOT
C2orf27A	99.7846	-0.638024	0.0890956	-7.16111	8.0025e-13	1.17117e-11	NOT
DNAJC21	4959.94	0.396198	0.0553456	7.15861	8.14979e-13	1.19192e-11	NOT
CRY2	611.653	-0.359366	0.050208	-7.15755	8.21298e-13	1.20035e-11	NOT
WDYHV1	512.153	0.381815	0.0533477	7.15711	8.23964e-13	1.20343e-11	NOT
DBR1	1089.2	0.280224	0.0391761	7.15293	8.49472e-13	1.23985e-11	NOT
ALG3	1080.63	0.41298	0.0577417	7.15219	8.54043e-13	1.24568e-11	NOT
PLVAP	665.073	-0.534893	0.0747899	-7.15195	8.55557e-13	1.24705e-11	NOT
SCN4B	456.922	-0.873903	0.122214	-7.15061	8.63945e-13	1.25843e-11	NOT
WDR4	346.875	0.426592	0.0596689	7.14933	8.72055e-13	1.26865e-11	NOT
THPO	22.0533	-1.10944	0.155181	-7.14931	8.72141e-13	1.26865e-11	DOWN
SCTR	18.4346	-3.19755	0.447286	-7.14877	8.75562e-13	1.27277e-11	DOWN
FXR1	9532.42	0.316816	0.0443192	7.1485	8.77326e-13	1.27448e-11	NOT
TRIM71	6.63843	2.00278	0.280228	7.14696	8.87208e-13	1.28797e-11	UP
GNG4	54.0546	1.61492	0.225983	7.14621	8.92046e-13	1.29412e-11	UP
COPA	15372.6	0.372139	0.0520853	7.1448	9.01275e-13	1.30664e-11	NOT
PLXDC1	875.828	-0.63408	0.0887585	-7.14389	9.0728e-13	1.31446e-11	NOT
GPR20	6.82387	-0.949565	0.132938	-7.14293	9.13603e-13	1.32274e-11	NOT
KIRREL	1405.16	-0.683876	0.095778	-7.14022	9.31792e-13	1.34736e-11	NOT
ADAMTSL3	426.252	-1.09273	0.153039	-7.14021	9.31859e-13	1.34736e-11	DOWN
ZNF540	274.2	-0.679103	0.0951216	-7.13932	9.37957e-13	1.35527e-11	NOT
LDLRAD4	285.096	-0.732628	0.102662	-7.1363	9.58745e-13	1.38438e-11	NOT
LRRK2	2826.51	-0.862645	0.120902	-7.13508	9.67289e-13	1.39579e-11	NOT
UTRN	18505.7	-0.561926	0.0788088	-7.13025	1.00188e-12	1.44474e-11	NOT
ST6GALNAC3	59.2232	-0.753321	0.105739	-7.12438	1.04552e-12	1.50667e-11	NOT
AMT	928.035	-0.563536	0.0791122	-7.12325	1.05412e-12	1.51804e-11	NOT
EED	855.381	0.301333	0.0423046	7.12295	1.05645e-12	1.52039e-11	NOT
RARB	256.74	-0.826104	0.116011	-7.12092	1.07211e-12	1.5419e-11	NOT
SF3B3	10891.9	0.326057	0.0457964	7.11972	1.08148e-12	1.55434e-11	NOT
TYMSOS	7.82056	1.07497	0.151054	7.11642	1.10767e-12	1.59093e-11	UP
DNAH17	292.027	1.85425	0.260584	7.11575	1.11306e-12	1.59761e-11	UP
REM1	15.4484	-0.880736	0.123829	-7.11251	1.13952e-12	1.6345e-11	NOT
OMD	152.972	-1.66593	0.234254	-7.11165	1.14663e-12	1.64361e-11	DOWN
SNRPB2	1027.79	0.335828	0.0472454	7.10816	1.176e-12	1.68368e-11	NOT
ADAMTS4	366.715	-1.07654	0.151452	-7.10814	1.17615e-12	1.68368e-11	DOWN
TCF21	356.475	-1.20953	0.170262	-7.10392	1.21269e-12	1.73484e-11	DOWN
C14orf80	87.4443	0.503117	0.0708339	7.10277	1.22282e-12	1.74818e-11	NOT
CSRNP1	696.161	-0.678088	0.0954747	-7.10228	1.22715e-12	1.75321e-11	NOT
HAAO	151.541	-0.715635	0.10077	-7.10167	1.23259e-12	1.75982e-11	NOT
EXOSC5	159.379	0.53396	0.0751923	7.10126	1.23624e-12	1.76386e-11	NOT
PSMA5	2625.17	0.332568	0.0468376	7.10046	1.24341e-12	1.77293e-11	NOT
HTRA2	1199.89	0.28318	0.0398834	7.10019	1.24584e-12	1.77522e-11	NOT
PCMT1	942.774	0.323625	0.0456047	7.0963	1.28137e-12	1.82464e-11	NOT
HTR2A	39.3518	-1.43963	0.202887	-7.09571	1.28687e-12	1.83127e-11	DOWN
PSMC1	182.27	0.416197	0.0586739	7.0934	1.30861e-12	1.86098e-11	NOT
PLEKHH2	1738.24	-0.773829	0.109093	-7.0933	1.30948e-12	1.861e-11	NOT
ZPLD1	10.6509	-1.7372	0.244927	-7.09274	1.31482e-12	1.86735e-11	DOWN
WISP2	18.018	-1.71509	0.241879	-7.0907	1.33438e-12	1.89389e-11	DOWN
NDUFB9	4004.53	0.412635	0.0581962	7.0904	1.33721e-12	1.89666e-11	NOT
SDCCAG3	439.032	0.350072	0.0493738	7.09024	1.33879e-12	1.89766e-11	NOT
GMCL1	1629.1	0.356236	0.0502611	7.08772	1.36341e-12	1.93129e-11	NOT
SEPHS1	949.209	0.389933	0.0550167	7.08753	1.36524e-12	1.93262e-11	NOT
TUBA1C	11499.8	0.492816	0.0695598	7.08478	1.39265e-12	1.97013e-11	NOT
C1R	2583.15	-0.856246	0.120877	-7.08362	1.40442e-12	1.98547e-11	NOT
PNPT1	2396.96	0.360909	0.0509611	7.08205	1.42037e-12	2.00672e-11	NOT
CTSK	5405.84	-0.985832	0.139235	-7.08033	1.43813e-12	2.03048e-11	NOT
B4GALT6	324.142	0.857877	0.121248	7.07539	1.49029e-12	2.10275e-11	NOT
COL4A1	42584	-0.656424	0.0927876	-7.07448	1.50014e-12	2.11527e-11	NOT
GLI1	76.2736	-1.10995	0.156914	-7.07357	1.50995e-12	2.12772e-11	DOWN
BTBD19	116.766	-0.769056	0.108727	-7.07328	1.51309e-12	2.13074e-11	NOT
SCN2B	9.8087	-1.61877	0.22887	-7.07288	1.51751e-12	2.13558e-11	DOWN
TSEN54	1040.39	0.389114	0.0550204	7.07218	1.52519e-12	2.14499e-11	NOT
DNAH1	2034.27	-0.513886	0.0726932	-7.06924	1.5578e-12	2.18943e-11	NOT
C3orf36	8.8249	-0.989844	0.140042	-7.06821	1.56941e-12	2.20431e-11	NOT
SDHC	3000.37	0.544499	0.0770407	7.06768	1.57543e-12	2.21133e-11	NOT
PSMD12	2231.07	0.293036	0.0414877	7.06321	1.62703e-12	2.28228e-11	NOT
PCDHA1	19.2953	2.13248	0.301974	7.06179	1.64373e-12	2.30421e-11	UP
BOP1	1635.04	0.513588	0.0727291	7.06166	1.6452e-12	2.30477e-11	NOT
LTBP3	5273.73	-0.591322	0.0837671	-7.05913	1.67553e-12	2.34574e-11	NOT
KLHL33	7.19023	-1.22794	0.17397	-7.05833	1.68512e-12	2.35763e-11	DOWN
FAM160B1	2330.11	-0.303205	0.0429584	-7.05812	1.68775e-12	2.35979e-11	NOT
XRCC1	1014.87	0.326272	0.0462351	7.05681	1.70363e-12	2.37942e-11	NOT
ACACB	1931.86	-0.631193	0.0894448	-7.05678	1.70399e-12	2.37942e-11	NOT
FBN2	6828.24	1.44934	0.205396	7.05633	1.7096e-12	2.38572e-11	UP
SMC1B	250.301	1.42044	0.201349	7.05465	1.73035e-12	2.41311e-11	UP
MRPL50	346.029	0.386264	0.0547592	7.05386	1.74016e-12	2.42524e-11	NOT
HMGA1	5591.96	0.623547	0.0884113	7.0528	1.75353e-12	2.44228e-11	NOT
DNAJB11	2854.19	0.378089	0.0536193	7.05135	1.77189e-12	2.46626e-11	NOT
LBH	610.158	-0.568021	0.080566	-7.05038	1.78435e-12	2.48202e-11	NOT
ZMYND10	16.4283	1.22278	0.173492	7.04804	1.81457e-12	2.5208e-11	UP
HTATSF1	3808.39	0.438073	0.0621549	7.04809	1.81394e-12	2.5208e-11	NOT
FARSB	1640.65	0.333094	0.0473143	7.04002	1.92206e-12	2.66804e-11	NOT
ATPAF1	551.852	0.325347	0.0462144	7.03995	1.92302e-12	2.66804e-11	NOT
COL5A1	36111.9	-0.989984	0.140637	-7.03928	1.93234e-12	2.67925e-11	NOT
STOML2	2498.18	0.452561	0.0642921	7.03913	1.93437e-12	2.68034e-11	NOT
SLC7A1	1670.46	0.552925	0.07859	7.03557	1.98447e-12	2.74799e-11	NOT
GRK5	903.37	-0.591451	0.0840767	-7.03466	1.99746e-12	2.76422e-11	NOT
ENY2	1821.42	0.418408	0.0594872	7.03358	2.01307e-12	2.78403e-11	NOT
TRPC6	439.796	-0.720641	0.102516	-7.02958	2.07159e-12	2.86314e-11	NOT
OSER1	1079.42	0.519045	0.0738458	7.02877	2.08363e-12	2.87794e-11	NOT
MEIS2	930.01	-0.57808	0.0822568	-7.02775	2.09895e-12	2.89629e-11	NOT
LEFTY2	2.65775	-1.91926	0.273099	-7.0277	2.09959e-12	2.89629e-11	DOWN
SPEG	348.736	-1.10984	0.157926	-7.02758	2.10145e-12	2.897e-11	DOWN
2021-03-02	174.36	-0.404069	0.0575051	-7.02667	2.11524e-12	2.91415e-11	NOT
LOC100505666	9.38696	0.83943	0.119472	7.02619	2.12248e-12	2.92051e-11	NOT
ATP8B2	2071.97	-0.690296	0.0982461	-7.02619	2.12256e-12	2.92051e-11	NOT
MEIS1	989.313	-0.63809	0.0908221	-7.02571	2.12975e-12	2.92854e-11	NOT
FUBP3	2014.07	0.242576	0.0345361	7.02382	2.15877e-12	2.96656e-11	NOT
CYSLTR2	121.964	-0.977412	0.139161	-7.0236	2.16221e-12	2.9694e-11	NOT
RGCC	302.256	-0.695885	0.0991421	-7.01907	2.23354e-12	3.06541e-11	NOT
C2orf88	73.2064	-0.973062	0.138633	-7.01897	2.23508e-12	3.06557e-11	NOT
SNORA54	1116.04	-0.807777	0.115086	-7.01888	2.23654e-12	3.06563e-11	NOT
APOBEC3B	726.444	0.934716	0.133198	7.01751	2.25861e-12	3.09393e-11	NOT
PTPRG	3149.11	-0.555803	0.0792084	-7.01697	2.26726e-12	3.10381e-11	NOT
ACSM5	35.5571	-1.13746	0.162152	-7.01475	2.30364e-12	3.15161e-11	DOWN
C6orf52	12.093	1.02075	0.145554	7.01284	2.33531e-12	3.19291e-11	UP
MEOX2	90.9624	-1.42708	0.203499	-7.01271	2.33753e-12	3.19394e-11	DOWN
C20orf166-AS1	1.93307	-1.76026	0.251037	-7.01194	2.35029e-12	3.20934e-11	DOWN
OPA1	9557.92	0.28031	0.0399938	7.00883	2.40322e-12	3.27955e-11	NOT
EGR3	206.364	-1.11445	0.159026	-7.00798	2.41792e-12	3.29752e-11	DOWN
PCDHGC3	1034.12	-0.564107	0.0805229	-7.00555	2.46015e-12	3.35301e-11	NOT
PSMD3	4278.09	0.325439	0.0464571	7.00516	2.46703e-12	3.36026e-11	NOT
MDH1	4584.51	0.333962	0.0476779	7.00454	2.478e-12	3.37308e-11	NOT
MS4A2	241.239	-1.01671	0.145238	-7.00032	2.55385e-12	3.47413e-11	DOWN
RAMP2	164.903	-0.589194	0.084175	-6.99963	2.56648e-12	3.48913e-11	NOT
HIST1H4K	10.5972	0.839696	0.119969	6.99929	2.57254e-12	3.49516e-11	NOT
IGFBP5	2691.31	-1.11741	0.159674	-6.99804	2.59574e-12	3.52446e-11	DOWN
HDC	387.506	-1.06045	0.151555	-6.99716	2.61208e-12	3.54443e-11	DOWN
DISP1	1567.96	-0.472267	0.0675166	-6.99483	2.65586e-12	3.60157e-11	NOT
PARD3B	1721.13	-0.652238	0.0932858	-6.99182	2.71337e-12	3.67725e-11	NOT
SCRG1	45.4795	-1.75856	0.251554	-6.9908	2.73329e-12	3.70193e-11	DOWN
ZFP36	2031.94	-0.768772	0.10998	-6.99009	2.74716e-12	3.71839e-11	NOT
DHH	5.79499	-0.879756	0.125934	-6.98586	2.83112e-12	3.82932e-11	NOT
COPZ2	401.06	-0.883785	0.126512	-6.98579	2.83266e-12	3.82932e-11	NOT
LXN	906.665	-0.708149	0.101381	-6.98503	2.84793e-12	3.84755e-11	NOT
SLC16A4	301.553	-0.944177	0.135179	-6.98462	2.85635e-12	3.85652e-11	NOT
POLR2K	1517.29	0.532097	0.0761866	6.98413	2.86622e-12	3.86743e-11	NOT
HMBS	1194.32	0.397884	0.0569839	6.98239	2.90205e-12	3.91333e-11	NOT
SOX2	427.935	1.74448	0.249896	6.98083	2.93443e-12	3.95453e-11	UP
HMGB1	234.747	0.376755	0.0539738	6.98034	2.94474e-12	3.96595e-11	NOT
HIST1H2BG	1711.76	0.667301	0.0956189	6.97876	2.97804e-12	4.00581e-11	NOT
GUSB	5005.07	0.402186	0.0576296	6.97881	2.97699e-12	4.00581e-11	NOT
TTLL5	4419.2	0.292659	0.0419387	6.97826	2.98869e-12	4.01763e-11	NOT
VWF	14438.5	-0.609677	0.0873727	-6.97789	2.99642e-12	4.02337e-11	NOT
SULF1	12575.2	-1.14429	0.163989	-6.97788	2.99668e-12	4.02337e-11	DOWN
HHIP	209.309	-1.47345	0.211176	-6.97735	3.00792e-12	4.03595e-11	DOWN
ABCA8	1009.72	-1.12784	0.161713	-6.97435	3.07295e-12	4.12065e-11	DOWN
TUBGCP3	1358.36	0.318463	0.0456653	6.97385	3.0839e-12	4.13276e-11	NOT
PIPSL	113.947	0.457209	0.0655644	6.97343	3.09303e-12	4.14243e-11	NOT
ILK	5528.11	-0.398713	0.057193	-6.97137	3.1388e-12	4.20114e-11	NOT
POU2F1	1629.61	0.288216	0.0413684	6.96706	3.23622e-12	4.32884e-11	NOT
DCAF13	2249.5	0.468726	0.0673037	6.96435	3.29934e-12	4.41055e-11	NOT
HINT2	497.236	0.43232	0.0621116	6.96037	3.39381e-12	4.53403e-11	NOT
SELP	372.781	-1.04787	0.150592	-6.95837	3.44226e-12	4.59463e-11	DOWN
CCL16	3.13975	-1.69172	0.243121	-6.95832	3.44342e-12	4.59463e-11	DOWN
DFFA	765.142	0.282125	0.0405566	6.95634	3.49225e-12	4.65691e-11	NOT
IGF2BP3	596.213	1.68237	0.241851	6.95623	3.49492e-12	4.6576e-11	UP
POLR2H	1612.23	0.373031	0.053645	6.9537	3.5582e-12	4.739e-11	NOT
NUP93	2148.91	0.308091	0.0443119	6.95278	3.58148e-12	4.76707e-11	NOT
MEF2D	1221.33	-0.313232	0.0450626	-6.95104	3.62601e-12	4.82337e-11	NOT
UTP14A	3138.73	0.321787	0.0462981	6.95034	3.64409e-12	4.84444e-11	NOT
APOO	329.135	0.391221	0.0562897	6.95013	3.64947e-12	4.84862e-11	NOT
RRP1	1128.89	0.425346	0.0612137	6.94855	3.69049e-12	4.90011e-11	NOT
PKD2	6229.9	-0.440006	0.0633332	-6.94748	3.71866e-12	4.93357e-11	NOT
HDAC2	4781.47	0.397666	0.0572393	6.94742	3.72026e-12	4.93357e-11	NOT
DLX4	4.93381	1.38573	0.199515	6.94552	3.77077e-12	4.99748e-11	UP
MUC16	22622.4	2.19333	0.315886	6.94341	3.8274e-12	5.06943e-11	UP
TAF1A	378.643	0.337395	0.0486221	6.93913	3.94509e-12	5.22211e-11	NOT
SIGLEC17P	19.8224	-0.943258	0.135935	-6.93902	3.94834e-12	5.22321e-11	NOT
COL8A2	405.801	-0.966214	0.139269	-6.93777	3.98329e-12	5.26622e-11	NOT
C2orf40	21.869	-1.58927	0.229087	-6.93741	3.99345e-12	5.27643e-11	DOWN
DLL4	286.331	-0.579953	0.0836223	-6.93538	4.0513e-12	5.3496e-11	NOT
TP53INP2	76.1889	-0.604548	0.0871707	-6.93522	4.0559e-12	5.3524e-11	NOT
SAMD4A	1214.96	-0.653237	0.0941936	-6.93505	4.06083e-12	5.35257e-11	NOT
EID1	1612.23	-0.318333	0.0459022	-6.93504	4.06098e-12	5.35257e-11	NOT
SETSIP	14.3551	0.609904	0.0879473	6.93488	4.06564e-12	5.35545e-11	NOT
FZD1	253.936	-0.631793	0.0911212	-6.93355	4.10416e-12	5.40289e-11	NOT
MLXIP	2920.66	-0.383421	0.0553009	-6.93336	4.1097e-12	5.4069e-11	NOT
SAMD1	419.599	0.390603	0.0563656	6.92981	4.21395e-12	5.54067e-11	NOT
DHX33	979.602	0.344439	0.0497092	6.92907	4.2361e-12	5.56642e-11	NOT
MFGE8	2045.58	-0.621202	0.0896566	-6.92868	4.24789e-12	5.57852e-11	NOT
ESYT3	146.656	1.11016	0.160266	6.92699	4.29876e-12	5.64189e-11	UP
EGR2	1360.8	-1.00047	0.144461	-6.92552	4.34381e-12	5.69756e-11	DOWN
PLCL1	340.638	-0.677446	0.0978248	-6.9251	4.35679e-12	5.71111e-11	NOT
CCDC178	9.0326	-1.48242	0.214105	-6.92379	4.39704e-12	5.76039e-11	DOWN
CST2	72.4627	-1.5367	0.222007	-6.92185	4.45797e-12	5.83668e-11	DOWN
KIAA1755	185.44	-0.992441	0.143397	-6.92093	4.48675e-12	5.8708e-11	NOT
CYP19A1	47.0949	-1.59735	0.230822	-6.92026	4.50813e-12	5.8952e-11	DOWN
MICU3	109.862	-0.758265	0.109579	-6.91977	4.52372e-12	5.91201e-11	NOT
TNXB	8091.81	-1.19872	0.173244	-6.91924	4.54075e-12	5.9271e-11	DOWN
ARHGAP24	1127.71	-0.698255	0.100914	-6.91932	4.53806e-12	5.9271e-11	NOT
WBP11	2661.32	0.286107	0.0413507	6.91905	4.54672e-12	5.92774e-11	NOT
ADAM12	3589.52	-1.06041	0.153258	-6.91911	4.54484e-12	5.92774e-11	DOWN
PTTG3P	2.41344	1.11019	0.16046	6.91882	4.55423e-12	5.93396e-11	UP
PDLIM2	165.335	-0.597309	0.0863719	-6.91555	4.66057e-12	6.06885e-11	NOT
EDNRB	790.085	-0.863312	0.124854	-6.91459	4.69221e-12	6.10636e-11	NOT
SLC39A13	858.235	-0.459508	0.0664559	-6.91448	4.69584e-12	6.10741e-11	NOT
PDCD2L	277.584	0.439801	0.0636126	6.91373	4.72061e-12	6.13594e-11	NOT
NOP2	1745.42	0.379114	0.0548488	6.91199	4.77912e-12	6.20826e-11	NOT
VENTX	14.422	-1.01482	0.146832	-6.91144	4.79769e-12	6.22864e-11	DOWN
PPIL1	608.341	0.391428	0.0566368	6.9112	4.80579e-12	6.23475e-11	NOT
LRRC37A8P	13.873	1.10996	0.160605	6.91113	4.80816e-12	6.23475e-11	UP
FOXK2	1380.46	0.294361	0.0426605	6.90008	5.19718e-12	6.73515e-11	NOT
ST6GALNAC6	356.801	-0.44688	0.0647868	-6.8977	5.28502e-12	6.84078e-11	NOT
RNPS1	674.439	0.248964	0.0360935	6.89774	5.28355e-12	6.84078e-11	NOT
CYP2U1	178.076	-0.574089	0.0832366	-6.89707	5.30859e-12	6.86307e-11	NOT
ACVRL1	783.499	-0.579654	0.0840427	-6.89713	5.30628e-12	6.86307e-11	NOT
ZNF833P	13.8937	0.800699	0.116134	6.89461	5.40114e-12	6.97854e-11	NOT
NELFB	1109.22	0.344513	0.0499903	6.89158	5.51748e-12	7.12461e-11	NOT
SERP2	8.67979	-0.925414	0.134317	-6.8898	5.58726e-12	7.2104e-11	NOT
CTSV	264.52	1.45355	0.211083	6.88616	5.73187e-12	7.3926e-11	UP
XPR1	4188.05	0.512298	0.0743965	6.88605	5.7363e-12	7.39391e-11	NOT
NUDT5	1709.87	0.395574	0.0574622	6.88408	5.81624e-12	7.49248e-11	NOT
TIMP2	2894.79	-0.798041	0.115947	-6.88283	5.86739e-12	7.55388e-11	NOT
SMPD1	692.336	-0.402792	0.0585242	-6.88249	5.88159e-12	7.56764e-11	NOT
SETDB1	3897.98	0.445651	0.0647603	6.88154	5.92079e-12	7.61295e-11	NOT
DES	12573.9	-1.73397	0.251976	-6.88147	5.92384e-12	7.61295e-11	DOWN
SMG7	8724.36	0.297828	0.0432862	6.88044	5.96665e-12	7.66341e-11	NOT
FLAD1	1334.1	0.382287	0.0555703	6.87934	6.01296e-12	7.7183e-11	NOT
MEA1	944.458	0.332873	0.0483971	6.87795	6.0719e-12	7.78933e-11	NOT
LRRC42	974.224	0.353692	0.0514262	6.87766	6.0843e-12	7.80061e-11	NOT
GIPC3	55.2166	-0.650572	0.0946003	-6.87706	6.11025e-12	7.82923e-11	NOT
FAM114A2	1097.65	-0.283693	0.0412598	-6.87577	6.16556e-12	7.89542e-11	NOT
ANKRD42	579.585	-0.34964	0.0508617	-6.87432	6.22867e-12	7.97152e-11	NOT
ADAR	28989.7	0.294513	0.0428473	6.87355	6.26216e-12	8.00964e-11	NOT
CHRNA5	322.539	0.704079	0.102436	6.87335	6.27105e-12	8.01626e-11	NOT
NUDT21	2594.09	0.282255	0.0410724	6.87213	6.32483e-12	8.08023e-11	NOT
FCGRT	806.972	-0.460021	0.0669546	-6.87064	6.39154e-12	8.16063e-11	NOT
FTO	6105.18	-0.265738	0.0386866	-6.86899	6.46599e-12	8.25081e-11	NOT
OPRK1	4.31907	2.65148	0.386154	6.86637	6.58573e-12	8.39865e-11	UP
MED12L	464.529	0.938247	0.136697	6.86372	6.70902e-12	8.55083e-11	NOT
TPI1	27430.9	0.418889	0.0610303	6.86362	6.71371e-12	8.55177e-11	NOT
B4GALT3	1440.84	0.523888	0.0763573	6.86101	6.8376e-12	8.70446e-11	NOT
PIEZO2	1705.86	-0.88489	0.129029	-6.85808	6.97936e-12	8.87969e-11	NOT
SWI5	276.594	0.368836	0.05379	6.85695	7.03456e-12	8.94465e-11	NOT
NDUFA8	860.321	0.332174	0.0484649	6.85391	7.18567e-12	9.13141e-11	NOT
EIF4H	694.774	0.39604	0.0577887	6.85324	7.21938e-12	9.16887e-11	NOT
SH2D3C	346.713	-0.681686	0.0994777	-6.85265	7.24935e-12	9.20152e-11	NOT
TACO1	1164.16	0.289633	0.0422815	6.85011	7.37949e-12	9.36121e-11	NOT
TXN	5850.33	0.573381	0.0837096	6.84965	7.40318e-12	9.38576e-11	NOT
FOXF1	603.899	-1.03562	0.151207	-6.84903	7.43543e-12	9.42112e-11	DOWN
LOC101930072	20.7832	-0.80717	0.117885	-6.84707	7.53781e-12	9.54525e-11	NOT
MRPS23	617.605	0.30684	0.0448318	6.84425	7.68764e-12	9.72928e-11	NOT
SAMD14	40.8101	-0.637545	0.0932137	-6.83961	7.94091e-12	1.00381e-10	NOT
POP4	394.83	0.458984	0.0671059	6.83969	7.93648e-12	1.00381e-10	NOT
TFAM	2512.52	0.337333	0.0493216	6.83946	7.94942e-12	1.00429e-10	NOT
ZNF473	755.42	0.348227	0.0509171	6.83909	7.9698e-12	1.00628e-10	NOT
HERPUD1	5618.2	-0.48296	0.0706585	-6.83513	8.19279e-12	1.03383e-10	NOT
KDR	2538.34	-0.571736	0.0836504	-6.83482	8.21087e-12	1.03551e-10	NOT
FAP	2862.17	-1.09973	0.160949	-6.83279	8.32776e-12	1.04964e-10	DOWN
PSIP1	3333.58	0.59552	0.0871788	6.83101	8.43163e-12	1.06149e-10	NOT
CD81	12551.7	-0.393219	0.0575637	-6.83101	8.43161e-12	1.06149e-10	NOT
SMTN	1600.2	-0.579978	0.0849375	-6.82829	8.59343e-12	1.08123e-10	NOT
FHL3	179.69	-0.529821	0.0776064	-6.82703	8.66895e-12	1.0901e-10	NOT
NFIX	2014.61	-0.703114	0.102994	-6.82675	8.68576e-12	1.09158e-10	NOT
GTF2H3	919.319	0.339122	0.0496823	6.82582	8.74253e-12	1.09807e-10	NOT
TCF4	5569.95	-0.621995	0.0911317	-6.82522	8.77887e-12	1.102e-10	NOT
PCNT	14724.2	0.360764	0.0528728	6.82324	8.90125e-12	1.11671e-10	NOT
RCC1	1248.24	0.437036	0.0640551	6.82281	8.9276e-12	1.11937e-10	NOT
SLC45A1	57.5007	-0.717473	0.105169	-6.82208	8.97332e-12	1.12445e-10	NOT
LOC728715	5.5803	0.86665	0.127041	6.82182	8.98919e-12	1.12578e-10	NOT
MYO15B	1566.44	-0.633335	0.0928508	-6.821	9.04091e-12	1.13161e-10	NOT
SHMT2	2789.62	0.44355	0.0650301	6.82068	9.06101e-12	1.13331e-10	NOT
RUVBL2	1658.38	0.404407	0.0592919	6.82062	9.06501e-12	1.13331e-10	NOT
FAM81A	81.3744	0.861845	0.126386	6.81918	9.15638e-12	1.14407e-10	NOT
RCCD1	69.9779	0.379832	0.0557312	6.81543	9.3984e-12	1.17363e-10	NOT
AMPD1	92.0722	-1.41268	0.207422	-6.81065	9.71614e-12	1.21261e-10	DOWN
MRPS9	858.716	0.324389	0.0476351	6.80987	9.7689e-12	1.21849e-10	NOT
HCFC2	1244.69	-0.297324	0.0436648	-6.80923	9.81221e-12	1.22319e-10	NOT
LOC102725490	41.3822	-1.03309	0.151725	-6.80891	9.83378e-12	1.22517e-10	DOWN
PTPLB	1249.47	0.477828	0.0701838	6.80824	9.87993e-12	1.23021e-10	NOT
POP5	351.152	0.330307	0.0485256	6.80687	9.97461e-12	1.24129e-10	NOT
AZIN2	115.367	-0.669694	0.0984158	-6.80474	1.01231e-11	1.25904e-10	NOT
TPRKB	334.549	0.350852	0.0515669	6.80381	1.01884e-11	1.26644e-10	NOT
SLC25A30	416.298	-0.375655	0.0552355	-6.80097	1.03914e-11	1.29093e-10	NOT
LOC105375545	20.7482	0.916774	0.134855	6.79821	1.05926e-11	1.31516e-10	NOT
P4HA3	152.5	-1.04234	0.15337	-6.79627	1.07362e-11	1.33222e-10	DOWN
ZNF878	113.701	0.768073	0.113073	6.79269	1.10061e-11	1.36493e-10	NOT
GTF2IRD2	108.288	-0.546983	0.080535	-6.79186	1.10698e-11	1.37167e-10	NOT
BYSL	391.159	0.438948	0.0646289	6.79181	1.10732e-11	1.37167e-10	NOT
ANK2	2887.19	-1.0291	0.151573	-6.78949	1.12533e-11	1.39319e-10	DOWN
GATA6	924.288	-0.900127	0.132623	-6.78713	1.14384e-11	1.4153e-10	NOT
SFRP1	308.651	-1.42011	0.209253	-6.78659	1.14817e-11	1.41957e-10	DOWN
NRAS	1742.11	0.356406	0.0525167	6.78653	1.1486e-11	1.41957e-10	NOT
DAP3	5482.4	0.293241	0.0432327	6.78285	1.17827e-11	1.4554e-10	NOT
TARDBP	8878.81	0.211119	0.0311277	6.78236	1.18228e-11	1.45951e-10	NOT
ICAM2	172.549	-0.656467	0.0967988	-6.78177	1.18715e-11	1.46469e-10	NOT
MRC2	2062.84	-0.763441	0.112593	-6.78056	1.19713e-11	1.47616e-10	NOT
COQ3	233.071	0.450678	0.0664755	6.77961	1.20504e-11	1.48507e-10	NOT
TMOD1	233.995	-1.01005	0.149097	-6.77442	1.24905e-11	1.53844e-10	DOWN
ARRDC4	748.849	-0.552178	0.0815337	-6.77239	1.26675e-11	1.55934e-10	NOT
RAMP1	58.5859	-1.01306	0.149608	-6.77139	1.27549e-11	1.56921e-10	DOWN
WRAP73	301.563	0.304252	0.0449353	6.7709	1.27983e-11	1.57365e-10	NOT
CHCHD4	197.175	0.448121	0.0661985	6.76935	1.29365e-11	1.58974e-10	NOT
ARHGAP6	350.318	-0.92592	0.136785	-6.76915	1.29538e-11	1.59096e-10	NOT
TRIM3	169.724	-0.370704	0.0547782	-6.76737	1.31148e-11	1.60982e-10	NOT
DKK3	1341.04	-0.668038	0.0987159	-6.76727	1.31231e-11	1.60992e-10	NOT
NUTM1	4.81185	1.69631	0.25071	6.76603	1.32361e-11	1.62287e-10	UP
RAB3IL1	127.372	-0.740625	0.109477	-6.76509	1.3323e-11	1.6326e-10	NOT
RNASE4	339.423	-0.740292	0.109475	-6.76217	1.35938e-11	1.66483e-10	NOT
GLDC	1103.82	1.4883	0.220187	6.75925	1.38708e-11	1.6978e-10	UP
SDHA	10274.5	0.436615	0.0646115	6.75755	1.40345e-11	1.71686e-10	NOT
RILPL2	433.315	-0.427082	0.0632126	-6.75627	1.41589e-11	1.7311e-10	NOT
ZNF607	846.799	0.597442	0.0884332	6.75586	1.41993e-11	1.73408e-10	NOT
IGF2BP1	174.326	2.01715	0.298575	6.75593	1.41927e-11	1.73408e-10	UP
DGKB	45.9414	-1.33486	0.197599	-6.75541	1.4243e-11	1.73844e-10	DOWN
C8orf33	390.26	0.333752	0.0494107	6.75465	1.43185e-11	1.74667e-10	NOT
WDR43	3791.36	0.322239	0.0477157	6.75331	1.44511e-11	1.76185e-10	NOT
IL17RB	213.6	1.04837	0.155289	6.7511	1.46725e-11	1.78782e-10	UP
RALY	1529.57	0.309376	0.0458383	6.74927	1.48586e-11	1.80949e-10	NOT
COX4I2	94.1978	-0.835398	0.123853	-6.74506	1.52959e-11	1.86169e-10	NOT
DLAT	3834.93	0.333876	0.0495211	6.7421	1.56119e-11	1.89908e-10	NOT
MRPL35	493.726	0.281534	0.0417819	6.73818	1.60384e-11	1.94986e-10	NOT
ENAM	9.56411	-2.01548	0.299138	-6.73764	1.60985e-11	1.95607e-10	DOWN
KLHL3	380.782	-0.604737	0.0897873	-6.73521	1.63688e-11	1.98756e-10	NOT
AGT	517.396	-1.28245	0.190411	-6.73515	1.63761e-11	1.98756e-10	DOWN
LDB3	147.603	-1.00632	0.149459	-6.7331	1.66086e-11	2.01466e-10	DOWN
SLC12A1	98.0907	-3.57974	0.531765	-6.73181	1.67561e-11	2.03141e-10	DOWN
RGS22	89.1375	-1.12336	0.166954	-6.72856	1.7135e-11	2.07618e-10	DOWN
USP21	1094.42	0.481628	0.0716113	6.72559	1.74887e-11	2.11785e-10	NOT
ATP2C1	19531.7	0.311412	0.0463142	6.72389	1.76934e-11	2.14144e-10	NOT
TAF11	815.109	0.305791	0.0454842	6.72302	1.77995e-11	2.15307e-10	NOT
PPIA	3327.67	0.379597	0.0564735	6.72168	1.79637e-11	2.17172e-10	NOT
GINS3	159.744	0.702622	0.104556	6.72003	1.81685e-11	2.19525e-10	NOT
NXPH3	41.6893	-0.883089	0.131417	-6.71972	1.82068e-11	2.19865e-10	NOT
LMCD1	516.339	-0.837695	0.124717	-6.71676	1.85806e-11	2.24254e-10	NOT
C14orf142	62.8084	0.39926	0.0594479	6.71613	1.86618e-11	2.25108e-10	NOT
DAND5	1.70506	1.81137	0.269807	6.71359	1.89895e-11	2.28933e-10	UP
ZHX3	641.78	-0.376193	0.0560419	-6.71272	1.91036e-11	2.3018e-10	NOT
HIST1H4L	350.457	0.818614	0.12201	6.70939	1.95445e-11	2.35362e-10	NOT
HIST1H1E	4016.67	0.437221	0.0651744	6.70849	1.9665e-11	2.36681e-10	NOT
NTNG2	41.3872	-0.812494	0.121121	-6.70812	1.97148e-11	2.37148e-10	NOT
SYPL2	22.4907	-0.881633	0.131479	-6.70549	2.00726e-11	2.41317e-10	NOT
SUGCT	251.446	-0.852411	0.127168	-6.70304	2.04133e-11	2.45277e-10	NOT
TRANK1	4210.43	-0.460505	0.0687135	-6.70182	2.05846e-11	2.47198e-10	NOT
LINC00634	1.68171	1.39272	0.207858	6.70035	2.07919e-11	2.49549e-10	UP
GTF2E1	926.726	0.256344	0.0382658	6.69904	2.09799e-11	2.51666e-10	NOT
C4B	312.883	-1.19015	0.177685	-6.69809	2.11159e-11	2.53157e-10	DOWN
HNRNPF	7785.16	0.303606	0.0453294	6.69778	2.11614e-11	2.53562e-10	NOT
PARK2	148.058	-0.65349	0.0975778	-6.69712	2.12571e-11	2.54567e-10	NOT
PRR5L	131.554	-0.70201	0.104833	-6.69648	2.13502e-11	2.55541e-10	NOT
ABCA6	2646.94	-1.09113	0.162971	-6.69521	2.15367e-11	2.57629e-10	DOWN
NSMCE2	892.811	0.316686	0.0473155	6.69307	2.18539e-11	2.6128e-10	NOT
VIP	11.481	-0.823587	0.123055	-6.69283	2.18892e-11	2.61557e-10	NOT
BTF3L4	233.381	0.322028	0.0481184	6.6924	2.19535e-11	2.62181e-10	NOT
COPS3	1988.22	0.343685	0.0513806	6.689	2.24694e-11	2.68194e-10	NOT
LOC100506388	5.73486	-1.22106	0.182582	-6.68772	2.26671e-11	2.70404e-10	DOWN
CEBPZ	3004.01	0.287281	0.0429676	6.686	2.29346e-11	2.73444e-10	NOT
NOVA2	50.0545	-0.558566	0.0835593	-6.68466	2.31454e-11	2.75805e-10	NOT
G2E3	1432.73	0.323547	0.0484192	6.6822	2.35379e-11	2.80328e-10	NOT
NOL7	1608.83	0.331688	0.0496609	6.67906	2.40482e-11	2.86248e-10	NOT
CYC1	1675.06	0.433773	0.0649502	6.67855	2.41315e-11	2.87081e-10	NOT
TOMM6	1528.38	0.345722	0.0518027	6.67383	2.4922e-11	2.96322e-10	NOT
RNF168	2275.1	0.30827	0.0461919	6.67368	2.49463e-11	2.96448e-10	NOT
NDOR1	362.299	0.380175	0.0569732	6.67287	2.50844e-11	2.97925e-10	NOT
CADM3-AS1	8.85944	-1.31447	0.197	-6.67246	2.51556e-11	2.98607e-10	DOWN
TMX2	2499.3	0.305028	0.0457158	6.67227	2.51871e-11	2.98817e-10	NOT
ZNF687	1173.21	0.461731	0.0692228	6.67021	2.55435e-11	3.02879e-10	NOT
XPO4	2784.02	0.242523	0.0363709	6.66805	2.59217e-11	3.07195e-10	NOT
GSPT1	7357.26	0.304421	0.0456604	6.66707	2.60956e-11	3.09087e-10	NOT
UBQLN1	5515.3	0.271805	0.040773	6.6663	2.6233e-11	3.10543e-10	NOT
CBLN4	5.04616	-1.64189	0.24631	-6.66595	2.62967e-11	3.11127e-10	DOWN
ABCB4	412.476	-0.946236	0.141953	-6.66582	2.6319e-11	3.11221e-10	NOT
IQCB1	2398.97	0.302043	0.0453357	6.66236	2.69466e-11	3.18468e-10	NOT
CPN2	3.06546	-2.27194	0.341123	-6.66019	2.73472e-11	3.23026e-10	DOWN
CPA3	846.652	-1.00925	0.151555	-6.65929	2.75156e-11	3.24837e-10	DOWN
HPR	10.8057	-2.35306	0.353452	-6.65736	2.78781e-11	3.28938e-10	DOWN
GGCT	951.382	0.467904	0.0702876	6.65699	2.79485e-11	3.29588e-10	NOT
KCNJ16	91.7175	-2.9503	0.443285	-6.65555	2.82246e-11	3.32663e-10	DOWN
KCNMA1	2320.97	-0.899572	0.135163	-6.65546	2.82409e-11	3.32673e-10	NOT
TSTD1	597.428	0.66519	0.0999592	6.65462	2.84042e-11	3.34415e-10	NOT
ADRB3	3.79085	-1.67127	0.251168	-6.654	2.85232e-11	3.35633e-10	DOWN
ERAL1	1904.7	0.298463	0.0448567	6.6537	2.85817e-11	3.36138e-10	NOT
TMEM200A	249.325	-0.839716	0.126208	-6.65344	2.86317e-11	3.36543e-10	NOT
PSMB6	730.329	0.344556	0.0517997	6.6517	2.89718e-11	3.40355e-10	NOT
GFM1	5994.26	0.288245	0.0433355	6.65148	2.90154e-11	3.40683e-10	NOT
WDR74	639.813	0.356764	0.053656	6.6491	2.94883e-11	3.46048e-10	NOT
MRPL57	205.009	0.310301	0.0466692	6.64896	2.95179e-11	3.46207e-10	NOT
SFXN1	1075.79	0.377905	0.0568412	6.64843	2.96236e-11	3.47259e-10	NOT
THBS4	523.643	-1.56029	0.234784	-6.64566	3.01862e-11	3.53661e-10	DOWN
ZG16B	105.722	-1.15515	0.173835	-6.64509	3.03027e-11	3.54738e-10	DOWN
COX17	394.766	0.340924	0.051305	6.64505	3.03109e-11	3.54738e-10	NOT
COA7	381.179	0.370495	0.0557652	6.64384	3.05607e-11	3.57468e-10	NOT
CAPN3	2194.12	-0.656378	0.0988086	-6.64292	3.07524e-11	3.59516e-10	NOT
KCNN3	395.464	-0.737923	0.111099	-6.64201	3.09443e-11	3.61563e-10	NOT
TBC1D7	36.7109	0.446602	0.0672403	6.64187	3.09718e-11	3.61689e-10	NOT
FLT3	164.391	-1.06724	0.160776	-6.63805	3.17865e-11	3.71002e-10	DOWN
SIGMAR1	1094.16	0.451025	0.0679496	6.63764	3.18746e-11	3.7183e-10	NOT
TMEM220	85.4245	-0.818762	0.123372	-6.63655	3.2111e-11	3.74385e-10	NOT
COA6	271.156	0.450433	0.067883	6.63544	3.23545e-11	3.77021e-10	NOT
FAM60A	557.469	0.41117	0.061967	6.63531	3.23818e-11	3.77136e-10	NOT
PFAS	878.702	0.375488	0.056597	6.6344	3.2582e-11	3.79202e-10	NOT
C2orf44	346.547	0.3256	0.049078	6.63435	3.25942e-11	3.79202e-10	NOT
DNAJC6	184.878	1.05023	0.158314	6.63385	3.27044e-11	3.80279e-10	UP
NKAPL	8.98915	-0.71463	0.107731	-6.63346	3.27898e-11	3.81067e-10	NOT
PCDH18	558.464	-0.649906	0.0979795	-6.63308	3.28745e-11	3.81846e-10	NOT
PRDX6	2339.64	0.418185	0.0630474	6.63287	3.29226e-11	3.822e-10	NOT
TSHZ2	764.265	-0.812324	0.122471	-6.63277	3.29439e-11	3.82241e-10	NOT
CDC23	1548.51	0.267402	0.0403197	6.63203	3.3111e-11	3.83973e-10	NOT
C2orf68	168.975	0.310877	0.0468881	6.63019	3.3526e-11	3.88578e-10	NOT
CNTNAP1	722.732	-0.561317	0.0846731	-6.62922	3.37454e-11	3.90911e-10	NOT
PIP5K1C	1926.65	-0.263329	0.0397274	-6.6284	3.3934e-11	3.92885e-10	NOT
C1QBP	2039.17	0.422401	0.0637495	6.62595	3.45015e-11	3.99243e-10	NOT
ITPRIP	198.238	-0.69074	0.10425	-6.62582	3.45335e-11	3.99398e-10	NOT
HMGN1	4153.91	0.378626	0.0571552	6.62452	3.48379e-11	4.02704e-10	NOT
TFRC	13685.9	0.621716	0.0939091	6.62041	3.58214e-11	4.13851e-10	NOT
POLR1E	767.45	0.360011	0.0543861	6.61954	3.60311e-11	4.16052e-10	NOT
FBLN2	1333.77	-0.922225	0.13932	-6.61946	3.60517e-11	4.16067e-10	NOT
RRN3P1	224.291	-0.624665	0.0943921	-6.61777	3.64663e-11	4.20628e-10	NOT
GGTA1P	137.531	-0.78184	0.118181	-6.61563	3.69962e-11	4.26512e-10	NOT
HIST1H1D	1769.97	0.608606	0.0919986	6.61538	3.70591e-11	4.27009e-10	NOT
CCL19	349.148	-1.51951	0.229721	-6.61457	3.72642e-11	4.29143e-10	DOWN
GRASP	290.253	-0.732637	0.110775	-6.61374	3.74729e-11	4.31317e-10	NOT
ANAPC1	2628.61	0.286147	0.0432707	6.61296	3.76713e-11	4.3337e-10	NOT
GPR116	2508.91	-0.580003	0.0877184	-6.6121	3.78909e-11	4.35665e-10	NOT
RNFT2	218.353	0.727493	0.110028	6.61189	3.79437e-11	4.3604e-10	NOT
KIAA1731	3563.52	0.321771	0.0486719	6.61103	3.81656e-11	4.38357e-10	NOT
NUP214	7734.55	0.253585	0.0383654	6.60972	3.85035e-11	4.42003e-10	NOT
BUB3	2115.93	0.331212	0.0501155	6.60898	3.86985e-11	4.44006e-10	NOT
PDLIM7	589.342	-0.657252	0.0994543	-6.60858	3.88018e-11	4.44955e-10	NOT
NUP210	4123.58	0.696531	0.10541	6.60783	3.89986e-11	4.46975e-10	NOT
NLN	1348.31	0.471403	0.0713542	6.60652	3.93472e-11	4.50731e-10	NOT
SLC46A3	399.373	-0.639905	0.0968659	-6.6061	3.94581e-11	4.51762e-10	NOT
UBTD1	100.004	-0.567032	0.0858448	-6.60532	3.96663e-11	4.53905e-10	NOT
HIC2	361.883	0.968819	0.146675	6.60519	3.97019e-11	4.54072e-10	NOT
GSN	14555.6	-0.494299	0.0748395	-6.60479	3.98075e-11	4.55039e-10	NOT
CNR2	14.9798	-1.51802	0.229865	-6.60397	4.00297e-11	4.57337e-10	DOWN
RSPO3	224.891	-1.23796	0.187483	-6.60303	4.02834e-11	4.59992e-10	DOWN
FZD4	1953.57	-0.620295	0.093945	-6.60274	4.03617e-11	4.60643e-10	NOT
VASH1	265.569	-0.558524	0.0845966	-6.60221	4.05079e-11	4.62068e-10	NOT
DGKI	198.008	-0.717451	0.108712	-6.59958	4.12312e-11	4.70071e-10	NOT
SCAI	465.726	0.341141	0.0516948	6.59915	4.13535e-11	4.71216e-10	NOT
BTNL9	64.2988	-0.926763	0.14044	-6.59902	4.13897e-11	4.7138e-10	NOT
ZNF521	794.331	-0.87135	0.132136	-6.59436	4.27082e-11	4.8614e-10	NOT
CPE	1430.56	-0.824967	0.12513	-6.59288	4.31382e-11	4.90776e-10	NOT
RRP36	914.576	0.294216	0.0446277	6.59268	4.31957e-11	4.91172e-10	NOT
VIM	50831.5	-0.717332	0.10881	-6.59253	4.32395e-11	4.91411e-10	NOT
WHAMMP1	90.7975	-0.482891	0.0732587	-6.59159	4.35141e-11	4.94273e-10	NOT
C1QTNF7	89.0272	-0.991624	0.150487	-6.58945	4.41463e-11	5.0119e-10	NOT
IPO5	9372.95	0.31592	0.0479474	6.58888	4.43155e-11	5.02847e-10	NOT
PKN3	271.43	0.547612	0.083145	6.58623	4.51127e-11	5.11356e-10	NOT
DTX3L	4349.24	0.420048	0.0637765	6.58624	4.51097e-11	5.11356e-10	NOT
CPSF4	432.404	0.316634	0.0480948	6.58354	4.59379e-11	5.20437e-10	NOT
MCAM	1934.8	-0.567331	0.0861804	-6.58306	4.60848e-11	5.21828e-10	NOT
GADL1	5.9564	-1.58523	0.240827	-6.58243	4.62814e-11	5.23779e-10	DOWN
ANXA6	5434.46	-0.665089	0.101046	-6.58204	4.64023e-11	5.24873e-10	NOT
STRBP	2019.54	0.433417	0.0658583	6.58105	4.67126e-11	5.28106e-10	NOT
PNO1	530.631	0.370492	0.0563044	6.58016	4.69938e-11	5.31008e-10	NOT
SARAF	9551.29	-0.341937	0.0519673	-6.57986	4.70885e-11	5.31799e-10	NOT
SNAPC4	772.655	0.358938	0.0545748	6.577	4.80041e-11	5.41857e-10	NOT
WDR86	26.8245	-0.944255	0.143605	-6.57536	4.85355e-11	5.4757e-10	NOT
UNC5B	1229.54	-0.617765	0.0940368	-6.56939	5.05208e-11	5.6967e-10	NOT
GFRA2	20.7317	-0.910893	0.1387	-6.56737	5.12108e-11	5.77149e-10	NOT
KCNS2	19.1171	-1.25869	0.191666	-6.56708	5.13103e-11	5.7797e-10	DOWN
COL6A3	84690.9	-0.93635	0.142642	-6.56432	5.22708e-11	5.88482e-10	NOT
GATC	247.417	0.266157	0.0405513	6.56348	5.25676e-11	5.91516e-10	NOT
SNRPD2	2235.65	0.327379	0.0499014	6.56052	5.36208e-11	6.03053e-10	NOT
CDCA7L	368.221	0.974355	0.148547	6.55925	5.40809e-11	6.07911e-10	NOT
DLEC1	144.206	-0.671438	0.102388	-6.55776	5.46233e-11	6.13689e-10	NOT
ZNHIT3	578.396	0.294184	0.0448668	6.55682	5.49674e-11	6.17234e-10	NOT
ASUN	1995.39	0.364338	0.0555785	6.55537	5.55022e-11	6.22916e-10	NOT
FAM160B2	812.344	-0.377695	0.0576295	-6.55385	5.60714e-11	6.28977e-10	NOT
CPZ	896.307	-0.932904	0.142375	-6.55244	5.6605e-11	6.34634e-10	NOT
CREB3L1	1250.53	-0.872829	0.13321	-6.55226	5.66737e-11	6.35075e-10	NOT
C1S	32099.9	-0.859507	0.13118	-6.55214	5.67197e-11	6.3526e-10	NOT
BRD9	2300.26	0.406383	0.0620394	6.55041	5.73789e-11	6.42311e-10	NOT
ZFYVE28	108.913	-0.554047	0.084601	-6.54894	5.79451e-11	6.48313e-10	NOT
GAS6	1328.43	-0.781785	0.119442	-6.5453	5.93777e-11	6.63999e-10	NOT
USP5	2618.77	0.301987	0.0461393	6.54511	5.94528e-11	6.64494e-10	NOT
RAVER1	485.345	0.306102	0.046769	6.54498	5.95036e-11	6.64719e-10	NOT
WIPI2	1884.44	0.284878	0.043529	6.54456	5.9671e-11	6.66244e-10	NOT
POLR3C	1071.81	0.294299	0.044988	6.54173	6.08101e-11	6.78612e-10	NOT
CDKN2C	392.216	0.698564	0.106822	6.53952	6.17148e-11	6.88352e-10	NOT
RBM42	758.981	0.351474	0.0537525	6.53874	6.20384e-11	6.91605e-10	NOT
SPIN4	201.05	0.640546	0.0979963	6.53643	6.3006e-11	7.0203e-10	NOT
COL10A1	4294.76	-1.52297	0.233005	-6.53623	6.30906e-11	7.02611e-10	DOWN
PARS2	66.99	0.376803	0.05767	6.53379	6.41264e-11	7.13778e-10	NOT
IGSF9	500.366	0.906855	0.138823	6.53243	6.47111e-11	7.19915e-10	NOT
RPS26P11	8.73468	-0.777505	0.119034	-6.53176	6.50001e-11	7.22759e-10	NOT
ALG10	1047.57	0.318527	0.0487716	6.53098	6.53387e-11	7.2615e-10	NOT
PIK3R4	2634.72	0.243022	0.037226	6.52828	6.65313e-11	7.39024e-10	NOT
COMMD2	945.716	0.350607	0.0537126	6.52745	6.68972e-11	7.42706e-10	NOT
PLG	49.2711	-2.82944	0.433559	-6.52609	6.75076e-11	7.49098e-10	DOWN
NOC4L	333.014	0.305842	0.0468742	6.52474	6.81213e-11	7.5552e-10	NOT
CYP2B7P	52.513	-1.54229	0.236389	-6.52439	6.82806e-11	7.569e-10	DOWN
CHML	874.822	0.518414	0.0794627	6.52399	6.84607e-11	7.58507e-10	NOT
SNX5	4787.71	0.289682	0.0444054	6.52358	6.86503e-11	7.60217e-10	NOT
EIF4G1	46902.6	0.261441	0.0400933	6.5208	6.99328e-11	7.74023e-10	NOT
PSME3	3057.97	0.285129	0.0437329	6.51979	7.04066e-11	7.7847e-10	NOT
MRPS11	551.152	0.264487	0.0405664	6.51985	7.03773e-11	7.7847e-10	NOT
MEIS3	100.478	-0.781026	0.119805	-6.51914	7.07121e-11	7.81448e-10	NOT
DPY19L2P1	28.9998	1.5486	0.237593	6.51783	7.13296e-11	7.87869e-10	UP
GMNN	898.388	0.586794	0.090031	6.51768	7.14011e-11	7.88257e-10	NOT
NRP2	4067.73	-0.742735	0.113973	-6.51677	7.18393e-11	7.92689e-10	NOT
LIX1L	550.46	-0.501257	0.0769359	-6.51525	7.25679e-11	8.00321e-10	NOT
SF3B2	8393.06	0.233069	0.0357812	6.51372	7.3311e-11	8.08103e-10	NOT
TSPYL2	3327.29	-0.47035	0.0722174	-6.51298	7.36742e-11	8.11692e-10	NOT
PHYHIP	12.4018	-1.09748	0.16852	-6.51242	7.39497e-11	8.14314e-10	DOWN
LURAP1L	159.401	-0.613553	0.0942311	-6.51116	7.45731e-11	8.20342e-10	NOT
EEFSEC	567.871	0.282492	0.0433854	6.51122	7.45439e-11	8.20342e-10	NOT
NTS	93.7601	1.91668	0.294412	6.51019	7.50558e-11	8.25232e-10	UP
PDRG1	177.497	0.392316	0.0602888	6.50727	7.65294e-11	8.41007e-10	NOT
SNW1	2460.17	0.234938	0.036106	6.50691	7.67135e-11	8.42601e-10	NOT
PTGER3	50.622	-1.15209	0.177136	-6.504	7.82135e-11	8.5864e-10	DOWN
LIN52	76.5135	0.344377	0.0529493	6.5039	7.82636e-11	8.58755e-10	NOT
MYL3	11.0202	-1.08254	0.166467	-6.50304	7.87146e-11	8.63265e-10	DOWN
PTCD3	4308.42	0.265501	0.0408339	6.50196	7.92787e-11	8.6901e-10	NOT
ZNF385D	73.5438	-0.992125	0.152595	-6.5017	7.94199e-11	8.70117e-10	NOT
HAUS2	446.974	0.310339	0.0477425	6.50026	8.01801e-11	8.78001e-10	NOT
EIF5A	3286.39	0.378758	0.0582822	6.49868	8.10253e-11	8.86807e-10	NOT
SH3GL3	33.5204	1.90183	0.292655	6.49854	8.11013e-11	8.87189e-10	UP
EXOSC3	780.884	0.398691	0.0613641	6.49713	8.18643e-11	8.95083e-10	NOT
ABCB5	27.1564	-1.50644	0.231883	-6.49655	8.21838e-11	8.98122e-10	DOWN
PKHD1L1	182.24	-1.3219	0.203486	-6.49627	8.23367e-11	8.99338e-10	DOWN
TEX26	2.17257	-1.4831	0.228325	-6.49559	8.27097e-11	9.02956e-10	DOWN
CPXM1	521.908	-1.02077	0.157162	-6.49504	8.30107e-11	9.05785e-10	DOWN
SKI	2446.35	-0.34384	0.0529519	-6.49344	8.38996e-11	9.15022e-10	NOT
MRPS18C	789.657	0.322786	0.049722	6.49181	8.48109e-11	9.24494e-10	NOT
SLC6A3	22.617	1.58352	0.24393	6.49169	8.48811e-11	9.24793e-10	UP
NDUFB6	313.851	0.414867	0.0639303	6.48936	8.62007e-11	9.38698e-10	NOT
GAS7	640.816	-0.756657	0.116632	-6.48756	8.72355e-11	9.49487e-10	NOT
LRRC2	39.4833	-1.08165	0.166736	-6.4872	8.74489e-11	9.51331e-10	DOWN
ITGA2B	79.5724	0.889719	0.137157	6.48687	8.76378e-11	9.52907e-10	NOT
SHMT1	1146.03	0.595834	0.0918614	6.48623	8.80125e-11	9.565e-10	NOT
CD274	272.003	0.984741	0.151847	6.48508	8.8682e-11	9.63291e-10	NOT
SLC29A2	527.553	0.752236	0.116042	6.48247	9.02342e-11	9.79659e-10	NOT
FGF10	85.2048	-1.36236	0.210181	-6.48183	9.06177e-11	9.83329e-10	DOWN
PKIG	322.833	-0.574102	0.0885955	-6.48004	9.16989e-11	9.94563e-10	NOT
MAP7D2	189.336	1.41563	0.218476	6.47956	9.19877e-11	9.97195e-10	UP
NDNF	298.677	-1.1254	0.173708	-6.4787	9.25167e-11	1.00243e-09	DOWN
ACTG2	4329.08	-1.31455	0.202966	-6.47669	9.37563e-11	1.01535e-09	DOWN
ENO1	39140.1	0.502866	0.0776435	6.4766	9.38105e-11	1.01543e-09	NOT
CCDC43	652.198	0.268034	0.0413901	6.4758	9.43091e-11	1.02031e-09	NOT
[truncated: 19,618 more rows]

## Sheet: Sheet4
Table S4: ssGSEA score of the DDR pathway and groups of IMvigor210
ID	BER	DSB	FA	HR	MMR	NER	NHEJ	SSB	DDR	TGFbPathway	BER_Group	DSB_Group	FA_Group	HR_Group	MMR_Group	NER_Group	NHEJ_Group	SSB_Group	DDR_Group
SAMf2ce197162ce	0.958199	1.57709	1.48042	1.28311	1.50506	1.38732	1.26878	1.48647	1.3624	2.86999	low	low	low	low	high	high	low	high	high
SAM698d8d76b934	1.17422	1.69047	1.5626	1.44908	1.65885	1.52425	1.34862	1.51527	1.47895	2.81043	high	high	high	high	high	high	high	high	high
SAMc1b27bc16435	1.08012	1.67143	1.52258	1.3835	1.5417	1.41413	1.30625	1.52526	1.41908	2.71355	high	high	high	high	high	high	low	high	high
SAM85e41e7f33f9	1.06829	1.57449	1.45866	1.29883	1.55288	1.45324	1.30314	1.46199	1.39126	2.80404	high	low	low	low	high	high	low	high	high
SAMf275eb859a39	0.983899	1.52133	1.32221	1.17395	1.34841	1.33357	1.32478	1.41586	1.3084	2.56992	low	low	low	low	high	low	low	low	high
SAM7f0d9cc7f001	0.984909	1.47202	1.37194	1.15991	1.40783	1.30343	1.1951	1.39996	1.27892	2.87247	low	low	low	low	high	low	low	low	high
SAM4305ab968b90	1.13578	1.56053	1.44057	1.33482	1.59232	1.46425	1.32304	1.51461	1.41726	2.54295	high	low	low	high	high	high	low	high	high
SAMcf018fee2acd	0.957742	1.48212	1.2543	1.13812	1.36845	1.32793	1.32398	1.39614	1.28193	2.83784	low	low	low	low	high	low	low	low	high
SAMb2f1d0e54ece	1.04902	1.48137	1.27399	1.17822	1.41805	1.33521	1.24115	1.39681	1.2843	2.87369	low	low	low	low	high	low	low	low	high
SAMcc4675f394a1	0.883632	1.43339	1.30341	1.10011	1.32098	1.28638	1.19972	1.32075	1.23621	2.94517	low	low	low	low	low	low	low	low	low
SAM49f9b2e57aa5	1.11224	1.66303	1.50391	1.39473	1.57045	1.42609	1.34596	1.50222	1.43073	2.66517	high	high	low	high	high	high	high	high	high
SAM2e7aa8fa0ab3	1.06617	1.54932	1.34807	1.24256	1.40705	1.39465	1.28924	1.46005	1.3446	2.52669	high	low	low	low	high	high	low	high	high
SAMd0e47be700b0	1.00706	1.65996	1.49905	1.3398	1.4569	1.39661	1.36236	1.49964	1.39965	2.6253	low	high	low	high	high	high	high	high	high
SAMdf3e42c8672a	1.16456	1.67361	1.55093	1.44176	1.69436	1.52823	1.38277	1.53112	1.48384	2.6715	high	high	high	high	high	high	high	high	high
SAMd027124354ce	1.0573	1.62815	1.48943	1.38077	1.54376	1.46577	1.21909	1.46037	1.41692	3.0243	high	high	low	high	high	high	low	high	high
SAM36d87392593b	1.11335	1.58982	1.58062	1.3684	1.53247	1.44831	1.30014	1.44555	1.42215	2.7556	high	low	high	high	high	high	low	high	high
SAM4edbe45817b3	1.05241	1.59861	1.44503	1.31596	1.53253	1.42653	1.29146	1.44473	1.38111	2.68193	low	low	low	low	high	high	low	high	high
SAM36a9225b0222	0.891406	1.54302	1.34616	1.22547	1.44153	1.34803	1.30323	1.44065	1.31859	2.8942	low	low	low	low	high	high	low	high	high
SAMe7bf6c015192	0.979303	1.52926	1.34588	1.19144	1.37915	1.32234	1.30577	1.3674	1.3015	2.60423	low	low	low	low	high	low	low	low	high
SAM6dd7ad1d797d	1.05402	1.5948	1.41024	1.31538	1.44449	1.38373	1.31725	1.40676	1.36374	2.69569	low	low	low	low	high	high	low	low	high
SAMc0d625a50eb8	0.839481	1.30582	1.09777	0.968639	1.24412	1.26254	1.15366	1.35315	1.17513	3.126	low	low	low	low	low	low	low	low	low
SAM18039827e1b9	1.04698	1.57826	1.4022	1.28335	1.45913	1.38659	1.24369	1.46559	1.35102	2.69339	low	low	low	low	high	high	low	high	high
SAM681e4bf7cf85	1.06763	1.63855	1.4195	1.35688	1.53745	1.44473	1.25054	1.4621	1.39425	2.76914	high	high	low	high	high	high	low	high	high
SAMc692536a795a	0.948354	1.52101	1.30382	1.18949	1.42291	1.34724	1.31743	1.43614	1.30214	2.90004	low	low	low	low	high	low	low	high	high
SAM9a2cf3c06fb3	0.934727	1.52669	1.38458	1.2289	1.4058	1.30785	1.20206	1.42217	1.30674	2.98249	low	low	low	low	high	low	low	high	high
SAM557dde1b9f3e	1.00845	1.50022	1.30034	1.15382	1.36677	1.30792	1.20998	1.38977	1.2772	3.04296	low	low	low	low	high	low	low	low	high
SAMb8f13a0525a6	1.08707	1.7644	1.61427	1.48269	1.68184	1.53186	1.29825	1.56285	1.49067	2.99612	high	high	high	high	high	high	low	high	high
SAM23aa15d4a0b0	1.04487	1.55303	1.39618	1.29069	1.49363	1.38354	1.31904	1.44264	1.36229	2.69335	low	low	low	low	high	high	low	high	high
SAM468a9e1dc821	1.10225	1.45617	1.31482	1.15877	1.40079	1.40577	1.27306	1.40155	1.31276	2.42336	high	low	low	low	high	high	low	low	high
SAM81b71522417a	1.14674	1.72073	1.56768	1.45219	1.67786	1.50426	1.34948	1.51152	1.47475	2.76005	high	high	high	high	high	high	high	high	high
SAM6cb230f208a8	1.08447	1.51317	1.32334	1.24657	1.44904	1.36829	1.25024	1.44061	1.33329	2.90549	high	low	low	low	high	high	low	high	high
SAM0684af734db1	1.08946	1.64834	1.4356	1.36861	1.57612	1.48905	1.38359	1.49462	1.42749	2.6663	high	high	low	high	high	high	high	high	high
SAMb963dda93cfd	1.11722	1.70002	1.59418	1.44713	1.6584	1.44735	1.34599	1.50696	1.45507	2.64713	high	high	high	high	high	high	high	high	high
SAMa9ca8536d2b1	0.872079	1.45961	1.24116	1.13554	1.34788	1.28812	1.24952	1.3869	1.24858	3.13258	low	low	low	low	high	low	low	low	low
SAM9fb814c22bdb	0.835926	1.49051	1.29408	1.13957	1.37156	1.29219	1.28037	1.37705	1.25935	2.87277	low	low	low	low	high	low	low	low	low
SAMbcbc7957c264	1.04646	1.58241	1.45787	1.27	1.47122	1.40301	1.32858	1.44308	1.38139	2.73159	low	low	low	low	high	high	low	high	high
SAM7fb6987514a4	0.933944	1.57893	1.44965	1.2572	1.47141	1.36887	1.26089	1.43517	1.34109	2.97957	low	low	low	low	high	high	low	high	high
SAM63405b04ab2d	0.929224	1.55445	1.44587	1.19284	1.29632	1.29812	1.23652	1.35556	1.2985	2.76939	low	low	low	low	low	low	low	low	high
SAM18bc1078bc15	1.22965	1.69026	1.59956	1.47403	1.61107	1.44375	1.2839	1.51611	1.46397	2.61618	high	high	high	high	high	high	low	high	high
SAM7d2dfba6cd84	0.899159	1.35326	1.21021	1.02846	1.24875	1.24447	1.24363	1.30626	1.20335	2.8286	low	low	low	low	low	low	low	low	low
SAMd1bd63734394	1.11105	1.59498	1.50985	1.32555	1.5613	1.44562	1.33555	1.45927	1.40605	2.32406	high	low	low	low	high	high	low	high	high
SAMe9ae8beb82fa	1.02749	1.58397	1.3168	1.2629	1.41996	1.36859	1.29731	1.41261	1.32733	2.70429	low	low	low	low	high	high	low	low	high
SAMb0a83e5fbde9	0.975618	1.48596	1.32047	1.13015	1.36096	1.35033	1.34571	1.42149	1.30198	2.66978	low	low	low	low	high	high	high	high	high
SAMba7176afe070	1.01019	1.43988	1.3077	1.11122	1.37032	1.34951	1.31786	1.39978	1.29689	2.55953	low	low	low	low	high	high	low	low	high
SAMae1690469964	1.0824	1.58375	1.41045	1.28487	1.47336	1.38398	1.3126	1.4153	1.37027	2.50814	high	low	low	low	high	high	low	low	high
SAMbe83eae4026e	1.12984	1.54959	1.4352	1.27292	1.55914	1.45475	1.27305	1.49209	1.39047	2.76918	high	low	low	low	high	high	low	high	high
SAMe5bc41772bc9	1.00438	1.49102	1.30792	1.15476	1.42227	1.36865	1.27895	1.39332	1.29892	2.86654	low	low	low	low	high	high	low	low	high
SAM23095936e611	1.14956	1.65285	1.51995	1.40944	1.58908	1.47321	1.28067	1.50123	1.44527	2.97008	high	high	low	high	high	high	low	high	high
SAM7114d99032ec	1.03051	1.51533	1.30144	1.22043	1.39435	1.29977	1.25484	1.38604	1.29176	2.54439	low	low	low	low	high	low	low	low	high
SAMd215b503f99a	0.904776	1.41721	1.22543	1.09674	1.32878	1.31731	1.20594	1.38615	1.25141	2.98684	low	low	low	low	low	low	low	low	low
SAMdb3f50c9129c	1.01007	1.48308	1.37852	1.20376	1.48921	1.42336	1.19205	1.43065	1.33781	2.8445	low	low	low	low	high	high	low	high	high
SAMbf1a3ae828e6	0.932813	1.56585	1.4212	1.26545	1.46739	1.31495	1.29755	1.42259	1.32282	2.78582	low	low	low	low	high	low	low	high	high
SAM52e3fa3ad574	1.07626	1.59897	1.48411	1.29686	1.51982	1.41989	1.39593	1.49418	1.39402	2.40784	high	low	low	low	high	high	high	high	high
SAMd4c0837b0997	1.03733	1.5642	1.49575	1.26583	1.53271	1.46436	1.24639	1.50141	1.39958	2.73248	low	low	low	low	high	high	low	high	high
SAM9cafb905b36a	1.119	1.6502	1.48154	1.38927	1.60811	1.48166	1.31478	1.52648	1.44123	2.29884	high	high	low	high	high	high	low	high	high
SAM3f2033c90438	1.03793	1.54195	1.37937	1.27029	1.52223	1.41405	1.22616	1.43229	1.35618	2.50312	low	low	low	low	high	high	low	high	high
SAM032c642382a7	1.17538	1.69197	1.55949	1.4727	1.66854	1.50856	1.31634	1.5179	1.47963	2.59189	high	high	high	high	high	high	low	high	high
SAM5ffd7e4cd794	1.02555	1.57239	1.41828	1.30659	1.49168	1.37277	1.33487	1.41606	1.35775	2.58859	low	low	low	low	high	high	low	low	high
SAMb419a8fcbfcd	1.09497	1.68313	1.54305	1.39177	1.65402	1.52015	1.32903	1.54492	1.46878	2.85324	high	high	high	high	high	high	low	high	high
SAM8884fe446d20	1.03373	1.66321	1.4728	1.37143	1.53394	1.4322	1.3339	1.47205	1.40922	2.58978	low	high	low	high	high	high	low	high	high
SAM17c45bf16bb6	1.12011	1.61171	1.45708	1.35853	1.49443	1.44138	1.36258	1.49587	1.43111	2.66443	high	low	low	high	high	high	high	high	high
SAM2070b416069c	1.03896	1.49463	1.35085	1.17314	1.42328	1.37156	1.25043	1.42314	1.32297	2.53219	low	low	low	low	high	high	low	high	high
SAM0ce9c983b20f	1.00229	1.52161	1.40784	1.24626	1.47119	1.37735	1.25395	1.42357	1.34277	2.90476	low	low	low	low	high	high	low	high	high
SAMa1e62d323e1d	1.10457	1.60509	1.40416	1.33234	1.54668	1.44274	1.30068	1.49216	1.40035	2.89704	high	low	low	high	high	high	low	high	high
SAM61baf919bb01	1.072	1.4932	1.29447	1.17789	1.43068	1.35503	1.31136	1.42265	1.31391	2.91371	high	low	low	low	high	high	low	high	high
SAM97a00e0929fb	1.16858	1.7213	1.48218	1.47576	1.6211	1.4731	1.36061	1.51511	1.4598	2.38652	high	high	low	high	high	high	high	high	high
SAM2f228939632f	0.986319	1.48613	1.32617	1.19655	1.42279	1.3186	1.25116	1.43329	1.29727	2.99929	low	low	low	low	high	low	low	high	high
SAM9539a4f19ebc	1.04931	1.57274	1.35408	1.23655	1.41832	1.39551	1.32972	1.46442	1.35695	2.88304	low	low	low	low	high	high	low	high	high
SAM36851bc8b9ae	1.11636	1.51479	1.36509	1.22755	1.42335	1.36945	1.25452	1.42923	1.33814	2.60166	high	low	low	low	high	high	low	high	high
SAM297c0301e861	0.952346	1.61825	1.46875	1.27491	1.50198	1.37564	1.32722	1.43415	1.3653	2.88048	low	high	low	low	high	high	low	high	high
SAM1fa6bcb7fc48	1.05838	1.56569	1.41627	1.28429	1.47036	1.40646	1.38651	1.44115	1.38058	2.74011	high	low	low	low	high	high	high	high	high
SAM075e037d95bc	1.06927	1.53433	1.38917	1.23307	1.40569	1.40088	1.30028	1.45952	1.35724	2.60969	high	low	low	low	high	high	low	high	high
SAM6d2ae0c39b96	1.11123	1.48387	1.30861	1.21287	1.49286	1.40036	1.2907	1.46456	1.34574	2.49307	high	low	low	low	high	high	low	high	high
SAMcabb6d58ff55	1.112	1.56433	1.46531	1.34098	1.53817	1.4215	1.2466	1.45583	1.39126	2.72264	high	low	low	high	high	high	low	high	high
SAM716f54e468f4	0.975169	1.58111	1.43543	1.26608	1.45158	1.36324	1.32801	1.46245	1.35361	2.85948	low	low	low	low	high	high	low	high	high
SAMeff2ce356ccb	1.07514	1.62495	1.4962	1.36192	1.51947	1.40599	1.29111	1.50504	1.42155	2.65524	high	high	low	high	high	high	low	high	high
SAM110501d0eedb	1.13481	1.53018	1.36211	1.24658	1.47691	1.42325	1.20375	1.45866	1.3531	2.51568	high	low	low	low	high	high	low	high	high
SAM2e9ac0b1b250	1.26246	1.68795	1.52414	1.43931	1.66218	1.50068	1.34774	1.56599	1.48243	2.4768	high	high	high	high	high	high	high	high	high
SAMc0ef41aa6c8b	0.933873	1.41259	1.2596	1.10078	1.30566	1.27687	1.28016	1.41412	1.25074	2.82868	low	low	low	low	low	low	low	low	low
SAMd636e3461955	0.835656	1.37877	1.19723	1.02946	1.25399	1.27832	1.15001	1.3484	1.20163	3.00817	low	low	low	low	low	low	low	low	low
SAMe712352fb82a	1.03945	1.63026	1.57504	1.39276	1.55963	1.45735	1.34484	1.45228	1.42967	2.57919	low	high	high	high	high	high	high	high	high
SAM30b5c6c54cf7	1.25282	1.58112	1.53843	1.43021	1.66332	1.54425	1.23722	1.54956	1.48455	2.43714	high	low	high	high	high	high	low	high	high
SAMd98bac0a070f	0.929873	1.42682	1.27281	1.07525	1.36267	1.33345	1.21766	1.39977	1.25543	2.83802	low	low	low	low	high	low	low	low	low
SAM8e8ef2368dfa	0.846334	1.29864	1.04571	0.936905	1.19672	1.25619	1.23552	1.32932	1.15959	2.94351	low	low	low	low	low	low	low	low	low
SAM08cce2fa88f2	0.945864	1.49015	1.32127	1.17365	1.35265	1.34004	1.2787	1.42027	1.30661	2.65352	low	low	low	low	high	low	low	high	high
SAMb4c7a001537d	1.10391	1.62126	1.43214	1.34368	1.54255	1.46276	1.30952	1.48822	1.40764	2.60468	high	high	low	high	high	high	low	high	high
SAMfd947610629d	0.985377	1.42712	1.20067	1.08641	1.29927	1.28447	1.18533	1.35585	1.23549	2.91751	low	low	low	low	low	low	low	low	low
SAM943df5cf15df	0.988408	1.53391	1.38393	1.23287	1.46382	1.38811	1.32019	1.43509	1.34131	2.72405	low	low	low	low	high	high	low	high	high
SAM31f41dd0d6ca	0.999957	1.57098	1.37635	1.2385	1.44471	1.37814	1.32673	1.42713	1.33387	2.90025	low	low	low	low	high	high	low	high	high
SAMb3c02294aba7	1.20019	1.7036	1.54	1.4803	1.59657	1.40543	1.31917	1.50539	1.44646	2.41254	high	high	high	high	high	high	low	high	high
SAM39eb94fa504d	1.06684	1.51679	1.46141	1.25936	1.56243	1.41595	1.24329	1.45355	1.35767	2.73902	high	low	low	low	high	high	low	high	high
SAM62fb1388c871	1.14139	1.67264	1.53106	1.43597	1.57332	1.43206	1.28378	1.49465	1.44201	2.61253	high	high	high	high	high	high	low	high	high
SAMc0da5d48686d	1.22091	1.6436	1.52429	1.44633	1.64642	1.51067	1.33609	1.51997	1.46771	2.526	high	high	high	high	high	high	low	high	high
SAMe7bcab05402e	0.881922	1.3877	1.19522	1.0356	1.29479	1.30099	1.21952	1.37532	1.22172	3.07201	low	low	low	low	low	low	low	low	low
SAM2570ff4aae6e	0.925171	1.48655	1.24686	1.14501	1.36622	1.33176	1.18884	1.38562	1.26331	2.80243	low	low	low	low	high	low	low	low	low
SAM2dc3f04e45e9	1.03512	1.64214	1.58777	1.40714	1.58932	1.37491	1.40411	1.47471	1.41816	2.54049	low	high	high	high	high	high	high	high	high
SAM9448d858692c	0.904898	1.5941	1.38499	1.25279	1.43636	1.32747	1.29561	1.41332	1.32312	2.81854	low	low	low	low	high	low	low	low	high
SAM4501e41e4751	0.977553	1.51819	1.38598	1.18904	1.42432	1.34663	1.27384	1.47065	1.3184	2.78288	low	low	low	low	high	low	low	high	high
SAM714285adf612	0.980457	1.5969	1.41787	1.27543	1.50672	1.44368	1.2856	1.5008	1.38435	2.65491	low	low	low	low	high	high	low	high	high
SAM5b57e47fdcb3	1.11563	1.63541	1.53061	1.35666	1.55102	1.38367	1.3516	1.48302	1.42174	2.69277	high	high	high	high	high	high	high	high	high
SAMae4da274eded	1.06952	1.57263	1.41286	1.29581	1.47868	1.3996	1.31419	1.45551	1.36764	2.7589	high	low	low	low	high	high	low	high	high
SAMd35318127278	1.15445	1.71014	1.69143	1.48382	1.63872	1.55461	1.31778	1.54497	1.5106	2.39638	high	high	high	high	high	high	low	high	high
SAMa913c6139ec8	0.951198	1.47891	1.27193	1.16416	1.36351	1.30851	1.3001	1.43365	1.27463	2.64724	low	low	low	low	high	low	low	high	high
SAM75142fcab9df	0.932083	1.50356	1.28976	1.13004	1.3511	1.32149	1.29718	1.38658	1.28268	2.7036	low	low	low	low	high	low	low	low	high
SAMd697ba701077	1.07104	1.53677	1.47438	1.23791	1.41108	1.35278	1.28425	1.39946	1.34479	2.66747	high	low	low	low	high	high	low	low	high
SAM166a419a4e5a	0.827538	1.40027	1.18778	1.04241	1.30289	1.28123	1.20063	1.36096	1.21401	2.97103	low	low	low	low	low	low	low	low	low
SAM025b45c27e05	0.895339	1.47892	1.29368	1.13312	1.34861	1.32711	1.24019	1.42659	1.28313	2.93412	low	low	low	low	high	low	low	high	high
SAMe07c4560772d	1.16099	1.71428	1.5799	1.42201	1.52709	1.43075	1.38458	1.50537	1.4654	2.71783	high	high	high	high	high	high	high	high	high
SAM2dc578e0165f	1.10437	1.68652	1.53271	1.47639	1.62577	1.45753	1.32484	1.48674	1.4631	2.59876	high	high	high	high	high	high	low	high	high
SAM3785587846ce	1.06392	1.64175	1.45777	1.34153	1.48715	1.43974	1.39271	1.52817	1.42256	2.81163	high	high	low	high	high	high	high	high	high
SAM560f23d6a3ad	1.05235	1.63025	1.44389	1.31887	1.51109	1.40028	1.35665	1.41867	1.37409	2.35192	low	high	low	low	high	high	high	high	high
SAM52500cabdd36	1.12204	1.62912	1.56958	1.36716	1.54806	1.44246	1.23267	1.46381	1.42042	2.59326	high	high	high	high	high	high	low	high	high
SAM14df63a65411	1.02126	1.54588	1.33979	1.23649	1.43722	1.40245	1.28095	1.41937	1.34718	2.75054	low	low	low	low	high	high	low	high	high
SAMf3a9bce50099	1.04188	1.56949	1.30657	1.26123	1.35022	1.31232	1.26691	1.39877	1.31091	2.90205	low	low	low	low	high	low	low	low	high
SAMffa5c7cad0e5	0.928312	1.47373	1.29616	1.14498	1.39467	1.33513	1.16828	1.4174	1.27385	2.80078	low	low	low	low	high	low	low	high	high
SAMdab9ca8fb5de	0.918181	1.59477	1.41352	1.25309	1.40897	1.34328	1.32432	1.41192	1.33234	3.00418	low	low	low	low	high	low	low	low	high
SAM34430ef08e5b	0.924746	1.54341	1.44294	1.22107	1.37259	1.25252	1.26757	1.4078	1.31604	2.67746	low	low	low	low	high	low	low	low	high
SAM4b0175e8db6e	0.996599	1.54786	1.38392	1.22253	1.41146	1.32601	1.25051	1.43042	1.32432	2.7729	low	low	low	low	high	low	low	high	high
SAMf28c01545593	0.990929	1.56925	1.40652	1.26703	1.36656	1.30702	1.36383	1.39798	1.34452	2.76423	low	low	low	low	high	low	high	low	high
SAMaec7380f9ab0	1.115	1.72543	1.61915	1.46275	1.6726	1.52824	1.34563	1.51876	1.49259	2.2085	high	high	high	high	high	high	high	high	high
SAMaf7578d55754	1.11022	1.56274	1.4127	1.29027	1.55195	1.3984	1.27954	1.44896	1.36468	2.68487	high	low	low	low	high	high	low	high	high
SAMbd8ee73983b8	1.02284	1.58903	1.34901	1.31661	1.5185	1.4557	1.25811	1.48669	1.37506	2.76488	low	low	low	low	high	high	low	high	high
SAMe94c30c30616	1.03044	1.62682	1.41021	1.30614	1.42597	1.32717	1.2745	1.41972	1.34294	2.91626	low	high	low	low	high	low	low	high	high
SAM54e58f1b0230	1.13819	1.60542	1.4106	1.34914	1.50851	1.44201	1.21955	1.4966	1.39758	2.56406	high	low	low	high	high	high	low	high	high
SAM5e3bae090b8c	0.951643	1.55471	1.30647	1.24099	1.40946	1.3435	1.28113	1.40068	1.31302	2.59824	low	low	low	low	high	low	low	low	high
SAM3cb94b0d5297	0.933046	1.46605	1.31603	1.13962	1.34634	1.33987	1.28913	1.39332	1.27528	2.54274	low	low	low	low	low	low	low	low	high
SAM61b9d4d84c64	1.0329	1.61502	1.43735	1.33183	1.51285	1.41215	1.29924	1.51504	1.39178	2.74398	low	high	low	high	high	high	low	high	high
SAM8a42c0d59187	1.07051	1.68736	1.49226	1.4353	1.6596	1.48802	1.31633	1.55489	1.44788	2.88278	high	high	low	high	high	high	low	high	high
SAMcb132b0cdd2c	1.07502	1.58374	1.49737	1.32399	1.56084	1.41997	1.31114	1.5148	1.40128	2.57052	high	low	low	low	high	high	low	high	high
SAMe97af0feefdf	1.09065	1.63416	1.44537	1.29899	1.47989	1.42438	1.32693	1.44953	1.38779	2.84484	high	high	low	low	high	high	low	high	high
SAMee3844cc0b9f	0.876458	1.41271	1.22855	1.06425	1.29724	1.29188	1.19032	1.37988	1.23238	3.00546	low	low	low	low	low	low	low	low	low
SAM73b653ae20d1	1.1638	1.68577	1.4886	1.43353	1.61003	1.53022	1.29877	1.49335	1.4604	2.74983	high	high	low	high	high	high	low	high	high
SAMdcae54fcd7fa	1.04577	1.50962	1.39517	1.2355	1.438	1.32837	1.27991	1.42101	1.32649	2.70076	low	low	low	low	high	low	low	high	high
SAMdad5c29dc105	1.09204	1.69633	1.51876	1.43314	1.5826	1.45714	1.31715	1.5275	1.45482	2.93431	high	high	low	high	high	high	low	high	high
SAMa424c75831b4	1.08981	1.66266	1.4853	1.40068	1.58768	1.44015	1.29238	1.5145	1.41829	2.79927	high	high	low	high	high	high	low	high	high
SAM28687037e4ff	1.03643	1.61766	1.44235	1.31566	1.47082	1.38527	1.26375	1.44485	1.37041	2.85596	low	high	low	low	high	high	low	high	high
SAMe50d15fde368	1.09298	1.64088	1.48944	1.40042	1.55725	1.44388	1.2453	1.52786	1.42094	2.69198	high	high	low	high	high	high	low	high	high
SAM45c8e6412c66	1.16516	1.70107	1.57285	1.46624	1.64041	1.4864	1.38444	1.53662	1.47773	2.61381	high	high	high	high	high	high	high	high	high
SAM8533e5e261d6	1.07621	1.48106	1.25467	1.16521	1.4226	1.37997	1.28769	1.41762	1.31599	2.6843	high	low	low	low	high	high	low	high	high
SAMaaf505c36f93	1.03831	1.6127	1.39226	1.30956	1.45674	1.38646	1.3087	1.49669	1.3777	2.95841	low	high	low	low	high	high	low	high	high
SAM73663ee4a96e	1.03058	1.54548	1.38098	1.2658	1.41058	1.38305	1.30015	1.43215	1.34638	2.73583	low	low	low	low	high	high	low	high	high
SAM0bdb3428bd13	1.02304	1.41452	1.24712	1.12377	1.31682	1.33108	1.20891	1.37217	1.26318	2.95699	low	low	low	low	low	low	low	low	low
SAM3330c03fdf00	0.946418	1.55563	1.39544	1.23886	1.47231	1.37624	1.40123	1.47804	1.34911	2.59221	low	low	low	low	high	high	high	high	high
SAM0a7c2091dd56	1.03993	1.50646	1.38475	1.20392	1.43015	1.39843	1.3455	1.41715	1.3507	2.74588	low	low	low	low	high	high	high	low	high
SAM7bff231634e9	1.13817	1.64831	1.53254	1.40112	1.60068	1.48649	1.36143	1.4799	1.45091	2.14773	high	high	high	high	high	high	high	high	high
SAM5d1dfd5207f5	1.05086	1.48488	1.33219	1.17823	1.42633	1.39301	1.31313	1.45298	1.34473	2.61693	low	low	low	low	high	high	low	high	high
SAMeb587a68006b	0.896458	1.53726	1.3276	1.15375	1.38194	1.34767	1.31891	1.42806	1.30153	3.00144	low	low	low	low	high	low	low	high	high
SAM99a46b9eec27	0.935051	1.50665	1.21608	1.13938	1.35604	1.32389	1.31115	1.3906	1.27457	2.89541	low	low	low	low	high	low	low	low	high
SAM1ac4e3dee297	1.05705	1.50413	1.32408	1.18834	1.38632	1.4037	1.29105	1.4308	1.33841	2.71311	high	low	low	low	high	high	low	high	high
SAM553c3c35b847	0.926412	1.50983	1.30842	1.16829	1.37573	1.31271	1.29253	1.41951	1.2907	2.76053	low	low	low	low	high	low	low	high	high
SAM3e04eb914f3d	0.972738	1.53224	1.37844	1.20893	1.40995	1.36753	1.31451	1.42721	1.32396	2.75111	low	low	low	low	high	high	low	high	high
SAMc2a1820d4e6b	0.950695	1.4437	1.27398	1.13864	1.38147	1.31718	1.28509	1.40239	1.27276	2.89794	low	low	low	low	high	low	low	low	high
SAM822b226466a1	1.08402	1.50854	1.3698	1.19958	1.40534	1.38206	1.30628	1.47553	1.35235	2.55508	high	low	low	low	high	high	low	high	high
SAMabc151b01ea3	1.01582	1.52278	1.41	1.25961	1.48704	1.38128	1.18804	1.37545	1.32387	2.63136	low	low	low	low	high	high	low	low	high
SAMe1eb5d988760	0.967292	1.65922	1.44307	1.32743	1.47416	1.37651	1.2944	1.47987	1.37715	2.89204	low	high	low	high	high	high	low	high	high
SAMe3210d3632b4	1.08055	1.58744	1.48964	1.32432	1.60549	1.49052	1.2948	1.47502	1.40372	2.76672	high	low	low	low	high	high	low	high	high
SAMb15ad09d6e24	0.996266	1.65028	1.45137	1.34592	1.52651	1.38308	1.26021	1.51615	1.37733	2.69186	low	high	low	high	high	high	low	high	high
SAM7893196e0e89	1.08598	1.63346	1.50329	1.39244	1.59305	1.45327	1.32218	1.47381	1.43546	2.67528	high	high	low	high	high	high	low	high	high
SAM3f446449bf81	1.05556	1.6241	1.49034	1.35358	1.58835	1.46265	1.34427	1.47506	1.42275	2.4828	low	high	low	high	high	high	high	high	high
SAM961d04c42bd9	1.13769	1.62288	1.38977	1.32828	1.53667	1.4069	1.329	1.46901	1.39144	2.80234	high	high	low	high	high	high	low	high	high
SAMb0d11db9aa79	1.06833	1.6118	1.4362	1.29257	1.4721	1.41677	1.27415	1.4589	1.37528	2.60566	high	low	low	low	high	high	low	high	high
SAM19fec8f3b3bd	0.968008	1.60084	1.4637	1.2904	1.48364	1.41912	1.33823	1.4335	1.37534	2.6467	low	low	low	low	high	high	low	high	high
SAM6083aac8db99	1.10692	1.66738	1.52341	1.38978	1.56923	1.46783	1.34351	1.50286	1.43343	2.54832	high	high	high	high	high	high	high	high	high
SAM7ee2b6e4d6b3	0.999097	1.55727	1.37528	1.23412	1.39014	1.35616	1.33466	1.4513	1.34637	2.9229	low	low	low	low	high	high	low	high	high
SAMa90d73f8d891	1.0899	1.58721	1.44206	1.28997	1.52038	1.42035	1.30554	1.4944	1.39358	2.61834	high	low	low	low	high	high	low	high	high
SAMaff272833538	1.0674	1.62753	1.45132	1.35523	1.51339	1.39862	1.31998	1.47533	1.39735	2.73817	high	high	low	high	high	high	low	high	high
SAM415f36ad349e	1.02079	1.56311	1.43324	1.27095	1.52097	1.42143	1.31595	1.40747	1.3681	2.75149	low	low	low	low	high	high	low	low	high
SAM7c67b05aa109	1.08048	1.55925	1.3935	1.29204	1.45317	1.43361	1.29218	1.47299	1.38018	2.63711	high	low	low	low	high	high	low	high	high
SAMad83c9c53537	1.03674	1.53887	1.37724	1.23756	1.42291	1.39383	1.30539	1.45639	1.35328	2.83903	low	low	low	low	high	high	low	high	high
SAM3e8baff50d7a	1.10409	1.63028	1.6031	1.38929	1.59871	1.45856	1.28564	1.45464	1.42076	2.42647	high	high	high	high	high	high	low	high	high
SAM3ee5dcd894f0	1.19159	1.59263	1.3668	1.30575	1.50074	1.4214	1.22836	1.47015	1.37284	2.60837	high	low	low	low	high	high	low	high	high
SAM8a1b0e02ee42	1.19164	1.69181	1.55036	1.4395	1.63341	1.50378	1.34018	1.57453	1.481	2.60668	high	high	high	high	high	high	high	high	high
SAMd7d57ee3a863	1.02979	1.63429	1.53681	1.33439	1.57509	1.45616	1.36485	1.48986	1.4271	2.76201	low	high	high	high	high	high	high	high	high
SAMeb29625f76a5	1.06584	1.57804	1.33518	1.29886	1.53122	1.39003	1.26276	1.5	1.3656	2.88815	high	low	low	low	high	high	low	high	high
SAM563d6233dfa2	1.13705	1.49285	1.43533	1.26129	1.46021	1.33792	1.27083	1.42816	1.3651	2.67043	high	low	low	low	high	low	low	high	high
SAM4581bac493af	1.13801	1.59162	1.47469	1.33419	1.57342	1.45361	1.31208	1.43289	1.39396	2.6255	high	low	low	high	high	high	low	high	high
SAMa1871f491b02	0.977314	1.5417	1.39213	1.22635	1.37829	1.3493	1.22918	1.41051	1.3259	2.29553	low	low	low	low	high	high	low	low	high
SAM30cf07d4874f	0.927816	1.5198	1.34723	1.18909	1.38435	1.28402	1.30864	1.39356	1.28928	2.77628	low	low	low	low	high	low	low	low	high
SAM31291c256373	1.06236	1.60925	1.42853	1.3067	1.53505	1.39033	1.31608	1.44475	1.36668	2.87741	high	low	low	low	high	high	low	high	high
SAMd135d5867fe3	0.99049	1.69255	1.50807	1.43817	1.58979	1.42132	1.30464	1.4995	1.42392	2.5731	low	high	low	high	high	high	low	high	high
SAM9e11ec6bea80	1.1415	1.66842	1.55624	1.39457	1.63674	1.51899	1.30861	1.49444	1.46511	2.69653	high	high	high	high	high	high	low	high	high
SAM065890737112	0.992792	1.62204	1.46961	1.33916	1.46976	1.36794	1.37058	1.50061	1.38532	2.53115	low	high	low	high	high	high	high	high	high
SAMb470eb8f04be	0.990338	1.62343	1.48831	1.32806	1.51452	1.42072	1.31209	1.47758	1.40086	2.86144	low	high	low	high	high	high	low	high	high
SAM675a12a09c15	0.960893	1.41144	1.19182	1.08381	1.33499	1.31479	1.29617	1.38381	1.25364	2.92154	low	low	low	low	low	low	low	low	low
SAM1e9c4d1d39ae	1.14856	1.63176	1.52567	1.36792	1.51578	1.43266	1.39239	1.4675	1.4265	2.52158	high	high	high	high	high	high	high	high	high
SAM5a2347c0498a	1.11881	1.71231	1.52154	1.4359	1.63652	1.45918	1.32223	1.55374	1.44852	2.50882	high	high	low	high	high	high	low	high	high
SAM0571f17f4045	1.15018	1.69925	1.56862	1.41786	1.59643	1.43694	1.43446	1.51991	1.45846	2.34811	high	high	high	high	high	high	high	high	high
SAM4b7ea015fd9e	0.939813	1.49291	1.36004	1.23664	1.33702	1.33802	1.29919	1.38817	1.32856	2.66423	low	low	low	low	low	low	low	low	high
SAM9306c5c92444	1.12013	1.63092	1.50984	1.37822	1.58358	1.45466	1.24957	1.50456	1.41994	2.5189	high	high	low	high	high	high	low	high	high
SAMb15ac6e4c4ef	1.08329	1.58859	1.38776	1.29657	1.48432	1.37905	1.3036	1.47243	1.3649	2.51338	high	low	low	low	high	high	low	high	high
SAM28e6031ac18b	0.993617	1.49587	1.3299	1.18278	1.39265	1.39892	1.31853	1.46369	1.3332	2.72704	low	low	low	low	high	high	low	high	high
SAMd86389d0d768	0.958336	1.45699	1.23805	1.1457	1.39426	1.40343	1.30141	1.42424	1.29994	2.73295	low	low	low	low	high	high	low	high	high
SAM63b2189c36d7	1.03168	1.49084	1.34057	1.19487	1.37094	1.36015	1.2876	1.41727	1.33082	2.5892	low	low	low	low	high	high	low	low	high
SAM18be5b395318	1.06522	1.70773	1.54932	1.42463	1.59628	1.46978	1.3775	1.5082	1.45033	2.59466	high	high	high	high	high	high	high	high	high
SAM0d855cff64e6	1.0533	1.67304	1.51061	1.38352	1.60975	1.53685	1.39381	1.50494	1.46164	2.46852	low	high	low	high	high	high	high	high	high
SAM6cbc10abddb0	0.970788	1.58681	1.4569	1.32946	1.55054	1.40256	1.36051	1.45496	1.38717	2.60453	low	low	low	high	high	high	high	high	high
SAMdee1011782cd	0.937795	1.42342	1.20698	1.08755	1.30818	1.30918	1.26212	1.38182	1.24315	2.86694	low	low	low	low	low	low	low	low	low
SAMe9475f77504b	0.923719	1.5874	1.40879	1.28559	1.4316	1.35559	1.22252	1.44381	1.34044	2.84248	low	low	low	low	high	high	low	high	high
SAMa535fcdf18a0	0.980345	1.67192	1.46535	1.3786	1.54738	1.43863	1.29825	1.47019	1.40147	2.70356	low	high	low	high	high	high	low	high	high
SAM7746b76437e6	1.03062	1.52172	1.32187	1.20918	1.39005	1.38363	1.33568	1.43363	1.34273	2.69611	low	low	low	low	high	high	low	high	high
SAM548551ef782c	1.15701	1.76269	1.63188	1.52376	1.61942	1.5013	1.36045	1.55791	1.51382	2.58133	high	high	high	high	high	high	high	high	high
SAM203dcf14f927	1.12975	1.6529	1.49234	1.36264	1.55518	1.3879	1.37777	1.45097	1.40041	2.56547	high	high	low	high	high	high	high	high	high
SAMe41b1e773582	1.14844	1.64998	1.50274	1.39931	1.60754	1.48683	1.36799	1.54249	1.45578	2.78015	high	high	low	high	high	high	high	high	high
SAM978a587b207e	1.10203	1.64131	1.4876	1.35849	1.55641	1.44201	1.293	1.46167	1.40126	2.7535	high	high	low	high	high	high	low	high	high
SAM5234688806a7	1.06284	1.50106	1.34215	1.18277	1.39476	1.34478	1.29681	1.43607	1.32123	2.54979	high	low	low	low	high	low	low	high	high
SAM2c9586161ce6	1.05408	1.66294	1.493	1.40028	1.52231	1.43518	1.31757	1.50599	1.42778	2.47298	low	high	low	high	high	high	low	high	high
SAM76a431ba6ce1	0.936515	1.47978	1.26068	1.12987	1.36874	1.30681	1.21603	1.377	1.26014	2.69201	low	low	low	low	high	low	low	low	low
SAM7a9093b9c7e9	0.764405	1.46268	1.22149	1.07173	1.30928	1.25956	1.26913	1.39107	1.22051	2.88502	low	low	low	low	low	low	low	low	low
SAM8f2275c36e8c	1.0498	1.60534	1.38313	1.32203	1.46905	1.41655	1.28729	1.45041	1.37765	2.67441	low	low	low	low	high	high	low	high	high
SAMab8052a03398	0.929837	1.42951	1.21947	1.10396	1.31856	1.31181	1.29302	1.41239	1.25643	2.9277	low	low	low	low	low	low	low	low	low
SAMd3bd67996035	0.985377	1.59404	1.49429	1.27917	1.43819	1.33071	1.32076	1.44438	1.3587	2.61156	low	low	low	low	high	low	low	high	high
SAMfddc359e862b	1.03047	1.5437	1.48246	1.29491	1.50759	1.38865	1.22251	1.44827	1.36849	2.74461	low	low	low	low	high	high	low	high	high
SAM753d4bb52dbe	0.952137	1.57525	1.38986	1.2956	1.49815	1.41471	1.29352	1.45252	1.35971	2.91936	low	low	low	low	high	high	low	high	high
SAMd3601288319e	1.03838	1.63823	1.435	1.32662	1.51661	1.40926	1.35525	1.51918	1.39515	2.81519	low	high	low	high	high	high	high	high	high
SAM59f392864f5d	0.992861	1.60323	1.42979	1.30876	1.47732	1.33066	1.28688	1.46192	1.35056	2.77147	low	low	low	low	high	low	low	high	high
SAM26104d5adc89	0.920261	1.5128	1.26518	1.17167	1.33917	1.33609	1.24554	1.39703	1.29024	2.9309	low	low	low	low	low	low	low	low	high
SAMba1a34b5a060	1.14839	1.60079	1.51349	1.33709	1.55153	1.41667	1.35403	1.47199	1.41855	2.81695	high	low	low	high	high	high	high	high	high
SAM18a4dabbc557	1.15951	1.66318	1.5672	1.41164	1.57478	1.47214	1.27405	1.52141	1.44499	2.36157	high	high	high	high	high	high	low	high	high
SAMfb7aec7cb0e2	1.08867	1.65066	1.55171	1.37635	1.56691	1.41696	1.34963	1.46603	1.42167	2.47599	high	high	high	high	high	high	high	high	high
SAMfed609955db9	0.949101	1.58461	1.3563	1.25879	1.45627	1.37859	1.30575	1.447	1.34499	2.8603	low	low	low	low	high	high	low	high	high
SAMb8070b7937e7	0.986595	1.4827	1.26405	1.18834	1.41024	1.39514	1.27446	1.43666	1.31147	2.7307	low	low	low	low	high	high	low	high	high
SAMf2aae1443f67	1.14132	1.51077	1.35439	1.23633	1.46438	1.39914	1.29792	1.43141	1.35629	2.73599	high	low	low	low	high	high	low	high	high
SAM2bba8cb35e48	0.900581	1.50009	1.25725	1.15813	1.35271	1.33682	1.18229	1.40919	1.2812	2.88678	low	low	low	low	high	low	low	low	high
SAMcee0fa8c05b4	1.064	1.57559	1.43721	1.31876	1.5408	1.42921	1.22445	1.49964	1.3884	2.68106	high	low	low	low	high	high	low	high	high
SAM5c139c5c1c4f	1.01793	1.54694	1.41936	1.22989	1.45628	1.42186	1.36268	1.45089	1.37391	2.52064	low	low	low	low	high	high	high	high	high
SAMc1251c7bfee2	1.12574	1.63772	1.52569	1.374	1.60317	1.48625	1.36532	1.52893	1.45903	2.38172	high	high	high	high	high	high	high	high	high
SAM6780ed436b55	1.12864	1.62007	1.5289	1.36642	1.61814	1.47966	1.3107	1.49212	1.44196	2.76263	high	high	high	high	high	high	low	high	high
SAM85f0a3ac1c45	1.01525	1.59298	1.41185	1.3102	1.45659	1.42756	1.30166	1.49196	1.38688	2.79788	low	low	low	low	high	high	low	high	high
SAM9d2494119c05	1.0927	1.61004	1.4554	1.32517	1.51319	1.42172	1.32686	1.44742	1.38543	2.66165	high	low	low	low	high	high	low	high	high
SAM9410b866974a	0.993096	1.51483	1.36046	1.2017	1.41755	1.37012	1.32009	1.39243	1.32064	2.86719	low	low	low	low	high	high	low	low	high
SAM5d989c86255e	1.02794	1.64277	1.49159	1.34748	1.53599	1.41371	1.2798	1.43381	1.38582	2.95571	low	high	low	high	high	high	low	high	high
SAM27299aed7681	1.08371	1.5928	1.44748	1.33696	1.51561	1.41501	1.31486	1.52547	1.40384	2.86496	high	low	low	high	high	high	low	high	high
SAM49d48750e294	0.940997	1.42486	1.22757	1.09611	1.27282	1.2844	1.2195	1.33968	1.24407	2.9384	low	low	low	low	low	low	low	low	low
SAMd43f8933066b	0.992737	1.56193	1.38903	1.2338	1.40282	1.31854	1.22501	1.39029	1.30341	2.72619	low	low	low	low	high	low	low	low	high
SAM7aa01fc49a80	0.872642	1.41793	1.1899	1.06363	1.30946	1.23036	1.1613	1.39033	1.21029	2.95391	low	low	low	low	low	low	low	low	low
SAM0257bbbbd388	1.13656	1.64775	1.53949	1.36464	1.58518	1.41229	1.28566	1.48902	1.41431	2.53348	high	high	high	high	high	high	low	high	high
SAMc919aebc7fdd	0.909795	1.54721	1.27068	1.19985	1.41577	1.29847	1.30719	1.41184	1.28374	2.67283	low	low	low	low	high	low	low	low	high
SAMa321770ac31c	1.18616	1.69848	1.55544	1.4467	1.60502	1.4563	1.40416	1.49572	1.47088	2.46674	high	high	high	high	high	high	high	high	high
SAM3894ac3956a5	0.958998	1.48619	1.28469	1.1803	1.40357	1.35356	1.23381	1.41806	1.2947	2.86919	low	low	low	low	high	high	low	high	high
SAM3779e979db6b	0.90707	1.41967	1.23043	1.05485	1.29557	1.292	1.26982	1.37806	1.24154	2.83143	low	low	low	low	low	low	low	low	low
SAM1c0ecfb3eb63	1.04578	1.5898	1.46019	1.29545	1.49399	1.39982	1.3326	1.46652	1.38264	2.81036	low	low	low	low	high	high	low	high	high
SAMbf91f27e7f9b	0.890966	1.60814	1.40963	1.25486	1.4535	1.33922	1.34576	1.43676	1.33103	2.89177	low	low	low	low	high	low	high	high	high
SAMbcb07ba81cee	1.07033	1.58572	1.5393	1.30122	1.54914	1.35617	1.27244	1.49173	1.3929	2.57672	high	low	high	low	high	high	low	high	high
SAM9aa6a095a9d6	0.931433	1.53171	1.3858	1.16573	1.40195	1.33548	1.29597	1.38792	1.30934	2.73909	low	low	low	low	high	low	low	low	high
SAM957378bd907f	0.958468	1.56834	1.40688	1.24294	1.48106	1.39098	1.38182	1.49652	1.36095	2.44757	low	low	low	low	high	high	high	high	high
SAMf82bbdc267c8	1.05561	1.47551	1.34029	1.18342	1.41799	1.39476	1.34772	1.44364	1.33907	2.94788	low	low	low	low	high	high	high	high	high
SAM2624229effe8	0.887085	1.37848	1.18372	1.07904	1.31828	1.30711	1.35608	1.38101	1.24457	3.14773	low	low	low	low	low	low	high	low	low
SAMd2492b2a31bb	0.970607	1.57807	1.40826	1.26749	1.48209	1.39554	1.28501	1.43831	1.35436	2.90053	low	low	low	low	high	high	low	high	high
SAM670649e105b5	1.04323	1.54155	1.35449	1.24597	1.46779	1.36259	1.21289	1.42331	1.32625	2.91682	low	low	low	low	high	high	low	high	high
SAM91c47b054ffb	1.19291	1.73353	1.58219	1.47813	1.61196	1.51884	1.36111	1.57183	1.50532	2.55637	high	high	high	high	high	high	high	high	high
SAM491e341d5a82	1.14411	1.70569	1.52758	1.42136	1.64066	1.48987	1.35408	1.53052	1.46185	2.92567	high	high	high	high	high	high	high	high	high
SAM5fe7a81a39dd	1.0039	1.5993	1.465	1.28619	1.47033	1.32958	1.29969	1.42818	1.35279	2.67043	low	low	low	low	high	low	low	high	high
SAM29da928587ad	1.05291	1.47229	1.30772	1.20105	1.43362	1.33946	1.2615	1.40716	1.3137	2.80782	low	low	low	low	high	low	low	low	high
SAM0a0f2bac4b20	0.968084	1.60183	1.44998	1.29195	1.52701	1.39866	1.31289	1.46389	1.37437	2.67665	low	low	low	low	high	high	low	high	high
SAM8e469834acc1	0.929058	1.42442	1.19799	1.09963	1.31577	1.29864	1.21216	1.39165	1.24503	2.89674	low	low	low	low	low	low	low	low	low
SAM8e43e9caf307	1.0228	1.64672	1.51163	1.37015	1.51266	1.38854	1.32053	1.50421	1.40344	2.50533	low	high	low	high	high	high	low	high	high
SAM99b1f6a9534e	1.00857	1.62782	1.44953	1.34931	1.47802	1.37751	1.33019	1.48713	1.38759	2.71574	low	high	low	high	high	high	low	high	high
SAM12502d970c10	0.950578	1.53186	1.30033	1.23793	1.41177	1.33704	1.24064	1.42946	1.31411	2.75771	low	low	low	low	high	low	low	high	high
SAM9681450bbc90	0.902767	1.56562	1.41726	1.24615	1.38903	1.29559	1.33236	1.3979	1.3191	2.89696	low	low	low	low	high	low	low	low	high
SAM7d7c54623618	1.14703	1.71907	1.66472	1.50006	1.70261	1.52942	1.29302	1.54055	1.50942	2.80314	high	high	high	high	high	high	low	high	high
SAM181b638b8248	0.837248	1.4711	1.23271	1.0816	1.34028	1.28581	1.22904	1.38323	1.23097	2.84183	low	low	low	low	low	low	low	low	low
SAMbfdffb97c446	1.00828	1.64112	1.52497	1.35841	1.52035	1.40193	1.27745	1.43096	1.3912	2.77466	low	high	high	high	high	high	low	high	high
SAM3b15b4c6311d	1.08023	1.60014	1.52882	1.326	1.58761	1.50505	1.27034	1.46237	1.42291	2.75166	high	low	high	high	high	high	low	high	high
SAM00b9e5c52da9	0.890639	1.5091	1.35359	1.15455	1.41025	1.34089	1.24216	1.42297	1.29997	2.85206	low	low	low	low	high	low	low	high	high
SAM59b825252c0d	1.03384	1.60772	1.50595	1.3707	1.57904	1.43018	1.35675	1.47092	1.41384	2.8108	low	low	low	high	high	high	high	high	high
SAM1c8b086175ca	0.962157	1.45565	1.20668	1.13475	1.35472	1.3292	1.19094	1.37407	1.25574	3.03715	low	low	low	low	high	low	low	low	low
SAMeaa477a5384b	1.16154	1.6942	1.57302	1.39299	1.53946	1.40381	1.40872	1.45512	1.42867	2.47163	high	high	high	high	high	high	high	high	high
SAM1dda30f1c5be	0.921484	1.51886	1.34676	1.18451	1.3868	1.31907	1.22898	1.39741	1.29142	3.03037	low	low	low	low	high	low	low	low	high
SAM9eebdef2858a	1.09221	1.69239	1.54018	1.3752	1.59508	1.51342	1.33252	1.50647	1.44874	2.70246	high	high	high	high	high	high	low	high	high
SAM9daccafc18db	0.9176	1.51845	1.45438	1.2412	1.3883	1.30899	1.33562	1.42247	1.33889	2.86726	low	low	low	low	high	low	low	high	high
SAM2eb07dedf07f	0.925083	1.57438	1.44748	1.21077	1.37869	1.32593	1.3416	1.40952	1.32388	2.73014	low	low	low	low	high	low	high	low	high
SAM25510f300d79	1.16438	1.61373	1.50232	1.34399	1.61364	1.5205	1.38547	1.51133	1.44393	2.47213	high	high	low	high	high	high	high	high	high
SAMbda79f955628	1.06647	1.61524	1.42846	1.338	1.44659	1.36972	1.33572	1.45338	1.37547	2.65857	high	high	low	high	high	high	low	high	high
SAM9b9d48b0b02c	1.19375	1.75525	1.58104	1.48117	1.63648	1.45589	1.3832	1.51812	1.48073	2.60571	high	high	high	high	high	high	high	high	high
SAMff41c4e8c08f	0.916414	1.4578	1.22825	1.1176	1.33582	1.3115	1.24574	1.40435	1.26525	2.93862	low	low	low	low	low	low	low	low	low
SAMc97f35a29d16	1.0835	1.45081	1.36974	1.18423	1.45839	1.39006	1.34326	1.43797	1.33545	2.81546	high	low	low	low	high	high	high	high	high
SAM187e056d6a2a	1.05585	1.49644	1.29613	1.21767	1.45757	1.37438	1.2624	1.41844	1.31508	2.90797	low	low	low	low	high	high	low	high	high
SAMbc8dc3a7b54e	1.25775	1.64454	1.62524	1.40574	1.61095	1.45069	1.33371	1.48154	1.45134	2.42449	high	high	high	high	high	high	low	high	high
SAM7b40007f4aa4	1.13733	1.66707	1.61122	1.44278	1.65682	1.46177	1.32002	1.52969	1.46839	2.53814	high	high	high	high	high	high	low	high	high
SAM568ce160abd9	0.764501	1.28353	1.06854	0.959576	1.24322	1.26292	1.15295	1.36633	1.15908	2.9068	low	low	low	low	low	low	low	low	low
SAM14938611a2d3	1.0559	1.59255	1.43424	1.30178	1.48864	1.38959	1.27354	1.46287	1.36305	2.7394	high	low	low	low	high	high	low	high	high
SAM1a87df750b9d	1.02721	1.63663	1.51045	1.38346	1.58254	1.42601	1.29774	1.45057	1.40475	2.67705	low	high	low	high	high	high	low	high	high
SAMae02629a97f7	1.03375	1.54731	1.42717	1.24175	1.44358	1.43368	1.31077	1.46089	1.36922	2.63201	low	low	low	low	high	high	low	high	high
SAM47fc46c3d6be	0.97651	1.68754	1.56924	1.36917	1.5852	1.44048	1.27713	1.48166	1.40787	2.61851	low	high	high	high	high	high	low	high	high
SAM7829a341b9f3	1.14506	1.57986	1.57207	1.38107	1.57487	1.4354	1.2931	1.47188	1.42246	2.5368	high	low	high	high	high	high	low	high	high
SAM0f956e757453	0.932768	1.4246	1.21682	1.10651	1.28933	1.29852	1.1892	1.37501	1.23727	2.79201	low	low	low	low	low	low	low	low	low
SAMaf42c1541269	1.08451	1.62939	1.49845	1.37306	1.52691	1.43327	1.2973	1.46817	1.39581	2.60087	high	high	low	high	high	high	low	high	high
SAM09c84ec0cf34	1.03677	1.48414	1.24557	1.17832	1.4323	1.41207	1.23774	1.41694	1.30651	2.72232	low	low	low	low	high	high	low	low	high
SAM7538ad9ff524	1.11331	1.45286	1.34458	1.23022	1.43717	1.37586	1.17241	1.46783	1.32678	2.4713	high	low	low	low	high	high	low	high	high
SAM95c70496ffb5	0.982767	1.44452	1.3308	1.1192	1.34024	1.31366	1.23467	1.37727	1.26633	2.85606	low	low	low	low	low	low	low	low	low
SAM7edacb3deb65	0.933333	1.70069	1.54237	1.37696	1.49744	1.37405	1.38577	1.454	1.40097	2.39782	low	high	high	high	high	high	high	high	high
SAMb2e4a082541a	0.963249	1.48853	1.32465	1.14373	1.37281	1.35588	1.37387	1.46006	1.30841	2.55848	low	low	low	low	high	high	high	high	high
SAM771445e92421	0.824746	1.44358	1.26643	1.09452	1.29058	1.27322	1.24485	1.37585	1.23791	2.95187	low	low	low	low	low	low	low	low	low
SAM59fda9035d1d	0.94016	1.4454	1.27922	1.09763	1.32259	1.34527	1.24487	1.38757	1.26202	2.89814	low	low	low	low	low	low	low	low	low
SAM727c0e92a2a7	1.08129	1.62568	1.47545	1.33626	1.53274	1.37289	1.35491	1.46328	1.37945	2.52127	high	high	low	high	high	high	high	high	high
SAM6f2a102a99df	1.00462	1.59667	1.50703	1.33657	1.47794	1.38459	1.2095	1.46597	1.37757	2.59774	low	low	low	high	high	high	low	high	high
SAMe56c96c51190	0.874901	1.49533	1.27768	1.13245	1.32452	1.32337	1.24284	1.37176	1.26021	2.72621	low	low	low	low	low	low	low	low	low
SAM2b672f4336c7	0.953163	1.52687	1.31235	1.22294	1.3867	1.33787	1.31584	1.40736	1.30497	2.57129	low	low	low	low	high	low	low	low	high
SAM1ab1b28d9f2b	0.988562	1.63557	1.61778	1.39319	1.55865	1.40424	1.23547	1.48897	1.41258	2.61766	low	high	high	high	high	high	low	high	high
SAM1bcc62d8290c	1.26846	1.7084	1.68315	1.47029	1.71993	1.52607	1.34328	1.51416	1.51021	2.44228	high	high	high	high	high	high	high	high	high
SAM6662f5181f87	1.00192	1.53234	1.35241	1.21883	1.43579	1.34919	1.21444	1.46266	1.3118	2.92729	low	low	low	low	high	high	low	high	high
SAMe0c49ea0df5d	1.04491	1.49663	1.34445	1.19262	1.4174	1.37452	1.29888	1.43999	1.3216	2.7976	low	low	low	low	high	high	low	high	high
SAM59289ca42c99	0.99071	1.44975	1.26887	1.13167	1.35189	1.34768	1.19426	1.36752	1.26324	2.67931	low	low	low	low	high	low	low	low	low
SAM18b9351e265a	1.12283	1.63617	1.4942	1.3662	1.58067	1.44037	1.35015	1.47728	1.41571	2.85692	high	high	low	high	high	high	high	high	high
SAM7fb7a13c096b	1.10404	1.53611	1.42526	1.2326	1.46251	1.35044	1.27711	1.39848	1.32884	2.67235	high	low	low	low	high	high	low	low	high
SAM87a8e18eb45b	1.1087	1.65975	1.43982	1.38307	1.52412	1.45227	1.33642	1.50917	1.41706	2.40851	high	high	low	high	high	high	low	high	high
SAM1f3c93814cb9	1.19176	1.5502	1.40258	1.29138	1.52902	1.3962	1.26586	1.4291	1.36321	2.79423	high	low	low	low	high	high	low	high	high
SAM5fc9ae0aed1f	1.03289	1.62112	1.48323	1.3344	1.51514	1.41806	1.29846	1.46779	1.38795	2.68361	low	high	low	high	high	high	low	high	high
SAM9725303dce0c	1.04782	1.58691	1.46726	1.27376	1.40944	1.32517	1.29113	1.44672	1.34268	2.41229	low	low	low	low	high	low	low	high	high
SAM6ff654a20f98	0.984003	1.48218	1.30046	1.20181	1.41188	1.3587	1.18481	1.42687	1.29252	2.90371	low	low	low	low	high	high	low	high	high
SAM65afda25b920	0.819368	1.48883	1.30138	1.08189	1.2689	1.24992	1.20829	1.38251	1.22308	2.67327	low	low	low	low	low	low	low	low	low
SAMef0e3d2415fd	0.920049	1.42013	1.22582	1.05866	1.2759	1.28145	1.28986	1.39043	1.2309	2.78618	low	low	low	low	low	low	low	low	low
SAM07a93a28f801	1.11423	1.64023	1.43723	1.42687	1.53877	1.40453	1.27438	1.43415	1.39421	2.71532	high	high	low	high	high	high	low	high	high
SAM94859b440b1d	1.09513	1.51425	1.3451	1.23649	1.44062	1.37754	1.29294	1.45353	1.33728	2.67583	high	low	low	low	high	high	low	high	high
SAM58e7832f4e7d	0.98481	1.35964	1.18994	1.05529	1.2511	1.26889	1.27435	1.39062	1.23573	2.50906	low	low	low	low	low	low	low	low	low
SAMc57eadb2d82b	1.11405	1.57506	1.40174	1.32976	1.5406	1.46045	1.29139	1.49326	1.39901	2.53882	high	low	low	high	high	high	low	high	high
SAMd5ab7fbfab4e	1.05866	1.62337	1.46598	1.32765	1.45784	1.36115	1.31146	1.48017	1.37626	2.56285	high	high	low	high	high	high	low	high	high
SAM5767dd75d142	1.12996	1.60494	1.48552	1.34942	1.55915	1.43284	1.29433	1.41799	1.38675	2.62257	high	low	low	high	high	high	low	high	high
SAMaabf4afe4213	1.22069	1.65762	1.59579	1.41337	1.58932	1.50863	1.30304	1.51834	1.46986	2.60138	high	high	high	high	high	high	low	high	high
SAMcc7a42d87e9c	1.0677	1.59377	1.40885	1.29936	1.458	1.42456	1.31992	1.42761	1.36927	2.63343	high	low	low	low	high	high	low	high	high
SAMce39dd79b441	1.15056	1.66293	1.49223	1.40078	1.5971	1.47676	1.28299	1.51472	1.43971	2.58981	high	high	low	high	high	high	low	high	high
SAM75f12d1a55fc	0.964364	1.50166	1.3565	1.16669	1.3799	1.30594	1.23679	1.3711	1.27487	2.76513	low	low	low	low	high	low	low	low	high
SAM6964a6d7b967	1.18516	1.60064	1.55155	1.37817	1.56918	1.48088	1.22873	1.49069	1.42598	2.39095	high	low	high	high	high	high	low	high	high
SAM3b1066e5801b	0.928266	1.48099	1.40692	1.18378	1.39802	1.33148	1.24237	1.41043	1.29933	2.61199	low	low	low	low	high	low	low	low	high
SAMf20b827dca51	0.965629	1.52027	1.35081	1.20573	1.424	1.3477	1.29079	1.44525	1.31446	2.67061	low	low	low	low	high	low	low	high	high
SAM6792d6e98068	1.00673	1.46339	1.25176	1.16523	1.35038	1.36363	1.31859	1.41328	1.30151	2.57158	low	low	low	low	high	high	low	low	high
SAM31d9176e11fb	1.16388	1.63977	1.53398	1.37539	1.48793	1.47241	1.31625	1.46472	1.4207	2.5462	high	high	high	high	high	high	low	high	high
SAM04c589eb3fb3	1.0989	1.5395	1.33698	1.27775	1.45791	1.43965	1.2258	1.43421	1.35223	2.63523	high	low	low	low	high	high	low	high	high
SAM5cc2d9036053	1.03606	1.45057	1.25954	1.14534	1.34174	1.28476	1.21187	1.40873	1.26018	3.05177	low	low	low	low	low	low	low	low	low
SAMb8101c538753	1.15667	1.69539	1.59406	1.44391	1.65038	1.47102	1.33403	1.53697	1.46896	2.61788	high	high	high	high	high	high	low	high	high
SAM80c6183220e6	1.01165	1.54731	1.45003	1.24922	1.47862	1.40491	1.24528	1.39667	1.35353	2.61087	low	low	low	low	high	high	low	low	high
SAM572f19794c96	1.12182	1.6151	1.45806	1.38039	1.60204	1.49337	1.32891	1.51032	1.431	2.78793	high	high	low	high	high	high	low	high	high
SAM1abf01dd4544	1.04103	1.62589	1.43869	1.31337	1.49698	1.38441	1.28744	1.42118	1.35272	2.55394	low	high	low	low	high	high	low	high	high
SAM1f83ebd6be9b	1.04538	1.55033	1.46864	1.26067	1.52938	1.41005	1.29011	1.45635	1.36985	2.75236	low	low	low	low	high	high	low	high	high
SAM1f66db567eb5	1.12824	1.67229	1.55039	1.40105	1.6222	1.4803	1.27481	1.47194	1.43904	2.61951	high	high	high	high	high	high	low	high	high
SAM4918c524b83a	1.06044	1.53235	1.34877	1.22367	1.42178	1.39422	1.25226	1.4254	1.32883	2.70381	high	low	low	low	high	high	low	high	high
SAMa0ca029b7afd	1.04559	1.51755	1.39725	1.18757	1.38471	1.33393	1.29972	1.411	1.30962	2.70898	low	low	low	low	high	low	low	low	high
SAM6157c8f38b72	1.00829	1.5146	1.33504	1.19802	1.46929	1.41078	1.26115	1.42806	1.3182	3.03475	low	low	low	low	high	high	low	high	high
SAMe7e4f7c076a7	1.02731	1.49582	1.39994	1.18857	1.47099	1.40029	1.26267	1.41545	1.31975	2.77665	low	low	low	low	high	high	low	low	high
SAMbe25e2c88f3e	1.04739	1.58678	1.59819	1.32539	1.49458	1.42205	1.2401	1.36147	1.39168	2.36539	low	low	high	low	high	high	low	low	high
SAM4caabd64e7fd	0.98617	1.49272	1.33447	1.18545	1.40769	1.38752	1.29023	1.44971	1.31965	2.58716	low	low	low	low	high	high	low	high	high
SAMc6eff056c89a	0.925341	1.45441	1.33936	1.12729	1.33596	1.34343	1.33195	1.41094	1.29495	2.70332	low	low	low	low	low	low	low	low	high
SAM5cfa1699bdb7	1.00005	1.52072	1.30232	1.19182	1.40578	1.33716	1.21187	1.38394	1.27963	2.76883	low	low	low	low	high	low	low	low	high
SAMda4d892fddc8	0.951433	1.48558	1.25909	1.16537	1.3119	1.36761	1.29281	1.41499	1.28397	2.73802	low	low	low	low	low	high	low	low	high
SAM3a1c9632ff7b	1.07129	1.51522	1.31277	1.2833	1.46558	1.43442	1.28992	1.45991	1.35394	2.83612	high	low	low	low	high	high	low	high	high
SAM8b4b8b0f9e73	0.937131	1.43033	1.24248	1.0512	1.2825	1.27816	1.27646	1.37549	1.22563	2.84277	low	low	low	low	low	low	low	low	low
SAMe3d4266775a9	1.06215	1.62859	1.51466	1.35592	1.48421	1.39194	1.35329	1.49329	1.40107	2.76367	high	high	low	high	high	high	high	high	high
SAM2de7cffb5f72	1.17898	1.63541	1.50502	1.32566	1.55297	1.44161	1.30165	1.48701	1.41151	2.65038	high	high	low	low	high	high	low	high	high

## Sheet: Sheet5
Table S5: Clinical and molecular characteristics of TCGA BLCA
ID	Age	Subtype	Histological_Grade	Tobacco_History	Gender	Ethnicity	Race	DDR_Group	OS	Status	TMB	B Cells Naive	B Cells Memory	Plasma Cells	T Cells CD8	T Cells CD4 Naive	T Cells CD4 Memory Resting	T Cells CD4 Memory Activated	T Cells Follicular Helper	T Cells Regulatory Tregs	T Cells gamma delta	NK Cells Resting	NK Cells Activated	Monocytes	Macrophages M0	Macrophages M1	Macrophages M2	Dendritic Cells Resting	Dendritic Cells Activated	Mast Cells Resting	Mast Cells Activated	Eosinophils	Neutrophils	Immune Subtype	TCGA Subtype	Stromal Fraction	TIL Regional Fraction	Intratumor Heterogeneity	TGF-beta Response	SNV Neoantigens	Indel Neoantigens	Silent Mutation Rate	Nonsilent Mutation Rate	Number of Segments	Fraction Altered	Aneuploidy Score	Homologous Recombination Defects	BCR Evenness	BCR Shannon
TCGA-FD-A3SS	66	Non-Papillary	High Grade	4	Male	Other	White	High	13.0333	1	10.4211	0	0	0.0516767	0.0673062	0.0588141	0	0	0.0717857	0	0	0.0920544	0	0.0614313	0	0.0136005	0.322558	0	0.197185	0	0.0635882	0	0	C2	BLCA.2	0.24	3.88879	0.25	-0.0985	177	79	4.35461	12.0929	146	0.779888	8	34	0.999885	1.09849
TCGA-FD-A43S	71	Non-Papillary	High Grade	2	Female	Other	White	Low	15.1667	0	0.0263158	0.0864688	0.0476281	0.0578855	0.231665	0	0	0	0.185504	0.102447	0	0	0.0676766	0.0186312	0.00116394	0.00705477	0.129992	0	0	0.0638831	0	0	0	C3	NA	0	10.6002	0	0.426	NA	NA	0	0	43	2.88e-05	0	0	0.814209	2.51675
TCGA-UY-A78K	60	Papillary	High Grade	2	Male	Other	White	High	17.8667	1	19.0789	0.0334577	0.170431	0.149686	0.129606	0	0.0767426	0	0.109634	0.0495256	0	0.00372196	0.0104845	0.0114756	0.0151115	0.075173	0.159598	0	0	0.00535294	0	0	0	C2	NA	0.73	9.99563	0.44	-0.2661	343	189	6.14545	21.409	207	0.576628	22	51	0.896537	2.84924
TCGA-DK-A2HX	80	Non-Papillary	High Grade	3	Female	Other	White	Low	47.3333	1	2.42105	0.0177249	0	0.0197658	0.115164	0	0.176312	0	0	0.00659488	0	0	0.0354735	0.0659227	0.0159689	0.0110706	0.270021	0.00791944	0.0411505	0.209372	0	0	0.00753921	C1	BLCA.2	0.51	NA	0.13	0.7287	37	11	0.815417	2.56274	196	0.598663	18	24	0.534758	1.112
TCGA-DK-A1A3	60	NA	High Grade	3	Male	Other	White	Low	22.1667	1	13.3947	0.127655	0	0.127328	0.0828904	0	0.0634383	0	0.0329132	0.0318561	0	0	0.0383897	0.0156875	0.044317	0.045659	0.24294	0	0.0453742	0.101551	0	0	0	C1	BLCA.2	0.57	NA	0.09	0.2224	214	7	5.81834	16.1033	261	0.644181	18	26	0.92193	2.43303
TCGA-GC-A6I3	90	Non-Papillary	High Grade	3	Female	Other	Black or African American	High	NA	NA	4.89474	0	0.0752523	0.0895268	0.166395	0	0	0.0136212	0.194156	0.063907	0.0284564	0	0.0272417	0.0296178	0.0402597	0.024497	0.198328	0	0.0360962	0.0126455	0	0	0	C2	NA	0.68	12.0039	0.27	-0.2249	102	0	2.24584	5.58506	199	0.585091	16	40	0.890796	2.93592
TCGA-XF-AAMJ	70	Non-Papillary	High Grade	1	Male	Other	Asian	Low	55.6667	1	0.947368	0.0997858	0	0.122839	0.107287	0	0.0120961	0	0.0782467	0.0061015	0	0.0334318	0.0156139	0.00841141	0.114878	0.0689645	0.202989	0.00921728	0.00374176	0.0986486	0	0	0.0177484	C2	NA	0.76	3.835	0.07	0.8767	25	98	0.3916	1.04427	113	0.299953	15	21	0.883856	3.45767
TCGA-GC-A6I1	90	Non-Papillary	High Grade	1	Female	Other	White	Low	NA	NA	4.76316	0	0.0228245	0.0416114	0.167268	0	0.00485159	0.0321689	0.0689769	0.0636077	0	0.0011318	0.0184987	0	0.215796	0.0658805	0.219647	0	0.000190421	0	0.0716303	0	0.00591708	C2	NA	0.69	20.157	0.15	0.0547	110	8	2.39547	5.68564	134	0.459468	10	44	0.758642	3.73802
TCGA-ZF-A9RL	61	Papillary	High Grade	4	Male	Other	White	Low	90.1	0	7.55263	0	0.067761	0	0.204755	0.21369	0	0	0.112841	0	0	0	0.0317514	0.0126407	0	0	0.190646	0.0838927	0.0820227	0	0	0	0	C4	NA	0.15	NA	0.12	-0.8753	170	18	2.43195	8.51182	117	0.831953	16	16	NA	NA
TCGA-DK-A3IL	79	Non-Papillary	High Grade	3	Female	Other	White	High	13.7667	1	4.26316	0.219173	0.191279	0.085151	0.0605866	0	0	0	0.194137	0.00710775	0	0	0.0279801	0	0.0701928	0.0513164	0.0181879	0	0.0119982	0	0.046857	0.0160339	0	C1	BLCA.2	0.26	NA	0.1	-0.0687	55	4	1.16182	5.3067	144	0.557781	16	22	NA	NA
TCGA-E7-A6MF	37	Papillary	Low Grade	2	Male	Other	Asian	Low	25	0	0.868421	0	0.0242386	0.00694195	0.129217	0	0.147386	0	0.140049	0	0	0.00338318	0.0409487	0.0830329	0	0.00598663	0.337342	0.00674207	0.0304939	0.0409619	0	0	0.00327574	C3	NA	0.12	11.9995	0	-0.5531	11	NA	0.36794	1.1958	49	0.000113962	0	0	NA	NA
TCGA-BT-A20R	79	Non-Papillary	High Grade	1	Female	Other	White	Low	5.13333	1	5.68421	0.061627	0	0.018808	0.0500964	0	0	0	0.0158898	0.00683373	0	0	0.0218562	0	0.431072	0.0117738	0.318289	0	0.0137682	0.0499856	0	0	0	C2	BLCA.2	0.54	2.36681	0.27	0.5707	130	42	2.27432	6.8525	122	0.430756	13	27	NA	NA
TCGA-H4-A2HQ	64	Non-Papillary	High Grade	4	Female	Other	Black or African American	High	19.6667	0	9.34211	0.00656873	0	0.189284	0.0857098	0	0	0	0.196912	0	0	0.00568069	0.0146247	0.0178356	0	0.0316561	0.230213	0	0.218851	0	0	0.00266563	0	C2	BLCA.1	0.2	7.51384	0.34	-0.2432	246	112	4.03683	11.0436	282	0.852784	22	36	0.711239	1.47898
TCGA-GV-A3QH	67	Non-Papillary	High Grade	4	Male	Other	White	High	8.6	1	3.65789	0	0.110765	0	0.0855101	0.0633855	0	0	0.112677	0	0	0	0.0707914	0.0149732	0.0491143	0	0.316614	0	0.17617	0	0	0	0	C2	BLCA.1	0.52	5.51241	0.24	-0.6253	70	2	1.4365	4.42922	283	0.766167	24	36	NA	NA
TCGA-4Z-AA82	59	Non-Papillary	High Grade	2	Male	NA	Black or African American	High	51.8667	1	2.42105	0	0.0850003	0.014166	0.000731656	0	0.0470537	0	0.0914125	0.00635914	0	0	0.0658457	0.00552251	0	0	0.197559	0.195889	0.21238	0.0760431	0	0	0.00203715	C2	NA	0.42	9.51111	0.1	0.5208	42	71	0.873591	2.80797	297	0.46853	15	23	0.833191	0.577524
TCGA-E7-A4XJ	66	Non-Papillary	High Grade	2	Male	Other	Asian	Low	2.26667	1	0.894737	0.00874818	0.17713	0.035741	0.0758499	0.195436	0	0	0	0.00769169	0	0.0283872	0	0.0258018	0	0	0.209719	0.0282157	0.0823727	0	0.121357	0	0.00354978	C1	NA	0.16	4.40143	0	-0.1792	16	3	0.471542	1.10026	63	0.0164232	0	3	NA	NA
TCGA-XF-A8HE	47	Non-Papillary	High Grade	1	Male	Other	White	High	127.233	0	8.42105	0.0423814	0	0.0828979	0.219658	0	0.0410792	0.0083311	0.0901263	0.0539541	0	0.0294187	0.0289467	0.00491332	0.0407594	0.0812703	0.131282	0	0.00979575	0	0.0548913	0	0.0802947	C2	NA	0.63	9.06264	0	0.247	250	57	3.66006	10.5902	80	0.0844056	5	7	0.936782	2.32782
TCGA-XF-A9T0	68	Non-Papillary	High Grade	5	Male	Other	White	High	26.6333	0	17.8947	0	0.0218897	0.409051	0.124547	0.0258861	0	0.0373545	0	0.0173588	0	0.016445	0	0	0.0508287	0.0804232	0.158931	0.00828145	0	0	0.044035	0	0.00496971	C1	NA	0.24	1.63571	0.36	0.0003	297	90	8.57596	19.9383	385	0.503038	10	34	0.735688	2.9998
TCGA-FD-A5BT	84	Non-Papillary	High Grade	3	Male	Other	White	Low	10.9333	1	2.84211	0.00472959	0.00912272	0.00579678	0.281697	0	0	0.0316209	0.11145	0.053546	0	0	0.0865429	0.0432368	0	0.0749671	0.258082	0.0178116	0	0	0.0158292	0	0.00556727	C2	NA	0.82	4.44892	0.41	0.53	33	0	1.358	3.00024	104	0.182873	23	19	0.562171	0.389667
TCGA-FD-A3SN	79	Papillary	High Grade	3	Male	Hispanic or Latino	White	Low	29.5667	0	8.57895	0.00607422	0	0.0867875	0.203663	0	0.0134085	0	0.0547419	0	0	0.0184518	0.0840885	0.0100628	0.0653356	0.0861393	0.301434	0.00652841	0	0	0.0518252	0	0.0114586	C2	BLCA.2	0.27	3.49387	0.03	0.5009	110	11	3.95653	9.50166	102	0.947698	8	37	0.994273	0.689178
TCGA-G2-AA3C	66	Non-Papillary	High Grade	3	Male	Other	White	High	7.03333	1	5.02632	0.0026158	0	0	0.0436459	0	0.0478775	0	0	0	0	0.00101366	0.0476543	0.236007	0	0.000907973	0.581398	0	0.00173325	0.037147	0	0	0	C4	NA	0.44	1.41047	0	-0.1282	105	91	2.34359	6.47571	144	0.0337888	2	10	NA	NA
TCGA-HQ-A2OE	69	Papillary	NA	4	Male	NA	NA	High	39.1333	0	3.42105	0.00768373	0.0117866	0.239004	0.108987	0.0984945	0	0	0.0547781	0.0154305	0	0.0396792	0	0.0339336	0	0.000509226	0.1297	0.0893446	0.0845232	0	0.0694256	0.00936216	0.0073585	C1	BLCA.1	0.2	NA	0.23	-0.5409	64	3	1.27723	4.11206	366	0.886423	22	47	0.905625	1.76226
TCGA-BL-A3JM	62	NA	High Grade	4	Male	Other	White	High	6.83333	1	4.10526	0.0323498	0	0.0270457	0.164861	0	0	0	0.113172	0.00595208	0	0	0.0396296	0	0.235138	0.0960982	0.255236	0	0	0.0305178	0	0	0	C2	BLCA.4	0.24	6.92609	0.12	-0.2622	57	74	2.06798	5.20036	110	0.94004	17	7	NA	NA
TCGA-XF-AAN3	76	Non-Papillary	High Grade	1	Male	Other	White	Low	87.5	0	3.15789	0	0.0708354	0.0399532	0.0617115	0	0	0	0.0879306	0.0179501	0	0	0.00456133	0.0323455	0	0	0.365748	0.0821108	0.0850691	0.1453	0	0	0.0064848	C1	NA	0.71	1.52477	0.11	0.5409	46	NA	1.74526	3.7967	55	0.471434	16	11	0.791954	0.87005
TCGA-FD-A3SR	68	Non-Papillary	High Grade	4	Male	Other	White	Low	20.0667	1	3.23684	0.0246632	0	0.0207396	0.131112	0	0.119655	0	0.0498777	0.0953843	0	0	0.00744941	0.0248921	0	0.207149	0.209058	0.0186622	0	0.0913578	0	0	0	C2	BLCA.2	0.43	3.06509	0.17	0.1974	50	39	0.798292	3.75493	255	0.642114	12	45	0.97879	0.678445
TCGA-4Z-AA89	60	Papillary	High Grade	4	Male	NA	White	Low	34.3	0	2.89474	0	0.149872	0.0199561	0.237844	0	0	0	0.219671	0.0053737	0	0	0.0267739	0.043429	0	0.0554494	0.15845	0	0.0567945	0	0.022478	0.0039094	0	C4	NA	0.13	8.38798	0.31	-0.6564	71	25	1.29301	3.5404	146	0.144056	1	10	NA	NA
TCGA-G2-A2EO	69	Non-Papillary	High Grade	1	Male	Other	White	High	60.1333	1	18.3947	0.0351503	0	0.0305003	0.310242	0	0.0161185	0.0529536	0.138911	0.025546	0	0.0130252	0.0141675	0.0233178	0	0.0348767	0.252392	0.00922	0.00775025	0.0349019	0	0	0.000926164	C1	BLCA.2	0.63	6.53483	0.14	0.288	470	117	7.42014	21.3723	191	0.48909	18	11	0.856971	2.37603
TCGA-ZF-AA5H	60	Non-Papillary	High Grade	3	Female	Other	White	High	29.9	0	1.36842	0.0291231	0	0.00502323	0.105473	0	0.111264	0.022758	0.0632954	0.0193186	0	0.0450833	0.0470666	0.00668486	0.151219	0.142397	0.245648	0.00564582	0	0	0	0	0	C2	NA	0.42	NA	0.32	0.4767	30	1	0.594756	1.59645	251	0.765777	16	43	0.880612	3.80203
TCGA-BT-A20V	59	Non-Papillary	High Grade	NA	Female	Other	Black or African American	High	5.13333	1	2.31579	0	0.0018667	0.00626311	0.154379	0	0.0053493	0.0257981	0.0687718	0.0730162	0	0	0.132548	0.0741594	0.0681257	0.139383	0.0381388	0.143438	0.0605896	0.0064712	0	0.00170232	0	NA	NA	0.34	NA	0.1	NA	40	1	0.878051	2.69471	368	0.771967	20	39	NA	NA
TCGA-GC-A3WC	80	Non-Papillary	High Grade	3	Female	Other	White	High	18	0	3.5	0.0414465	0.0413035	0.0148518	0.167533	0	0.0769366	0.0201791	0.107851	0.020883	0	0.00381836	0.0174115	0.0116783	0.0104412	0.151424	0.216297	0.0739257	0	0.0240195	0	0	0	C2	BLCA.3	0.62	3.00533	0.05	0.0121	52	0	1.19108	3.80013	62	0.2748	7	21	0.844542	3.42921
TCGA-GV-A3JV	66	Non-Papillary	High Grade	4	Male	Other	White	Low	14.4667	1	2.5	0.14359	0	0.111876	0.161327	0	0.0221154	0.00429922	0.185201	0.020999	0	0	0.0173497	0.00398497	0	0.0858798	0.180353	0.0307936	0.00339858	0.0288338	0	0	0	C1	BLCA.2	0.34	9.70185	0.34	0.1158	60	15	1.11673	2.95784	247	0.552721	16	11	0.68984	2.34628
TCGA-YF-AA3M	57	Non-Papillary	High Grade	2	Male	Hispanic or Latino	NA	High	13.8333	0	3.21053	0	0.034298	0.0694275	0.119808	0.0536244	0	0	0.122358	0	0	0	0.025716	0.004996	0	0	0.283658	0	0.135455	0.120969	0.018933	0	0.0107563	C1	NA	0.32	NA	0.22	-0.0843	37	95	2.3445	4.14302	249	0.837268	20	36	NA	NA
TCGA-FD-A3B5	86	Non-Papillary	High Grade	3	Male	Other	Black or African American	Low	9.06667	1	3.31579	0	0	0	0.10186	0	0.092383	0	0.0654048	0	0	0.0304132	0	0.0353959	0.179026	0.0363493	0.289515	0	0.0406805	0	0.124743	0.00114416	0.00308502	C2	BLCA.3	0.48	2.73418	0.44	0.4259	101	239	1.00925	4.1899	196	0.754336	13	47	NA	NA
TCGA-CF-A47V	52	Papillary	High Grade	1	Male	Other	Asian	Low	12.6333	0	4.31579	0	0.107376	0.0369412	0.158472	0.100416	0	0	0.184049	0.0455206	0	0	0.0216235	0.0458915	0	0.0232558	0.180229	0.00264067	0.0629407	0.00339564	0.0272494	0	0	C4	NA	0.07	2.11766	0.05	-0.1828	44	NA	0.809161	1.99178	152	0.126569	2	7	NA	NA
TCGA-GU-A42P	72	Papillary	High Grade	3	Male	Other	White	High	11.0667	1	5.81579	0	0.0422494	0.0313489	0.0148743	0.222978	0.105719	0	0	0	0	0	0.0115982	0.0194774	0.199382	0	0	0	0.205003	0.13138	0	0	0.0159914	C1	NA	0.2	14.8815	0.47	-0.4956	125	8	3.51997	6.62012	100	0.725081	21	29	NA	NA
TCGA-BT-A20T	63	Non-Papillary	High Grade	3	Male	Other	White	Low	15.1	1	5.68421	0	0.0737528	0	0.227029	0	0.0113632	0.00381042	0.18478	0.0884736	0	0	0.053068	0.0286844	0.0709846	0.0423445	0.118015	0.00344144	0.0312922	0.0598322	0	0.00312844	0	C1	BLCA.2	0.25	4.11649	0.26	0.3351	112	75	2.44228	6.72382	222	0.712429	5	25	NA	0
TCGA-XF-AAN0	68	Non-Papillary	High Grade	3	Male	Other	White	Low	57.2667	1	8.76316	0.168589	0	0.165392	0.115066	0	0.135325	0	0.0761496	0.000401694	0	0	0.023881	0.0183862	0	0.0774507	0.176336	0	0	0.0200059	0	0	0.0230175	C1	NA	0.48	4.63489	0.24	0.0238	183	52	3.52595	11.4515	114	0.736703	16	6	0.979502	2.65254
TCGA-E7-A7DV	44	Papillary	High Grade	NA	Male	Other	White	High	1.23333	0	6.31579	0	0.0157437	0	0.0457102	0	0.156424	0	0	0	0	0.012854	0.0136176	0.0416202	0.0173218	0.0285829	0.596621	0	0	0	0.0680147	0	0.00349013	C4	NA	0.65	25.9459	0.28	0.481	111	0	2.50516	8.50516	303	0.517931	12	47	NA	NA
TCGA-GV-A40E	75	Non-Papillary	High Grade	3	Male	Other	White	High	8.7	1	3.86842	0	0.0376672	0.0168418	0.183683	0	0	0	0.117708	0	0	0	0.0390872	0.0128576	0.0216728	0	0.217089	0	0.188298	0	0.14531	0	0.0197851	C2	BLCA.3	0.66	4.00465	0.38	0.3961	58	51	1.35877	3.90646	289	0.620757	21	66	NA	NA
TCGA-FJ-A3Z9	72	Papillary	High Grade	4	Male	Other	White	Low	12.8333	1	1.52632	0	0.0728304	0.0119271	0.0373223	0.224485	0	0	0.235024	0	0	0	0.0549852	0	0.231346	0	0.0683045	0	0.0407916	0.0229835	0	0	0	C4	NA	0.15	8.14618	0.04	-0.3832	30	9	0.590115	1.79845	73	0.0391939	1	4	NA	NA
TCGA-XF-A9ST	68	Papillary	High Grade	3	Male	Other	White	High	4.26667	1	12.7105	0.0535717	0	0.0912666	0.00702795	0.200301	0	0	0.10661	0	0	0.153924	0	0.0187627	0.21918	0.0092699	0.0967183	0	0.00294188	0.0404252	0	0	0	C1	NA	0.13	0.0652388	0.31	-0.5772	265	131	5.05989	15.8652	291	0.565405	9	61	NA	NA
TCGA-FJ-A3ZF	73	Papillary	High Grade	2	Male	Other	White	High	17.4667	0	5.39474	0	0.145902	0.0361133	0.14001	0.299939	0	0	0.000186302	0.015518	0	0.0559624	0	0.0547044	0	0	0.0993383	0	0.10822	0	0.0441063	0	0	C1	BLCA.1	0.12	5.63898	0.35	-0.7018	102	15	2.09848	6.01185	105	0.665388	13	33	NA	NA
TCGA-YC-A89H	78	Non-Papillary	High Grade	2	Female	Other	White	High	19.1	0	33.5263	0.0903298	0	0.114992	0.0860327	0	0	0.00418796	0.042835	0.0246761	0	0	0.0465151	0	0.236683	0.0590133	0.214261	0.0129681	0	0	0.0614824	0	0.00602324	C1	NA	0.34	11.5383	0.02	0.1494	538	216	19.6207	40.1052	134	0.078026	4	8	0.851416	2.46091
TCGA-CF-A9FM	50	Papillary	High Grade	2	Male	Other	Asian	Low	13.2667	0	0.5	0	0	0	0.0856527	0.0258946	0.0836141	0	0.0134041	0.0760126	0	0	0.0683184	0.0148298	0.0187997	0.0533962	0.0892544	0.101291	0.225542	0	0.106325	0	0.0376647	NA	NA	0.04	4.20092	0.01	NA	9	NA	0.239586	0.539068	75	0.0197999	0	3	NA	NA
TCGA-DK-A1AD	69	Non-Papillary	High Grade	NA	Male	NA	White	High	114	0	5.18421	0.0653837	0	0.0675702	0.286031	0.0143952	0	0	0.0355441	0.121858	0	0	0	0.0547678	0	0.162333	0.15576	0.00770845	0.0205952	0	0.00805325	0	0	C2	BLCA.2	0.27	NA	0.31	0.0153	97	78	2.27895	6.06733	267	0.690045	14	38	0.935014	1.67532
TCGA-G2-A2EK	57	Non-Papillary	High Grade	1	Male	Other	White	Low	16.1667	0	1.5	0.0784269	0.210725	0	0.0852269	0	0.127349	0	0.118346	0.0618717	0	0	0.0823102	0.0201507	0.00259525	0	0.108172	0.0114312	0.0271781	0.0662179	0	0	0	C3	BLCA.2	0.46	2.85458	0.04	-0.0656	38	1	0.441905	1.79708	152	0.22886	4	21	NA	0
TCGA-E5-A2PC	61	Non-Papillary	High Grade	4	Female	Other	White	High	44.2	0	4.97368	0	0.0816307	0	0.172997	0	0.0168347	0	0.0677335	0.0106369	0	0	0.137209	0.0384222	0	0.166144	0.0775537	0.023114	0.0115587	0.190373	0	0.00579255	0	C2	BLCA.1	0.21	4.32646	0.12	-0.1957	83	131	2.24018	6.01473	209	0.848776	22	22	NA	NA
TCGA-C4-A0F1	71	Non-Papillary	High Grade	2	Male	NA	NA	High	2.96667	0	3.26316	0	0.00426458	0.0849284	0.037427	0	0.114271	0	0.0627916	0	0	0	0.0525991	0.0173769	0.0564312	0.229192	0.196459	0.0461236	0.0426396	0.0307433	0	0.00865151	0.0161014	C2	BLCA.3	NA	NA	NA	0.3454	96	0	1.73042	4.14165	NA	NA	NA	NA	0.923714	1.92081
TCGA-FD-A43N	76	Non-Papillary	High Grade	2	Male	Other	White	Low	23.3	0	3.86842	0.209654	0	0.246364	0.0593493	0.0568222	0	0	0.0230899	0.0194689	0	0.045523	0	0.0113986	0.0261743	0.0167064	0.155427	0	0.0855929	0	0.0316857	0	0.0127435	C2	NA	0.5	3.64225	0.4	0.5001	60	167	1.67479	4.5418	173	0.581682	17	39	0.770049	2.56596
TCGA-BL-A13J	65	Papillary	High Grade	2	Male	Other	White	Low	2.7	1	2.28947	0	0.0453934	0.168951	0.0859376	0.0435525	0	0.0244018	0.0580339	0	0	0.0867502	0	0.0147148	0.0309836	0.0483643	0.279975	0	0.0858561	0.00978128	0.0173051	0	0	C1	BLCA.2	0.44	2.30999	0.21	0.3095	25	32	0.947595	2.62881	209	0.736033	17	43	0.926991	1.28508
TCGA-FD-A3SO	68	Non-Papillary	High Grade	3	Male	Other	White	High	5.6	1	7.84211	0.0336332	0	0.0229338	0.103196	0	0	0	0.0869145	0.00300182	0	0	0	0.0106527	0	0.131226	0.473678	0.0143545	0	0	0.0951981	0	0.0252119	C1	BLCA.3	0.43	6.76079	0.01	0.4381	127	60	3.675	9.11281	88	0.26425	10	18	0.718534	1.78549
TCGA-XF-A8HD	77	Non-Papillary	High Grade	3	Male	Other	White	High	98.8	0	10.2105	0.182555	0	0.0611503	0.22972	0	0.00157029	0.041804	0.0839227	0.0233927	0	0.0104117	0.080006	0.0268616	0	0.00882006	0.0895905	0	0.114218	0.0454216	0	0	0.000555964	C2	NA	0.57	17.6869	0.13	0.2286	94	7	4.37394	12.2056	103	0.511893	16	23	0.884967	2.45365
TCGA-BT-A20X	56	Non-Papillary	High Grade	NA	Male	Other	White	Low	8.36667	1	1.47368	0	0	0.184226	0.0669685	0	0	0.104264	0.0380984	0	0.00725513	0	0.0373506	0.00409763	0.169473	0.169558	0.106159	0.00815315	0.0619167	0.041264	0	0	0.00121578	NA	NA	0.63	NA	0.37	NA	41	1	0.555117	1.89908	80	0.413571	19	18	0.632433	1.86216
TCGA-ZF-AA52	70	Papillary	High Grade	3	Male	Other	White	Low	35.9	1	2.68421	0	0.0115812	0.0193866	0.122939	0	0	0	0.0412661	0.00930043	0	0	0.0865702	0.0204611	0.134621	0.0145075	0.422648	0.0150769	0.00291519	0	0.0885817	0	0.0101457	C1	NA	0.67	NA	0.1	0.5161	57	3	1.08964	2.98874	73	0.575881	20	15	0.841858	2.22171
TCGA-DK-AA76	64	Papillary	High Grade	4	Female	Other	White	High	12.2	0	5.5	0.00493972	0.0430293	0	0.0384541	0.0286409	0.243009	0	0.0422584	0.0193197	0	0	0.0246249	0.0651644	0.192289	0	0.115884	0	0.0701011	0.112284	0	0	0	C4	NA	0.07	NA	0.34	-0.6028	116	21	2.0392	6.57414	449	0.780798	6	33	NA	NA
TCGA-GV-A3JW	74	Non-Papillary	High Grade	3	Male	Other	White	High	21.6333	0	1.68421	0	0.161229	0.05421	0.106482	0.214734	0	0	0	0	0	0.0933012	0	0.0633542	0.100905	0.00469615	0.04826	0	0.0514725	0.101356	0	0	0	C1	BLCA.1	0.16	4.90795	0.3	-0.4415	34	10	0.669652	2.20029	380	0.839252	12	67	NA	NA
TCGA-FD-A3N6	43	Non-Papillary	High Grade	4	Female	Other	Black or African American	High	28.3667	0	2.65789	0.0074637	0	0.0429457	0.168982	0	0	0.0539688	0.0962979	0.0142574	0	0	0.0882286	0	0.226363	0.181154	0.05323	0.0166182	0	0.050491	0	0	0	NA	NA	0.17	13.872	0	NA	64	4	1.07658	3.22975	160	0.0753364	1	9	NA	NA
TCGA-CU-A5W6	70	Non-Papillary	High Grade	2	Male	Other	White	Low	1.86667	1	4.60526	0.0722941	0	0.152023	0.142065	0	0.0443226	0.000571806	0.0586528	0.0294585	0	0	0	0.0803307	0.00868409	0.0972288	0.151501	0.0253828	0.0311897	0	0.0732653	0	0.0330293	C2	NA	0.53	14.3672	0.23	-0.0874	95	47	1.98146	5.59979	176	0.536967	15	28	0.924621	1.79923
TCGA-DK-A2I4	79	Papillary	High Grade	3	Male	Other	White	Low	127.833	0	18	0.0882721	0	0.0495308	0.180821	0	0.149656	0.0187607	0.0392098	0.0172758	0	0	0.070001	0.0246615	0	0.0672335	0.264017	0.00076984	0.00206822	0.0235418	0	0	0.0041812	C2	BLCA.4	0.71	NA	0.39	0.6465	469	7	10.4537	22.906	92	0.384421	17	25	0.792859	3.3218
TCGA-DK-AA6M	64	Non-Papillary	High Grade	NA	Female	Other	White	High	52.7333	0	1.42105	0	0.0362315	0.0281407	0.0441923	0	0.0734281	0	0.0663316	0.0659301	0	0	0.125932	0.0150829	0	0.0417151	0.283337	0.121652	0	0.086007	0	0	0.0120197	C2	NA	0.35	NA	0.24	0.4516	33	92	0.830775	1.72309	123	0.254792	7	14	NA	0
TCGA-4Z-AA7Y	60	Papillary	High Grade	2	Male	NA	White	High	50.7333	0	6.15789	0	0.0932492	0.0239037	0.0671925	0.0428065	0.0565345	0	0.0899793	0	0	0	0.0454449	0	0	0	0.109804	0.2807	0.140589	0	0.0497961	0	0	C1	NA	0.06	0.688725	0.02	-0.1943	79	49	3.18017	7.82812	149	0.0649401	2	7	NA	NA
TCGA-DK-A3WY	67	Non-Papillary	High Grade	1	Female	Other	White	High	165.567	0	0.368421	0.226283	0.305661	0.0368963	0.0553237	0	0.0714087	0	0.121693	0.0395548	0	0	0.0133917	0.00449044	0.0363473	0.019057	0.0595316	0	0	0.010362	0	0	0	C2	BLCA.4	NA	NA	NA	0.0787	6	NA	0.0890699	0.32659	43	3.56e-06	NA	NA	0.87108	4.4317
TCGA-E7-A3X6	70	Papillary	Low Grade	1	Male	Other	White	Low	30.1333	1	2.02632	0.00789017	0	0.0111206	0.200624	0	0	0.0554008	0.169211	0.0343569	0	0	0.0663441	0.0130976	0.0220532	0.123754	0.1623	0.0201654	0.0301496	0.0742205	0	0	0.00931207	C2	BLCA.1	0.29	13.7112	0.03	0.0476	56	9	0.929763	3.05078	143	0.921495	10	23	NA	NA
TCGA-K4-A3WV	77	Non-Papillary	High Grade	3	Female	Hispanic or Latino	White	High	21.5333	0	1.39474	0	0.184348	0.0226937	0.00586893	0.116674	0.0669827	0	0.087992	0	0	0.0299521	0.0295408	0.0532251	0.160682	0	0	0	0.0524803	0	0.165011	0.0245493	0	C1	BLCA.3	0.33	0.907025	0.07	0.0637	26	0	0.636434	1.59109	566	0.660984	14	59	0.998846	0.692347
TCGA-DK-A3IQ	74	Papillary	High Grade	3	Male	Other	White	Low	17.9667	1	3.89474	0.0301006	0	0.0383029	0.0293588	0.0861085	0.103535	0	0	0	0	0	0.0409668	0.011778	0	0	0.312113	0.0438995	0.0102751	0.293562	0	0	0	C1	NA	0.65	NA	0.29	1.1512	27	18	1.81619	4.79098	290	0.358417	7	26	NA	0
TCGA-ZF-AA56	79	Non-Papillary	High Grade	1	Female	Other	White	Low	8.63333	1	2.39474	0.0303972	0.0698362	0.0715339	0.0336385	0	0.163881	0	0.125052	0.00668017	0	0.00360942	0.0156026	0.0376772	0.0157466	0.0259392	0.252134	0	0.0465646	0.0539304	0	0.0144149	0.033361	C2	NA	0.72	NA	0.1	0.5719	63	1	0.697354	2.88037	154	0.393782	10	37	0.761886	2.42132
TCGA-CU-A3QU	58	Non-Papillary	High Grade	4	Male	Other	White	High	5.26667	0	2.10526	0.0115986	0	0	0.1245	0.0142907	0.10405	0	0.00691099	0	0	0.0783507	0	0.165228	0.22206	0	0.0695595	0	0.0587531	0	0.144698	0	0	C4	BLCA.1	0.1	0.929738	0.18	-0.8675	47	81	1.01959	2.51899	179	0.872265	12	38	NA	NA
TCGA-FD-A6TI	73	Non-Papillary	High Grade	5	Male	Other	White	Low	9.8	1	2.92105	7.49e-05	0.00899206	0.0238345	0.176707	0	0.0771105	0	0.149595	0	0	0	0.0573759	0.0203074	0	0.0167634	0.343856	0	0.00644662	0	0.118936	0	0	C1	NA	0.5	0.582779	0.07	0.0542	43	26	0.913347	3.46442	50	0.237187	22	7	NA	NA
TCGA-XF-A9T3	69	Non-Papillary	High Grade	2	Female	Other	White	Low	2.26667	0	9.10526	0.0869777	0	0.0494476	0.0608556	0	0.136659	0	0.050689	0.0175462	0	0.00941751	0.0587648	0	0.165926	0.0560444	0.256344	0	0	0.0513287	0	0	0	C2	NA	0.59	NA	0.14	0.5592	149	150	4.34716	10.6934	114	0.428683	12	37	0.834891	1.62462
TCGA-FD-A3B3	74	Papillary	High Grade	3	Female	Other	White	High	32.4667	1	3.52632	0.0509347	0	0.1499	0.145833	0	0.0913939	0	0.109456	0	0	0.00546389	0.0300466	0.0138897	0.0759655	0.151826	0.125088	0.00543261	0.0185182	0	0.0176935	0	0.00855831	C2	BLCA.3	0.79	11.4926	0.43	0.7329	49	2	1.46705	4.46228	106	0.22177	10	11	0.821779	4.14986
TCGA-YF-AA3L	47	Non-Papillary	High Grade	2	Female	Hispanic or Latino	NA	Low	12.1333	0	7.13158	0	0.121118	0.0189675	0.0529554	0	0.0943516	0	0.049453	0.104322	0	0	0.00299502	0.0387803	0	0.00949468	0.372095	0.10708	0	0.0283879	0	0	0	C1	NA	0.09	4.5065	0.02	-0.4131	150	299	2.45467	8.16178	328	0.996315	17	23	NA	NA
TCGA-SY-A9G0	82	Papillary	High Grade	3	Male	Other	White	Low	33.6	1	1.15789	0.326517	0	0.0901905	0.0926668	0	0.0730953	0	0.0739533	0	0	0	0.0193337	0.0166654	0	0.00309781	0.124464	0	0.0178468	0.140372	0.0217976	0	0	C3	NA	0.83	1.65352	0.38	0.6803	20	NA	0.333039	1.1505	74	0.221833	27	23	0.614169	1.80838
TCGA-ZF-A9R2	75	Papillary	High Grade	3	Male	Other	White	Low	21.4	0	3.10526	0	0.257213	0	0.0524266	0	0.106442	0	0.136541	0	0	0	0	0.0296259	0.065042	0	0.0190131	0.0411383	0.118474	0.165886	0	0.00819791	0	C1	NA	0.25	NA	0.52	-0.5712	77	NA	1.32934	3.83697	99	0.643375	21	20	NA	NA
TCGA-GU-AATQ	68	Non-Papillary	High Grade	4	Male	Other	White	High	7.1	1	3.65789	0	0.0852576	0.028722	0.0524049	0	0.0414502	0	0.119906	0.00340683	0	0.0304517	0.0364483	0.024155	0.126846	0.163271	0.251106	0.0237352	0	0.0128391	0	0	0	C2	NA	0.25	NA	0.23	0.1049	92	4	1.5402	4.46344	195	0.658562	15	37	NA	NA
TCGA-FD-A5C1	61	Non-Papillary	High Grade	1	Female	Other	White	High	59.7333	0	3.36842	0.0112907	0.00227249	0.0441139	0.157584	0	0.0651902	0.0196383	0.104205	0.0181885	0	0.00747651	0.024151	0.0173128	0	0.0830315	0.312313	0.0148448	0.0594429	0	0.0448863	0	0.0140593	C2	NA	0.51	3.23784	0.74	0.5647	79	3	1.06014	3.40964	114	0.544664	14	30	0.933577	2.8423
TCGA-DK-A2I1	73	Papillary	High Grade	1	Female	Other	White	Low	18.2	0	4.23684	0.0588042	0.0179632	0.0546217	0.115788	0	0.025412	0	0.0328398	0.0949345	0	0	0.0692184	0.0367747	0.0214913	0.158706	0.256604	0.0288712	0	0.0181214	0	0	0.00985057	C1	BLCA.2	0.42	NA	0.16	0.323	86	47	2.07391	6.04396	339	0.717738	21	21	0.876264	3.97176
TCGA-CF-A5U8	59	Papillary	Low Grade	1	Male	Other	Asian	Low	13.3	0	1.18421	0	0.0460515	0.188118	0.190407	0.0949199	0	0	0.147765	0	0	0.0143987	0.0535031	0.00363559	0	0	0.181871	0	0.04287	0	0	0	0.0364607	C4	NA	0.03	0.359894	0.12	-0.7166	6	6	0.638693	1.30642	53	0.17809	2	0	NA	NA
TCGA-UY-A9PB	49	Non-Papillary	High Grade	4	Male	Other	White	High	29.9667	0	12.3947	0.0396533	0	0.0572415	0.19756	0	0.0978018	0.0232948	0.0521495	0.0359579	0	0.0320333	0.0489142	0.00872697	0.047166	0.0970086	0.226576	0.0143246	0	0.0143034	0	0	0.00728882	C2	NA	0.67	15.8985	0.53	0.6606	315	334	5.59755	13.6497	184	0.632809	12	44	0.802362	3.77875
TCGA-DK-A3X1	78	Non-Papillary	High Grade	3	Female	Other	White	High	66.9667	0	18.0526	0	0.0927893	0.0801913	0.0960814	0.0317801	0	0	0.186679	0.0193962	0	0.0572256	0	0.0326571	0.0368597	0.032804	0.280724	0	0.0302389	0	0.018903	0.00366999	0	C1	BLCA.2	0.53	NA	0.11	0.1207	439	5	8.20491	21.4835	287	0.540608	16	40	NA	0
TCGA-DK-A1AC	72	Non-Papillary	High Grade	4	Male	NA	White	High	132.7	0	30.2895	0.0671368	0	0.169458	0.14672	0	0.110613	0.023498	0.0825084	0.00917373	0.0108461	0	0.0129376	0	0.0496449	0.04939	0.137265	0	0	0	0.123872	0.00693601	0	C1	BLCA.2	0.31	NA	0.15	-0.0256	547	176	16.737	37.4777	340	0.633065	12	44	0.512281	2.03391
TCGA-FD-A62N	69	Non-Papillary	High Grade	4	Male	Other	Asian	Low	2.73333	0	2.02632	0.0458404	0	0.0645297	0.223765	0	0.0534572	0.0525558	0.0581671	0.0321522	0	0	0.031959	0.0199312	0	0.147737	0.202109	0.0361532	0	0.0316433	0	0	0	C2	NA	0.75	12.5115	0.07	0.5422	33	52	0.847762	2.33865	107	0.452622	11	33	0.879687	4.43663
TCGA-DK-AA75	82	Non-Papillary	High Grade	3	Male	Other	White	High	11.3333	1	10.1579	0	0.194556	0	0.299522	0	0.00273892	0	0.0641946	0.0464905	0	0.0163982	0	0.0774962	0.0884671	0.0142318	0	0.0191726	0.0450071	0.128447	0	0	0.00327702	C1	NA	NA	NA	NA	-0.6755	247	35	5.23116	12.041	281	0.749051	NA	NA	NA	NA
TCGA-XF-A9SL	69	Non-Papillary	High Grade	4	Male	Other	White	Low	67.3333	1	1.78947	0.23966	0	0.0703949	0.0709881	0	0.130897	0	0.0860347	0.0323858	0	0	0.00964401	0.060654	0	6.68e-05	0.200373	0	0.0113847	0.0875166	0	0	0	C3	NA	NA	0.620886	NA	0.5647	53	NA	0.574003	2.17517	51	0.000335756	NA	NA	0.959174	1.99455
TCGA-XF-A9T4	48	Non-Papillary	High Grade	1	Male	Other	White	Low	16.5	1	0.842105	0	0.0201366	0.0249065	0.170473	0	0.1051	0	0.1122	0	0	0	0.0739104	0.0127318	0.033394	0.160659	0.182701	0.060322	0.00577866	0.0277203	0	0	0.00996744	C2	NA	0.22	2.36412	0.01	0.9001	20	NA	0.275295	0.978825	197	0.0339213	2	6	0.823041	1.60156
TCGA-XF-AAN2	73	Non-Papillary	High Grade	3	Male	Other	White	High	62.3	1	9.63158	0	0.0090126	0.0101252	0.205932	0	0	0	0.169533	0.0404764	0	0	0.0844269	0.00623236	0	0.119794	0.256905	0	0.0783407	0	0.0114185	0	0.0078032	C2	NA	0.4	8.24376	0.17	-0.1399	225	11	4.1235	11.4122	117	0.67374	8	27	NA	NA
TCGA-BT-A2LD	78	Non-Papillary	High Grade	1	Female	Other	White	High	20.7667	1	2.34211	0.0586062	0	0.0984976	0.152309	0	0.00675405	0	0.145467	0.030349	0.0306799	0	0.0604726	0	0.081339	0.102727	0.113314	0	0.00645127	0.105108	0	0	0.00792362	C2	BLCA.4	0.41	1.99991	0.75	0.2105	49	63	0.91737	2.60415	261	0.625282	5	33	0.334705	0.232
TCGA-ZF-A9R1	81	Non-Papillary	High Grade	1	Male	Other	White	High	25.7667	0	1.89474	0.154249	0.10619	0.0177242	0.18966	0	0.0141038	0	0.159521	0.00606789	0	0	0.0238846	0.0298148	0	0.00825567	0.217569	0.00745785	0.0158483	0.0496534	0	0	0	C1	NA	0.36	NA	0.05	-0.0273	48	5	0.870091	2.46026	181	0.506399	11	28	NA	0
TCGA-ZF-A9R9	58	Non-Papillary	High Grade	3	Male	Other	White	Low	28.8	1	4.10526	0.111816	0	0.168098	0.0969767	0	0	0	0.152085	0.0246107	0	0	0.0680184	0.0033337	0	0.0556653	0.271513	0	0.00226043	0.0452448	0	0	0.000377213	C3	NA	0.18	NA	0.08	0.4126	101	25	1.81306	5.04636	198	0.874792	14	20	0.934125	2.84397
TCGA-DK-A6AV	82	Papillary	High Grade	4	Female	Other	Asian	High	65.0667	0	2.57895	0.0992868	0.0316623	0.0395072	0.182869	0	0	0	0.244996	0.0972874	0	0.026309	0	0.0346956	0	0.0420347	0.132847	0.004394	0.0537935	0	0.00494118	0.00537738	0	C1	NA	0.5	NA	0.07	-0.0373	61	7	1.36559	2.87646	292	0.722888	25	35	0.875561	1.40916
TCGA-XF-AAMY	78	Papillary	High Grade	1	Male	Other	White	Low	100.367	0	2.68421	0	0.0930339	0.0172641	0.0576677	0.0404848	0	0.0110781	0.0337699	0	0	0.0570777	0	0.0844928	0.0582461	0.0116784	0.338569	0	0.0626315	0.0287966	0.0157468	0.0833253	0.00613702	C1	NA	0.39	2.22053	0.09	0.4484	62	13	1.08658	3.13557	267	0.866782	21	22	0.957932	0.663988
TCGA-GU-A763	72	Papillary	High Grade	3	Male	Other	White	High	33.2333	0	1.52632	0	0.11461	0	0.152089	0	0.0027961	0	0.32561	0	0	0	0.0632713	0.0175089	0	0.0113449	0.227107	0.0404048	0.0333441	0.0119141	0	0	0	C1	NA	0.04	0.740382	0	-0.6368	34	59	0.638999	1.75725	73	0.0373705	1	4	NA	NA
TCGA-FD-A3B7	66	Non-Papillary	High Grade	4	Male	Other	Black or African American	High	4.06667	1	1.52632	0	0.0150316	0.032509	0.266507	0	0.0204082	0.0506411	0.0294752	0.0129487	0	0.0102349	0	0	0.21636	0.102279	0.189816	0	0	0	0.0489335	0	0.0048564	C2	BLCA.4	0.72	26.2134	0.39	0.817	30	6	0.467966	1.77827	128	0.382706	9	28	0.867926	4.51669
TCGA-FD-A3NA	60	Non-Papillary	High Grade	3	Male	Other	White	Low	61.5	0	3.68421	0	0.00323055	0.0228354	0.185232	0	0	0.0565349	0.0937473	0.00914201	0	0.04896	0	0.00848948	0.128503	0.0511801	0.30908	0	0.0450205	0	0.0230886	0	0.0149559	C2	NA	NA	8.53791	NA	0.314	77	46	1.32326	4.54119	285	0.465964	16	27	0.649772	1.2644
TCGA-CF-A47T	58	Papillary	Low Grade	1	Female	Other	Asian	High	12.8333	1	0.868421	0	0.0593794	0.0397552	0.0277441	0.418835	0	0	0.219528	0.00171509	0.0355212	0.0198971	0	0.0119185	0.0581081	0.00372722	0.0375933	0.00590339	0.0150574	0.045317	0	0	0	C1	NA	0.06	0.0663583	0.01	-0.1851	13	44	0.244403	0.73321	51	0.0508444	3	7	NA	NA
TCGA-BT-A0S7	75	Non-Papillary	High Grade	3	Male	Other	White	High	6.66667	1	0.973684	0.0784552	0.0774257	0	0.122789	0	0.0459223	0	0.14206	0	0	0	0	0.00627098	0.00137333	0.0191382	0.40378	0.0434166	0.00988707	0	0.0479193	0	0.00156258	C1	BLCA.3	0.71	0.705848	0.27	-0.0241	23	56	0.339657	1.01897	130	0.287155	19	22	NA	0
TCGA-GC-A3BM	70	Non-Papillary	High Grade	4	Male	Other	White	Low	21.7	1	2.57895	0	0.0545443	0.010335	0.168616	0	0.0791627	0	0.237337	0	0	0	0.0346549	0.0248555	0	0.112811	0.126707	0.0711195	0.0160603	0	0.0637961	0	0	C1	BLCA.1	0.14	3.11718	0.45	-0.0558	24	21	1.3711	3.14209	130	0.723351	24	21	NA	0
TCGA-GD-A3OP	84	Papillary	High Grade	NA	Female	Other	White	Low	2.13333	0	7.73684	0.0762094	0	0.0387129	0.132973	0	0.108014	0	0.127509	0	0	0	0.0502069	0.00202472	0	0.0661563	0.296311	0.0120404	0	0.0830032	0	0	0.00683909	C3	BLCA.2	0.76	9.68121	0.64	0.1947	164	88	3.22539	8.84763	59	0.390326	15	11	0.890872	2.13622
TCGA-SY-A9G5	66	Papillary	High Grade	1	Male	Other	White	Low	39.5333	0	21.1579	0.0433485	0	0.0567225	0.195023	0	0	0.00132827	0.194486	0.00474647	0	0	0.0476185	0.0147643	0	0	0.231662	0	0.174646	0.0335188	0	0	0.00213518	C2	NA	0.64	17.7528	0.08	0.6319	401	79	8.37776	26.4404	220	0.575218	16	34	0.902998	1.98409
TCGA-KQ-A41S	87	Papillary	High Grade	1	Female	NA	White	Low	1.16667	0	5.07895	0	0.0549599	0.00872687	0.0883049	0	0.0976782	0	0.124992	0	0	0	0.0770308	0.00984999	0.0251441	0.0131307	0.383828	0.00129037	0.0280329	0.076697	0	0	0.0103342	C1	NA	0.59	NA	0.1	0.4807	111	31	2.18938	5.87835	111	0.788816	30	23	NA	NA
TCGA-4Z-AA7M	65	Non-Papillary	High Grade	2	Male	NA	White	High	16.5	0	11.1053	0	0.1119	0.025514	0.134336	0.158438	0	0	0.0126987	0.00402229	0	0.106442	0	0.030782	0.085842	0.0365258	0.227197	0	0.00917111	0	0.0571306	0	0	C1	NA	0.4	9.50975	0.2	-0.2455	273	121	4.95326	14.2097	337	0.734455	16	46	NA	NA
TCGA-FD-A3SJ	59	Non-Papillary	High Grade	2	Male	Other	White	High	24.6333	1	5.44737	0.164733	0	0.0214407	0.055698	0.00846633	0	0	0.17701	0	0	0	0.0209587	0.0423344	0.0850581	0.0457181	0.266661	0.00821431	0	0.103708	0	0	0	C1	BLCA.2	0.54	2.43051	0.21	0.0841	99	84	2.23972	6.45039	376	0.662293	14	55	0.997448	0.691378
TCGA-E7-A677	81	Non-Papillary	Low Grade	1	Male	Other	Asian	Low	27.3333	0	5.13158	0	0.0821397	0.0258969	0.175112	0.0121534	0	0	0.148695	0.101096	0	0	0.0467208	0.0226264	0	0.0491429	0.0820893	0.0489778	0.0741886	0.131161	0	0	0	C1	NA	0.14	11.1676	0.07	0.1043	120	110	2.12573	5.68777	84	0.104214	3	11	NA	NA
TCGA-UY-A8OD	68	Non-Papillary	High Grade	NA	Female	Other	Black or African American	Low	114.4	0	2.05263	0.0454895	0.0398334	0.0626625	0.0860532	0	0.142787	0	0.107499	0.0458047	0	0	0.0576988	0.00228666	0.176226	0.0458961	0.129035	0	0	0.0587281	0	0	0	C1	NA	0.46	5.50983	0.11	0.3732	41	167	0.916852	2.56718	224	0.870309	16	39	0.777071	1.07725
TCGA-DK-AA6L	48	Non-Papillary	High Grade	2	Male	Other	White	High	38.7667	1	8.5	0.0156898	0	0.0486937	0.0668665	0	0.0670984	0	0.0705113	0.0746347	0	0	0.0587909	0	0.235053	0.0226696	0.216469	0.117565	0	0.00595772	0	0	0	C1	NA	0.36	NA	0.18	0.0118	204	120	3.81114	11.0555	299	0.640559	15	45	NA	0
TCGA-GD-A2C5	53	Papillary	High Grade	4	Female	Other	White	Low	27.0667	0	5.52632	0	0.130481	0.0856906	0.0167682	0.0198943	0.0526878	0	0.0393997	0.000746968	0	0.0223785	0.0120583	0.0450807	0	0	0.296989	0.0401366	0.124604	0.0741101	0	0.0258088	0.0131664	C2	BLCA.2	0	4.81577	0.35	-0.145	139	38	2.32578	6.74763	262	0.557463	16	47	0.971608	0.673467
TCGA-K4-A4AC	83	Non-Papillary	High Grade	4	Male	Other	White	High	9.26667	1	3.42105	0	0.0094369	0.0127128	0.0678602	0	0.136956	0	0.0450704	0.0125291	0	0.0306002	0.000105532	0.0221705	0.0564233	0.128688	0.446663	0.0203358	0	0.0104473	0	0	0	C2	NA	0.68	10.8039	0.31	0.2218	72	6	1.51156	3.85929	179	0.548175	17	45	NA	0
TCGA-FD-A62O	74	Non-Papillary	High Grade	2	Male	Other	White	High	7.2	1	3.76316	0.00937842	0.118971	0.112227	0.0788543	0.115659	0	0	0.0341762	0	0	0.0547102	0	0.0495663	0.00117894	0	0.110923	0	0.0891423	0	0.184439	0	0.0407744	C1	NA	0.15	4.90647	0.43	0.1324	87	353	1.78299	4.60128	96	0.735734	20	20	NA	0
TCGA-BT-A2LB	73	Non-Papillary	High Grade	4	Female	Other	White	Low	16.4	1	12.8158	0.0902483	0	0.0295766	0.13552	0	0.0521349	0.0364471	0.104385	0.000838767	0	0.0685286	0	0.0184282	0.00811863	0.0962493	0.171488	0.0122612	0.0749	0	0.0439685	0	0.0569062	C2	BLCA.2	0.5	4.93154	0.13	0.4914	225	59	6.43677	14.7597	170	0.707056	22	23	0.957966	3.04447
TCGA-FD-A3N5	69	Non-Papillary	High Grade	3	Male	Other	Black or African American	High	22.8333	1	7.26316	0	0	0.0203307	0.0898782	0	0	0.016667	0.0855592	0.010873	0	0	0.061178	0	0.445016	0.0323415	0.15639	0.00868947	0	0	0.0584512	0	0.0146261	C2	BLCA.3	0.34	16.5136	0.1	0.2652	126	84	3.70852	8.36795	247	0.400356	7	33	0.998001	0.691761
TCGA-G2-A3VY	66	Non-Papillary	High Grade	1	Male	Other	Asian	High	17.8667	0	16.8947	0	0.0561061	0.0462121	0.171	0.318361	0	0	0	0	0	0.0815516	0	0.0324073	0	0	0.0523286	0.0949561	0.0494038	0	0.0951786	0	0.00249474	C4	BLCA.1	0.1	16.9488	0.28	-0.7554	173	148	5.9768	19.2888	494	0.78045	17	59	NA	NA
TCGA-DK-A1AA	57	Papillary	High Grade	3	Male	Other	White	Low	19.2667	0	1.97368	0	0.103205	0.0240738	0	0.0668801	0.0394062	0	0.0665158	0.0296588	0.00656669	0	0.0707172	0.0182272	0	0	0.181578	0.108473	0.0868981	0.18818	0	0	0.00961943	C1	BLCA.1	0.07	NA	0	-0.0111	35	0	0.442515	2.15357	91	0.105723	2	3	NA	NA
TCGA-XF-A9SY	60	Non-Papillary	High Grade	2	Female	Other	White	High	21.3333	0	9.21053	0.00795023	0.00428596	0.00840776	0.120122	0	0.0666979	0.0414471	0.0394495	0.0058441	0	0.0731963	0	0	0.194342	0.162207	0.199346	0	0	0	0.076704	0	0	C2	NA	0.82	12.708	0.18	0.7244	224	2	3.95582	11.3295	123	0.278609	18	44	0.913068	4.17702
TCGA-DK-AA6Q	61	Non-Papillary	High Grade	1	Female	Other	White	High	13.7667	1	2.84211	0	0.00164004	0.0115983	0.369912	0	0	0.0114826	0.201865	0.0368262	0	0.037451	0.0332469	0.0601013	0	0.113739	0.0656851	0.0422197	0	0.0119569	0.00227617	0	0	C2	NA	0.27	NA	0.11	-0.0778	35	19	0.938435	3.28452	169	0.944226	8	26	NA	NA
TCGA-G2-A2EL	77	Non-Papillary	High Grade	3	Male	Other	White	High	27.3	1	4.68421	0.124198	0	0.00159124	0.0945489	0	0	0.0377202	0.155586	0	0	0	0.10272	0	0.220367	0.124896	0.00554616	0.0627671	0.007148	0.0629124	0	0	0	NA	NA	0.02	7.37098	0.06	NA	104	59	2.13486	5.95981	146	0.927162	5	19	NA	NA
TCGA-E7-A6ME	75	Non-Papillary	High Grade	2	Male	Other	Asian	High	24.3667	0	2.84211	0.0424585	0	0.077974	0.3182	0	0.0297531	0	0.154373	0.012634	0	0	0.0648068	0.0211339	0	0.0448363	0.177576	0	0.0396023	0	0.00743447	0	0.00921749	C2	NA	0.21	14.9165	0.34	-0.4334	65	64	1.52413	3.66439	204	0.620903	7	22	0.888907	1.59271
TCGA-HQ-A2OF	52	Papillary	High Grade	1	Female	NA	NA	High	64.9	0	2.21053	0.150329	0	0.0756085	0.0477571	0.0352677	0.159506	0.11297	0	0	0	0.0454596	0	0.0135745	0.103975	0.0114582	0.221993	0	0.00678655	0	0.0153145	0	0	NA	NA	0.07	NA	0.15	NA	53	NA	1.36041	2.91516	146	0.801746	18	28	NA	NA
TCGA-FD-A6TF	80	Non-Papillary	High Grade	5	Female	Other	White	Low	2.3	1	3.26316	0.0705058	0.042458	0	0.0941894	0	0.0742856	0	0.066105	0.0010197	0	0	0.0387223	0.0164363	0.070679	0.0482716	0.370056	0	0	0.107272	0	0	0	C1	NA	0.69	4.54297	0.1	0.6238	53	84	1.18831	3.68682	151	0.558374	18	41	0.946895	2.73688
TCGA-FD-A3SP	60	Non-Papillary	High Grade	4	Male	Other	White	Low	26.1	0	2.65789	0.00816521	0	0.015605	0.111678	0	0.163965	0	0.0249869	0.0535857	0	0.00898711	0	0.0119451	0.173712	0.0529964	0.276296	0.0419444	0	0	0.0561322	0	0	C1	BLCA.4	0.68	5.42497	0.47	1.0087	52	33	1.22551	2.91789	96	0.252289	6	19	0.728469	2.58996
TCGA-BT-A20P	81	Non-Papillary	High Grade	1	Female	Other	White	Low	18.1333	1	1.86842	0	0.235673	0.0381575	0.11029	0.0239491	0.103536	0	0.0139216	0	0	0	0.0865445	0.0742756	0	0	0.170044	0	0.0897899	0	0.0538192	0	0	C1	BLCA.1	0.07	6.05559	0	-0.1013	22	11	0.73102	2.58903	249	0.236865	7	11	NA	NA
TCGA-GV-A40G	77	Non-Papillary	High Grade	4	Male	Other	White	High	19.3333	0	3.44737	0	0.0683303	0.0300228	0.121042	0.179667	0	0	0.124034	0	0	0.0522502	0.0129544	0.167506	0	0	0.117399	0	0.100308	0.00612697	0.00805115	0	0.0123093	C1	BLCA.1	0.27	1.58033	0.41	-0.5806	42	36	1.36804	3.98771	267	0.684408	17	49	NA	NA
TCGA-CF-A47S	41	Papillary	Low Grade	1	Male	Other	Asian	Low	11.1	0	1.26316	0.00284299	0	0.0403981	0.116441	0.11325	0	0	0.149605	0.12696	0	0	0.0272778	0.0254808	0.00219245	0.162273	0.084498	0.0173811	0.0971974	0	0.0342023	0	0	C4	NA	0.38	1.13921	0.16	-0.3214	7	51	0.15948	0.765502	48	0.157963	5	17	NA	NA
TCGA-XF-A9T2	54	Non-Papillary	High Grade	1	Male	Other	White	High	19.1667	1	1.57895	0.0086029	0	0	0.0251559	0	0	0	0.0331345	0.0413914	0.00707612	0	0.0683707	0	0.292411	0	0.242964	0	0	0.280894	0	0	0	C1	NA	0.16	NA	0	0.2167	38	57	0.852432	2.36787	63	3.24e-05	0	3	NA	NA
TCGA-CF-A9FH	85	Papillary	Low Grade	3	Male	Other	Asian	Low	NA	NA	0.868421	0	0.0748792	0.0124214	0.149685	0.111382	0	0	0.0985165	0	0	0	0.0300188	0.0242813	0	0.0148169	0.145709	0	0.296186	0.0397946	0	0	0.00230964	C2	NA	0.05	7.6683	0.02	-0.6566	23	0	0.179217	1.04543	82	0.113215	4	4	NA	NA
TCGA-ZF-AA4X	56	Non-Papillary	High Grade	1	Male	Other	White	High	68.1333	0	13.3158	0.0217339	0.0610493	0	0.0901837	0.0277264	0.112181	0	0.0629505	0.0941595	0	0	0.0343041	0.0333057	0.0655928	0	0.0614327	0.0243318	0.231395	0.0796544	0	0	0	C4	NA	0.28	NA	0.5	-0.9149	234	3	5.83531	16.5283	79	0.738346	14	17	NA	NA
TCGA-XF-AAMQ	59	Papillary	High Grade	3	Female	Other	White	High	72.5667	0	4.34211	0.070367	0	0.128241	0.199348	0	0.0132803	0.0152737	0.15716	0.00365948	0	0	0.0249637	0.00621819	0	0.0633431	0.230473	0.0295462	0.0441644	0.0139625	0	0	0	C2	NA	0.3	13.1553	0.36	0.1508	95	61	2.28629	5.14416	242	0.555928	18	21	0.824039	3.51261
TCGA-CF-A3MH	75	Papillary	Low Grade	2	Male	Other	Asian	Low	13.2667	0	1	0	0.00199096	0.155166	0.0417934	0.209537	0	0	0.35268	0	0	0.00270974	0	0.00291898	0	0	0.119369	0.049049	0.0405727	0	0.0242133	0	0	C1	BLCA.1	0.13	0.837196	0.08	-0.2245	22	46	0.331871	1.2068	104	0.258676	9	10	NA	0
TCGA-DK-AA6W	78	Non-Papillary	High Grade	1	Male	Other	White	High	13.8333	1	5.36842	0	0.101418	0	0.0910527	0	0.0067725	0.0019104	0.0794839	0.074982	0	0	0.0204489	0	0.122161	0.0333162	0.390209	0.0725753	0	0	0.00567073	0	0	C1	NA	0.2	NA	0.27	-0.2772	116	18	2.40536	7.02865	307	0.875652	12	51	0.840438	0.923316
TCGA-KQ-A41O	84	Papillary	High Grade	3	Male	NA	NA	High	51.2667	0	5.28947	0	0.0355175	0	0.242912	0.228286	0	0	0.0604338	0	0	0.120942	0	0.0409239	0.0327345	0	0.00308274	0.000818241	0.0177358	0.214114	0	0.00249999	0	C1	NA	0.07	NA	0.03	-0.9221	97	6	2.31226	6.05871	206	0.939601	18	23	NA	NA
TCGA-FJ-A3Z7	76	Non-Papillary	High Grade	1	Male	Other	White	Low	31.5	0	7.5	0	0.0934693	0.0653567	0.153404	0	0.0805556	0	0.0723881	0	0	0.0957262	0	0.0272711	0.0718454	0.0522704	0.107988	0	0.0346596	0	0.145065	0	0	C1	BLCA.2	0.46	4.38719	0.21	0.2849	163	7	2.57933	8.11475	203	0.508776	10	48	NA	0
TCGA-S5-AA26	46	Papillary	High Grade	1	Male	Other	Black or African American	High	16.7667	0	5.21053	0	0.251154	0.0487863	0.00623162	0.114993	0.0820423	0	0.0842592	0	0	0	0.094028	0.0149088	0.0936531	0	0.0559809	0.00548645	0	0.122847	0	0.024644	0.000985412	C1	NA	0.05	5.4282	0	-0.4131	137	81	1.71188	6.21681	147	0.843935	6	15	NA	NA
TCGA-FD-A3B4	55	Non-Papillary	High Grade	2	Female	Other	Black or African American	High	17	1	1.81579	0.0820991	0.0199423	0.0818122	0.093108	0	0.0348616	0.0486351	0.0144953	0.00269323	0.0151227	0.0465291	0.0103491	0	0.1509	0.153856	0.119534	0.00365355	0.00815469	0.109251	0	0	0.00500194	NA	NA	0.38	10.4288	0.04	NA	30	7	0.638482	2.09787	181	0.281202	6	31	0.766373	2.36889
TCGA-GC-A3OO	79	Non-Papillary	High Grade	2	Male	Other	White	Low	16.0333	0	2.84211	0	0.0686513	0.0111479	0.0311037	0	0	0	0.107773	0	0	0	0.0316364	0.00766745	0.267006	0.0137952	0.353702	0	0	0.107517	0	0	0	C1	BLCA.2	0.67	5.9908	0.55	0.4211	68	NA	1.41548	3.20651	59	0.368895	12	7	0.992643	1.09053
TCGA-XF-A9SP	59	Non-Papillary	High Grade	2	Male	Other	White	Low	15.1333	1	6.42105	0.13161	0	0.141649	0.100908	0	0	0	0.0837744	0.00800611	0	0	0.0293879	0.0325498	0.00202413	0.0270748	0.361931	0	0.0115926	0.0694925	0	0	0	C2	NA	0.74	2.739	0.41	0.5255	158	94	3.26674	8.07261	183	0.590629	23	43	0.607617	2.40084
TCGA-FD-A3SL	60	Non-Papillary	High Grade	1	Male	Other	White	Low	23.7333	1	5.07895	0.0460139	0	0.0157562	0.0751762	0	0.0166574	0	0.0735691	0.00481555	0	0	0.0604499	0.0115571	0.136585	0.146189	0.298316	0.0348706	0	0.0800444	0	0	0	C1	BLCA.2	0.58	1.17135	0.1	0.5067	42	39	1.79948	5.68869	117	0.477511	14	44	0.366918	0.254328
TCGA-FD-A6TB	82	Non-Papillary	High Grade	5	Male	Other	White	Low	19.0667	0	4.13158	0.260539	0	0.0343709	0.182031	0	0.052614	0	0.0938093	0.0305435	0	0	0.0627036	0.0131736	0.0389384	0.0672172	0.150758	0	0	0.0131838	0	0	0.000117627	C2	NA	0.72	4.34536	0.3	0.456	NA	NA	1.56073	5.05109	80	0.187666	8	19	0.930417	3.9259
TCGA-FD-A6TA	58	Papillary	High Grade	1	Male	Other	White	Low	63.7333	0	5.78947	0.0817667	0	0.235216	0.0655453	0	0.0953536	0	0.0904255	0.0496645	0	0	0.00543572	0.0142789	0.0203517	0.0711622	0.21176	0.0362295	0	0.0179671	0	0	0.00484336	C1	NA	0.4	5.8167	0	0.4191	152	1	1.99552	7.33738	365	0.869123	9	21	0.889253	4.54585
TCGA-XF-A8HB	50	Papillary	High Grade	3	Female	Hispanic or Latino	NA	High	45.6667	0	1.81579	0	0.138723	0.0363164	0.0261839	0	0.0653609	0	0.112903	0	0	0.0428844	0	0.0140083	0	0	0.35689	0	0.187727	0.0190024	0	0	0	C6	NA	0.04	1.99162	0.06	-0.7111	43	NA	0.460352	2.05624	217	0.22952	5	23	NA	NA
TCGA-UY-A8OB	63	Non-Papillary	High Grade	4	Male	Hispanic or Latino	White	High	70.3	0	7.89474	0	0.00618443	0.00512023	0.286734	0	0	0.0490155	0.0411801	0	0	0	0.153835	0.0168825	0.092816	0.0263552	0.215908	0	0.0451692	0	0.0608	0	0	C2	NA	0.28	NA	0.11	-0.046	152	120	2.23429	9.24748	334	0.911844	18	42	NA	NA
TCGA-GU-A767	81	Papillary	High Grade	3	Male	Other	White	Low	4.8	1	8.94737	0	0.0605788	0.00282372	0.0869528	0.119494	0	0	0.0595456	0.00708006	0	0	0.0652404	0.109408	0	0.0694224	0.252409	0	0.0248263	0.130337	0.0118814	0	0	C2	NA	0.7	4.67068	0.48	-0.0218	164	39	3.36426	10.7531	259	0.452625	12	58	NA	0
TCGA-FD-A43U	70	Non-Papillary	High Grade	3	Male	Other	White	Low	21.2	0	1.89474	0.013668	0.0356228	0.00835948	0.141555	0	0	0.0176726	0.0502808	0.0851115	0	0.0112288	0.0100159	0.0800822	0.334827	0.00764835	0.167487	0.00856191	0	0.0278789	0	0	0	C2	NA	0.8	6.00983	0.35	0.4674	41	1	0.746342	1.66492	80	0.300316	23	34	0.758565	3.24413
TCGA-DK-AA6T	63	Non-Papillary	High Grade	3	Male	Other	White	High	19.0667	0	1.52632	0.0916683	0.651073	0	0.070437	0	0	0.0133092	0.0471362	0	0	0	0.0164353	0.00611537	0	0	0.0593159	0	0.04451	0	0	0	0	C2	NA	0.2	NA	0.04	-0.8554	55	0	0.762263	2.40875	82	0.244937	4	14	NA	0
TCGA-5N-A9KI	76	Non-Papillary	High Grade	2	Female	Other	White	Low	2.53333	1	3.84211	0	0.0994005	0.0513093	0.0819902	0	0.0020994	0	0.0603262	0.0359381	0	0	0.0440853	0	0.1536	0.0241472	0.308383	0.00325852	0.0266559	0.0730677	0	0	0.035739	C2	NA	0.42	2.24637	0.25	0.2253	73	36	1.66212	4.53885	129	0.913449	17	31	0.981713	0.680472
TCGA-XF-A8HF	80	Non-Papillary	High Grade	3	Male	Other	White	Low	98.4667	1	3.63158	0	0.0817447	0.0212839	0.024868	0.019582	0	0	0.0779357	0.113976	0	0.110099	0	0.0161914	0.0072937	0.0244834	0.470098	0	0.0129626	0.0174797	0	0	0.0020015	C1	NA	0.31	3.02992	0.31	-0.0207	77	30	1.26842	4.22806	185	0.871215	23	30	0.720272	1.72714
TCGA-UY-A78L	62	Papillary	High Grade	NA	Male	Other	White	High	37.5667	0	4.42105	0	0.0106213	0.0485011	0.0379346	0	0.13452	0	0.0246294	0.00569627	0	0	0.0241453	0	0.11748	0.0164987	0.415751	0.000477035	0.0524247	0.00953321	0	0	0.101787	C1	NA	0.51	3.11788	0.38	0.2909	98	72	2.0792	5.18294	138	0.41229	7	42	0.894107	0.619748
TCGA-FD-A5C0	61	Non-Papillary	High Grade	2	Male	Other	White	High	18.3333	1	2.89474	0.0140464	0.0682095	0.023038	0.158945	0	0	0	0.0707933	0.0131801	0	0.0257373	0	0.0922925	0	0.0204395	0.345945	0.00410767	0.0387808	0	0.118447	0.00603765	0	C1	NA	0.42	5.10231	0.07	0.0514	48	103	0.973436	3.03483	155	0.679122	19	32	0.95449	1.3232
TCGA-UY-A9PE	86	Non-Papillary	High Grade	3	Male	Other	White	High	6.3	0	4.71053	0	0.147889	0.318201	0.070794	0.025171	0	0	0.0308208	0.050646	0	0.0118029	0	0	0.128958	0.020401	0.121454	0	0.0078922	0	0.0584217	0	0.00754863	C1	NA	0.52	6.92853	0.11	0.0559	58	7	1.6813	5.64435	328	0.651083	14	39	0.895676	2.98457
TCGA-K4-A6FZ	75	Non-Papillary	High Grade	1	Female	Other	White	Low	1.83333	0	8.68421	0	0	0.0278953	0.0707784	0	0.171934	0	0.0357704	0	0	0.0206605	0.0154272	0.0110616	0.094531	0.0763095	0.232213	0.0403334	0.0553261	0	0.0863114	0.0349468	0.0265015	C2	NA	0.67	11.9549	0.28	0.2646	179	81	2.99579	9.90915	122	0.659892	20	35	0.949585	2.50601
TCGA-DK-A3IK	87	Papillary	High Grade	1	Male	Other	White	Low	4.86667	1	4.73684	0.0189786	0.215198	0.11458	0.0873897	0.134655	0	0	0	0.0310261	0.00419322	0.0803535	0	0.0369385	0.14068	0.0565611	0.0216524	0	0.0242878	0.0207116	0.0127953	0	0	C3	BLCA.2	0.5	NA	0.14	0.1682	88	3	1.43839	5.53932	276	0.546184	13	47	0.932234	2.92302
TCGA-LC-A66R	78	Papillary	High Grade	3	Male	Other	White	High	15.5333	0	2.65789	0.0182194	0.0414555	0.0424958	0.260072	0	0	0.0388083	0.0797897	0.020478	0	0.0247753	0	0.0118214	0.0199509	0.0913739	0.233496	0.00553812	0.0596965	0	0.0500502	0	0.00197851	C2	NA	0.63	44.6798	0.2	0.2218	34	28	1.11601	3.37663	244	0.531596	15	35	0.901614	4.00556
TCGA-GU-A762	87	Non-Papillary	High Grade	1	Male	Other	White	High	7.73333	1	2.28947	0.0265324	0	0.0179356	0.241922	0	0	0.127738	0.122249	0.024466	0	0	0.0443873	0.0173039	0	0.126641	0.208451	0.0102674	0.00535542	0.0267514	0	0	0	C2	NA	0.69	3.85778	0.13	0.3574	46	6	0.912602	2.67697	303	0.475722	16	44	0.750414	2.88921
TCGA-4Z-AA7O	64	Papillary	High Grade	2	Male	NA	Black or African American	Low	17.0667	0	4.02632	0	0.036509	0.0855138	0.23212	0	0.0833149	0	0.183329	0.0203886	0	0	0.0464866	0.0233352	0	0.0607433	0.134186	0.0144522	0.0591237	0.0204969	0	0	0	C1	NA	0.16	15.7388	0.01	0.0705	72	35	1.96542	4.72928	136	0.486974	4	12	0.937898	3.50555
TCGA-DK-A6B5	45	Non-Papillary	High Grade	1	Male	Other	White	Low	51.4	0	2.78947	0	0.0868201	0.0479681	0.075926	0	0.0245551	0	0.186043	0.0151363	0	0	0.0587607	0.0293112	0	0.0566738	0.186963	0.125515	0.0865018	0.0198259	0	0	0	C2	NA	0.24	NA	0.05	0.2224	57	5	1.20999	3.30533	376	0.947789	12	45	NA	0
TCGA-C4-A0F0	60	Non-Papillary	High Grade	2	Male	NA	NA	High	1.96667	0	2.07895	0.00246012	0	0.00770835	0.151624	0	0.086415	0.00702815	0	0	0	0	0.0456311	0	0.0448691	0.0780595	0.384807	0.0742741	0.0341262	0.00319524	0.0704039	0	0.00939849	C2	BLCA.3	0.61	3.5744	0.35	0.0325	49	90	0.940982	2.30968	145	0.525021	22	27	NA	NA
TCGA-UY-A78N	80	Non-Papillary	High Grade	3	Male	Other	White	High	88.0333	1	5.39474	0	0.0752601	0.00157013	0.101632	0.260415	0	0	0.0549044	0.0299359	0	0.0364035	0	0.0467813	0	0.00495043	0.279504	0.046095	0.0229113	0.0396372	0	0	0	C1	NA	0.22	2.55268	0.12	-0.0952	101	195	2.31054	6.68182	356	0.595106	20	15	NA	NA
TCGA-G2-AA3F	77	Non-Papillary	High Grade	3	Male	Other	White	Low	29.7667	0	3.23684	0	0.142715	0.0245167	0.0704522	0.173263	0	0	0.0259356	0.0110771	0	0.090367	0	0.00517829	0	0.0355826	0.353369	0	0.0431541	0	0.0243889	0	0	C1	NA	0.32	4.40299	0.35	-0.3395	71	122	1.27996	4.06963	276	0.793045	11	24	NA	0
TCGA-ZF-AA53	60	Non-Papillary	High Grade	1	Male	Other	White	Low	58.7	0	3.68421	0.00649359	0	0.0113634	0.128304	0	0.0646696	0	0.0389275	0.0352252	0	0.000727485	0.0768745	0.0215461	0.00227232	0.111073	0.377863	0.0684252	0	0.0444201	0	0	0.0118152	C2	NA	0.78	NA	0.41	0.5917	68	62	1.69979	4.32673	183	0.326737	17	39	0.814647	1.31112
TCGA-LT-A8JT	69	Papillary	High Grade	4	Female	Other	White	Low	21.3667	0	1.65789	0.010914	0.0496432	0.132062	0.190152	0	0	0	0.208605	0.0518836	0	0.0492762	0	0.0248065	0	0.0558256	0.143071	0.00202832	0.0730041	0	0.00872854	0	0	C3	NA	0.13	2.58086	0.02	-0.3657	24	2	0.77581	1.98607	71	0.109489	5	6	0.914658	2.00971
TCGA-XF-A8HI	57	Papillary	High Grade	1	Female	Other	White	Low	18.1333	1	1.57895	0	0.0931082	0.208893	0.0551942	0.0182033	0.0688952	0	0.0608165	0.0753097	0	0.0413156	0	0.0194171	0	0	0.121992	0	0.0653277	0	0.164786	0	0.00674135	C1	NA	0.09	7.66988	0.07	-0.1459	31	2	1.03194	1.85142	80	0.214826	3	3	0.830559	2.13034
TCGA-FJ-A3ZE	65	Non-Papillary	High Grade	3	Male	Other	White	High	10.8	1	9.78947	0	0.166232	0.0247115	0.245635	0.120493	0	0	0.0383244	0	0	0	0.0340389	0.0166452	0	0	0.23526	0	0.0861087	0	0.0168878	0	0.0156636	C4	BLCA.1	0.04	0.234776	0.39	-0.7796	234	749	3.46238	10.649	168	0.732829	10	32	NA	NA
TCGA-FD-A3SM	70	Papillary	High Grade	3	Male	Other	White	Low	18.2333	1	4.28947	0.0136984	0	0.076617	0.0307689	0	0.0631517	0	0.0527263	0.00276563	0	0	0.000842424	0	0.397052	0.0679704	0.233493	0	0	0.060914	0	0	0	C1	BLCA.2	0.31	2.17396	0.01	0.5425	107	114	1.48214	5.17296	91	0.201022	6	7	0.623617	0.685114
TCGA-DK-AA6X	63	Papillary	High Grade	2	Male	Other	White	Low	15.5667	0	2.42105	0.0240991	0.0736736	0.0261858	0.0859655	0	0.0269059	0	0.119885	0.0643552	0	0	0.0378381	0.0238523	0.00757885	0.022809	0.198398	0.136096	0.0532496	0.0890299	0	0	0.0100788	C2	NA	0.56	NA	0.28	0.0733	41	0	0.7592	3.25823	78	0.287196	8	17	NA	0
TCGA-XF-A9SJ	83	Non-Papillary	High Grade	3	Male	Other	White	Low	3.26667	1	6.07895	0.10371	0	0.0689651	0.277331	0	0	0.00877659	0.0748708	0.0176651	0	0.0113002	0.0400534	0.027652	0	0.104561	0.250585	0	0	0	0.0092509	0	0.00527886	C2	NA	0.44	4.70484	0.72	0.2757	140	93	2.78146	7.21928	165	0.668221	11	51	0.906649	2.91839
TCGA-CF-A7I0	54	Papillary	Low Grade	1	Male	Other	Asian	Low	12.2667	0	0.894737	0.0170553	0	0.0642008	0.220668	0.0185002	0	0	0.057784	0.0342282	0	0	0.0760596	0.0520754	0	0.020942	0.180834	0.0305896	0.0190897	0.207973	0	0	0	C1	NA	0.32	0.549057	0	0.0002	9	0	0.683595	1.01053	146	0.182031	3	11	NA	NA
TCGA-GD-A3OQ	48	Papillary	High Grade	2	Male	Other	White	High	3.16667	0	2.55263	0.0153928	0	0	0.105607	0	0.0336722	0	0.204488	0	0	0.0229452	0	0.0503302	0.131183	0.0240616	0.177872	0.000482708	0.103981	0	0.0656892	0.0404815	0.023813	C2	BLCA.1	0.22	12.3208	0.07	0.4618	42	3	0.56818	2.93061	78	0.0859745	0	8	NA	NA
TCGA-CU-A0YO	84	Non-Papillary	High Grade	3	Male	Other	White	Low	4.96667	1	2.31579	0	0.0534034	0.0114255	0.0878056	0	0.161416	0	0.0462046	0.0455834	0	0	0.036536	0.015183	0	0.0630169	0.298067	0.0281118	0.082131	0.068862	0	0	0.00225296	C1	BLCA.2	0.67	5.71126	0.45	0.2809	29	11	0.765696	2.43888	63	0.362835	14	12	NA	0
TCGA-DK-AA71	71	Papillary	High Grade	1	Male	Other	White	High	13.8333	0	13.8158	0.00262697	0	0.0757959	0.251254	0	0	0.0111008	0.107009	0.0471698	0	0.0340884	0.000216872	0.0154324	0.0282003	0.0336853	0.346498	0	0.0357244	0.0111981	0	0	0	C1	NA	0.33	NA	0.23	-0.1939	259	25	6.38357	17.5855	174	0.413686	12	13	NA	NA
TCGA-CF-A9FL	85	Papillary	High Grade	2	Male	Other	Asian	Low	18.8333	1	1.36842	0	0.0800527	0.209026	0.108018	0.0482964	0	0	0.0994133	0.00528798	0	0.00635942	0.0124723	0.0183503	0	0.00690442	0.337243	0	0.00991686	0.058659	0	0	0	C1	NA	0.15	1.64133	0.02	0.2097	26	61	0.484463	1.60479	111	0.150196	3	12	0.875144	0.961444
TCGA-ZF-AA5N	62	Non-Papillary	High Grade	3	Female	Other	White	High	5.6	1	1.21053	0.10089	0	0.151048	0.0206858	0.127223	0	0.0187328	0.0344695	0	0	0.0192693	0.0183563	0.00167293	0.019611	0.00978702	0.212975	0	0.215475	0	0.0198986	0	0.0299071	C2	NA	0.3	NA	0	-0.1489	12	43	0.373993	1.43364	58	0.0566445	3	4	NA	0
TCGA-UY-A9PF	77	Papillary	High Grade	3	Male	Other	White	Low	3.9	0	9.84211	0.198588	0	0	0.0772883	0	0.0316948	0	0.150247	0.015375	0	0	0.0364028	0.0143233	0.0323508	0.0546653	0.256983	0	0.0641567	0.0679256	0	0	0	C1	NA	0.63	19.1292	0.05	-0.1354	249	27	4.69893	11.5967	125	0.632573	13	27	NA	NA
TCGA-UY-A78P	78	Non-Papillary	High Grade	3	Female	Other	White	Low	79.3333	0	6.05263	0.00246566	0.0338751	0.00639841	0.109576	0	0	0.0368623	0.0770368	0.024579	0	0.0186842	0.0251622	0	0.323556	0.0526754	0.248791	0.0189259	0	0.0214122	0	0	0	C2	NA	0.74	12.7649	0.24	0.2798	129	NA	2.66216	7.1909	138	0.146338	4	21	0.927577	2.86718
TCGA-CF-A1HR	62	Non-Papillary	High Grade	1	Male	Other	Asian	Low	12.9667	0	5.60526	0.104628	0	0.247353	0.140009	0	0.0269119	0.000764282	0.070854	0.0241369	0	0	0.0623197	0.020316	0	0.0126037	0.133808	0.0259195	0.0481216	0.082255	0	0	0	C1	BLCA.2	0.6	7.48718	0.27	-0.1492	106	6	2.52226	6.89223	137	0.453636	16	14	0.950567	0.658883
TCGA-DK-A3IN	72	Papillary	High Grade	3	Male	Other	White	Low	8.33333	1	7.92105	0.0527936	0	0.0298888	0.135162	0	0.0417224	0	0.104662	0.0433693	0	0	0	0.027324	0	0.0231403	0.449672	0.00697133	0.00734612	0	0.0621138	0	0.015834	C1	BLCA.2	0.61	NA	0.14	0.6325	169	110	3.79072	9.84364	151	0.583717	20	25	0.600104	2.11618
TCGA-UY-A9PH	73	Non-Papillary	High Grade	1	Male	Other	White	High	52.0333	0	7.5	0.0161135	0	0.0393902	0.152917	0	0.0845716	0.0160974	0.0701539	0.0212419	0	0.0437007	0.0666355	0.0592727	0	0.0758913	0.233366	0.0118435	0.0089007	0.0999042	0	0	0	C2	NA	0.56	10.8652	0.18	-0.0242	93	10	3.83463	9.09609	225	0.631824	20	19	0.940748	3.96949
TCGA-GD-A76B	86	Papillary	High Grade	1	Female	Other	White	Low	7.46667	1	4.10526	0.00670728	0.0671447	0.08002	0.129005	0	0.0206547	0.00104497	0.110472	0.147532	0	0.0107202	0.0106932	0.0280875	0	0.160123	0.17499	0.024122	0.0116142	0.0170699	0	0	0	C2	NA	0.52	9.09955	0.57	-0.2693	62	0	1.54799	5.17028	58	0.391193	8	20	0.789825	3.57142
TCGA-ZF-AA58	61	Non-Papillary	High Grade	4	Female	Other	White	High	54.9667	0	5.02632	0.00980312	0.00568588	0.0116323	0.120741	0	0.0849395	0.0399247	0.0553449	0.0182205	0	0.0208823	0.0182073	0	0.142443	0.112233	0.276901	0.00207348	0	0	0.0809677	0	0	C2	NA	0.69	NA	0.52	0.3655	116	39	1.8864	5.90661	196	0.494518	9	62	0.913743	2.41142
TCGA-ZF-AA4V	66	Non-Papillary	High Grade	2	Male	Other	White	High	60.2	0	14.4737	0.00604453	0	0.0434486	0.306845	0	0	0	0.16288	0.00750668	0	0	0.0968304	0.00600684	0.0433106	0.126655	0.193083	0	0.00312714	0	0.00426281	0	0	C2	NA	0.36	NA	0.1	0.0313	279	86	6.96679	16.6781	250	0.907847	19	37	0.965872	1.33898
TCGA-DK-AA6R	68	Non-Papillary	High Grade	4	Male	Other	White	High	168.033	0	7.89474	0	0.0281532	0.0179259	0.15728	0	0.167411	0	0.099315	0	0	0.00543743	0.0784273	0.00664366	0.0431344	0.130549	0.116776	0.0400494	0.108391	0	0.000506478	0	0	C2	NA	0.42	NA	0.1	0.3158	195	239	2.8234	9.73915	253	0.720536	15	62	NA	NA
TCGA-FT-A61P	76	Papillary	High Grade	3	Male	Other	White	Low	11.2333	0	3.55263	0.0122528	0	0.0158961	0.10286	0	0	0.0356401	0.152101	0	0	0.0220768	0.0410346	0.0747601	0.0519748	0.122259	0.300578	0.0235947	0	0.0449717	0	0	0	C1	NA	0.69	1.82263	0.13	0.5712	81	11	1.58889	4.07333	121	0.663704	18	22	0.905414	1.25517
TCGA-2F-A9KQ	69	Non-Papillary	High Grade	1	Male	Other	White	Low	96.2	0	1.47368	0	0.0320208	0.00883293	0.0494623	0.270405	0	0	0.0352225	0	0	0	0.00616922	0.109018	0	0	0.188312	0.0169979	0.0926399	0.19092	0	0	0	C1	NA	0.04	0.517151	0.01	0.0547	40	1	0.511192	1.80421	124	0.609985	5	9	NA	NA
TCGA-K4-A54R	59	Papillary	High Grade	NA	Male	Other	White	High	28.0667	0	19.9737	0.00423505	0	0.0175913	0.228732	0	0	0.0555076	0.109957	0	0	0.071733	0.0438322	0.0177617	0	0.136832	0.288394	0	0.00829948	0	0.0171258	0	0	C2	NA	0.54	18.8529	0.09	0.3037	271	61	8.47971	24.0059	129	0.826156	5	39	NA	NA
TCGA-FD-A62S	60	Non-Papillary	High Grade	1	Female	Other	Black or African American	High	13.5333	1	1.73684	0	0.0287398	0.0207043	0.0455304	0	0.204366	0	0.0370885	0.0571635	0	0.0203214	0	0.00276141	0.0979304	0.076806	0.256809	0.104572	0	0.0415664	0	0	0.00564199	C2	NA	0.64	14.1359	0.27	0.8906	36	137	0.544234	1.91914	144	0.421898	19	23	0.711383	3.16043
TCGA-ZF-A9R3	53	Papillary	High Grade	2	Female	Other	White	Low	31.6333	1	1.97368	0	0.0747523	0.12774	0.0858022	0	0.0669967	0	0.123403	0.0640167	0	0	0.0766657	0.0178183	0	0	0.0910619	0.13662	0.0798861	0.052827	0	0	0.00241081	C2	NA	0.28	NA	0.25	-0.2443	43	40	0.754636	2.32428	92	0.459867	12	13	0.843756	1.85392
TCGA-BT-A42F	64	Non-Papillary	High Grade	3	Male	Other	White	Low	28.8	0	3.63158	0.0561079	0	0.105986	0.124899	0	0	0.0315894	0.0939622	0.0308447	0	0.0771419	0	0.0278142	0.189941	0.0415578	0.162718	0.00706579	0	0	0.0503722	0	0	C2	NA	0.78	14.9645	0.5	-0.0773	68	4	1.55739	4.39185	63	0.203145	22	42	0.874077	3.62142
TCGA-K4-A83P	77	Non-Papillary	NA	3	Male	Other	White	Low	16.5	0	5.73684	0.154863	0.153433	0.0181257	0.129137	0	0.196343	0	0.0489109	0.0580816	0	0	0.00627203	0.0255732	0.0149463	0.0391094	0.129877	0	0	0.0211612	0	0	0.00416727	C2	NA	0.91	NA	0.25	0.5271	130	63	2.14599	6.17697	92	0.0987292	25	48	0.597738	3.19331
TCGA-K4-A5RJ	75	Papillary	High Grade	3	Male	Other	White	High	17.9667	0	7.89474	0	0	0.00495439	0.254536	0	0	0.0541674	0.0796294	0.0260478	0	0.0132872	0.00824187	0.0127781	0	0.106248	0.406874	0.0298001	0	0	0.00330796	0	0.000127597	C2	NA	0.67	25.7771	0.16	-0.3411	188	19	3.1189	8.59115	119	0.635419	13	34	NA	NA
TCGA-XF-A9SX	63	Non-Papillary	High Grade	4	Female	Other	White	Low	23.9667	1	2.47368	0.0271875	0	0.0129087	0.12288	0	0.100692	0.0250321	0.0692035	0.0982167	0	0	0.0758737	0.0122276	0	0.0936335	0.289603	0.0126909	0	0.0598508	0	0	0	C2	NA	0.5	5.8076	0.24	0.5612	39	27	0.7234	2.86346	154	0.228075	4	20	0.930476	2.04447
TCGA-KQ-A41N	73	Papillary	High Grade	4	Male	Other	Black or African American	Low	53.4667	0	5.18421	0	0.196433	0.0411548	0.0199092	0.214753	0	0	0.0990333	0	0	0.0985949	0	0.0198635	0.0656236	0	0.105571	0.0145893	0.0591532	0.0653204	0	0	0	C1	NA	0.24	NA	0.06	-0.3875	133	55	2.08478	7.17038	242	0.274071	4	34	NA	NA
TCGA-DK-A1AE	84	Non-Papillary	High Grade	3	Male	Other	White	High	16.3667	0	2.47368	0	0.045354	0.0356053	0.0468426	0	0.088185	0	0.173068	0	0.0221266	0	0.177749	0.010141	0.0193512	0.0569533	0.150331	0.065128	0.0452158	0.0639499	0	0	0	C1	BLCA.3	0.17	NA	0	-0.1863	60	2	0.886653	2.93704	196	0.101745	0	16	NA	NA
TCGA-DK-A3WX	67	Non-Papillary	High Grade	3	Female	Other	White	High	10.7	1	0.894737	0.0058571	0	0.0209657	0.14762	0	0.106253	0.00949134	0.0759865	0.012146	0	0.069503	0.0477239	0.00719374	0.128297	0.0813864	0.0679647	0.0150591	0	0	0.0455545	0	0.158998	C1	BLCA.3	0.63	NA	0.49	0.5075	15	36	0.375393	0.952922	62	0.274739	12	14	0.929224	2.51639
TCGA-DK-A3WW	57	Papillary	High Grade	1	Male	Other	White	High	21.1	0	30.4474	0.00483567	0	0.0176116	0.302747	0	0	0.069729	0.0988385	0.0161837	0	0.0615832	0.0256681	0.00792217	0	0.136811	0.205047	0.00508735	0	0	0.0479362	0	0	C2	BLCA.3	0.5	NA	0.02	0.0125	564	38	10.2156	29.4333	84	0.00467729	0	5	0.810255	1.57668
TCGA-XF-A9SK	65	Non-Papillary	High Grade	3	Male	Other	White	Low	16.2	1	3.28947	0.00175267	0.0042507	0.0554335	0.0638532	0	0.025546	0	0.0752563	0.0861298	0	0	0.0720471	0.0320406	0	0.0395483	0.323631	0.00918441	0.146096	0.0570416	0	0	0.0081893	C2	NA	0.53	6.89766	0.19	0.5317	71	7	1.05308	3.96455	305	0.664486	19	35	0.868714	2.46125
TCGA-KQ-A41R	80	Papillary	High Grade	3	Female	Other	White	Low	45	0	16.2368	0	0.0838414	0.0233756	0.068754	0.00665546	0.0877818	0	0.0455428	0.111335	0	0	0.0284607	0	0.0979416	0.0070403	0.246837	0	0.0471759	0.145259	0	0	0	C4	NA	0.29	NA	0.42	-0.5999	304	131	7.90656	19.0409	209	0.615733	14	26	NA	NA
TCGA-CF-A3MG	48	Papillary	Low Grade	1	Male	Other	Asian	High	12.3	0	2.78947	0	0.0678423	0	0	0.25468	0	0	0.241196	0	0	0.100458	0	0.0174365	0	0	0.131205	0.0246207	0.113825	0	0.0487371	0	0	C1	BLCA.1	0.2	1.19436	0.38	-0.6947	68	31	1.45514	3.65334	114	0.738382	18	16	NA	NA
TCGA-CU-A0YR	83	Non-Papillary	High Grade	3	Male	Other	White	High	15.3333	1	3.23684	0.0294666	0	0.0407781	0.0506148	0	0	0.0117339	0.0697296	0.0157426	0.0020669	0	0.0284464	0	0.330792	0.0701932	0.310874	0.0189483	0.00938756	0	0.00620553	0	0.0050209	C1	BLCA.2	0.53	2.23376	0.09	0.2213	66	109	1.32465	3.77666	262	0.598723	11	54	0.922333	3.0734
TCGA-UY-A78M	81	Non-Papillary	High Grade	1	Female	Other	Asian	High	23	1	3.15789	0.0149037	0	0.145821	0.107475	0.0856998	0	0	0.0257657	0.00901858	0	0.00792364	0.0159358	0	0.392541	0.0160616	0.144768	0	0	0.0340853	0	0	0	C1	NA	0.31	8.49248	0.73	0.2294	71	7	1.37857	4.10637	195	0.780544	5	34	0.907236	1.2577
TCGA-CF-A5UA	67	Papillary	Low Grade	4	Male	Other	Asian	High	12.1667	0	1.65789	0	0.156661	0.0204571	0.10889	0	0	0	0.150228	0.0467115	0	0.0101017	0.0293281	0.0154899	0.10637	0	0.275837	0.0715024	0	0.00842411	0	0	0	C1	NA	0.08	6.53524	0.02	-0.4513	47	NA	0.712754	1.79614	182	0.34301	8	22	NA	NA
TCGA-ZF-A9RN	67	Non-Papillary	High Grade	1	Female	Other	White	High	20.5	1	4	0.00429466	0	0	0.332275	0	0	0.0478893	0.179169	0.0151371	0	0	0.0812877	0.0158074	0.0228139	0.158565	0.12834	0	0	0	0.0144197	0	0	C2	NA	0.19	NA	0.18	-0.7716	49	19	1.91609	4.93157	440	0.917444	17	43	NA	NA
TCGA-4Z-AA81	80	Papillary	High Grade	3	Male	NA	White	High	42.3333	1	4.76316	0.00535061	0.00264323	0.0252025	0.318788	0	0	0.071273	0.125822	0	0	0	0.141281	0.0236522	0	0.00469058	0.0787543	0	0.115057	0.0874847	0	0	0	C2	NA	0.45	8.71075	0.21	-0.3616	76	23	1.99901	5.72025	169	0.625842	17	18	0.772755	1.92022
TCGA-E7-A8O8	59	Non-Papillary	High Grade	4	Male	Other	Asian	High	0.433333	0	2.81579	0	0.0846379	0.0146078	0.103498	0	0	0.000120739	0.159585	0.00855328	0	0	0.0503692	0.0188989	0.222893	0	0.205037	0.012222	0.0793347	0.0402431	0	0	0	C1	NA	NA	2.06877	NA	-0.3777	75	14	0.943876	3.197	NA	NA	NA	NA	NA	NA
TCGA-GC-A3RB	54	Non-Papillary	High Grade	2	Male	Other	White	High	19.4	0	3.55263	0	0.00447526	0.1173	0.0869382	0	0.0123147	0	0.105411	0	0	0.00238059	0.0355303	0.00787376	0.0278821	0.045908	0.287648	0.180035	0.0258884	0	0.0604138	0	0	C2	BLCA.1	0.15	1.81188	0.11	-0.0433	80	116	1.80465	4.03039	572	0.544362	8	56	0.853236	2.25174
TCGA-BT-A20O	75	Non-Papillary	High Grade	NA	Male	Other	White	High	12.3333	1	4.21053	0.0407096	0.00800016	0	0.329868	0	0.0270941	0.109453	0.0464521	0.0233303	0	0	0.00273521	0.0143362	0	0.104095	0.261821	0.00689257	0.00354963	0.0171675	0.00449529	0	0	C2	BLCA.4	0.84	24.0971	0.25	0.1693	95	48	1.21145	4.60352	69	0.0235944	0	4	0.868756	4.35879
TCGA-G2-A2ES	85	Non-Papillary	High Grade	4	Male	Other	White	High	33.4667	1	9.52632	0.00302683	0.00225292	0.000728375	0.103163	0	0.0863076	0.0230261	0.0885778	0.0269212	0	0.0581693	0.00517744	0.0284236	0.0856618	0.107536	0.206527	0	0.082728	0	0.0903191	0.00145345	0	C2	BLCA.3	0.45	11.2674	0.03	0.1367	152	86	4.13109	11.0634	230	0.237358	4	16	NA	NA
TCGA-DK-AA6P	72	Papillary	High Grade	4	Female	Other	White	Low	15.2333	0	3.84211	0	0.0304543	0.120528	0.0982861	0.0841392	0.0412003	0	0.0240526	0.0432215	0	0.0466159	0.0437046	0.0374087	0.0196941	0	0.256668	0	0.0440415	0.109985	0	0	0	C1	NA	0.17	NA	0.53	-0.5029	91	71	1.60316	4.90378	381	0.765501	21	58	NA	0
TCGA-FD-A43P	74	Non-Papillary	High Grade	4	Male	Other	Black or African American	High	27.7333	0	8.42105	0.0828085	0	0.025311	0.264391	0	0.00602704	0.00229736	0.143106	0.0994292	0	0	0.072159	0.0210405	0.0310337	0.132807	0.117274	0	0	0	0.00231525	0	0	C2	NA	0.58	9.06909	0.18	0.0896	199	84	3.99255	10.7924	213	0.574432	13	39	0.830925	3.26705
TCGA-2F-A9KT	83	Non-Papillary	High Grade	2	Male	Other	White	Low	78.4	0	7.68421	0	0.0461345	0.0401217	0.153582	0.00658884	0	0	0.100073	0	0	0.0343344	0.0293763	0.0377911	0.108901	0.033574	0.279562	0	0	0	0.0728224	0	0.0571394	C1	NA	0.59	9.27439	0.08	0.2594	138	80	2.57575	9.60604	247	0.711544	10	26	NA	NA
TCGA-CF-A9FF	52	Papillary	High Grade	1	Male	Other	Asian	Low	12.0333	0	2.94737	0.33519	0	0.0395448	0.0971473	0	0	0	0.210987	0.0423283	0	0	0.0735754	0.00871427	0.00624315	0.0166508	0.0719425	0	0.026692	0.070984	0	0	0	C2	NA	0.27	5.42514	0.12	-0.0743	56	87	1.15982	3.75415	104	0.229233	5	9	NA	NA
TCGA-UY-A9PA	48	Non-Papillary	High Grade	2	Male	Other	White	Low	35.7333	0	3.78947	0.00180186	0	0	0.295018	0	0.0208223	0.0193482	0.156921	0.0020565	0	0.0620252	0.0038355	0.0250668	0	0.045416	0.0755389	0.0108297	0.152018	0	0.129301	0	0	C2	NA	0.82	11.7153	0.43	-0.0661	94	105	1.555	4.0782	75	0.0811152	7	25	NA	NA
TCGA-E7-A7DU	73	Papillary	Low Grade	3	Male	Other	White	Low	0.933333	0	5.84211	0	0.125723	0.0442262	0.223796	0.00723432	0.0288028	0	0.0684569	0.0755504	0	0.0429325	0	0.0536904	0	0.00380429	0.240961	0	0.0574621	0.0273604	0	0	0	C6	NA	0.16	5.04966	0.14	-0.2904	98	3	2.56366	7.56279	62	0.748853	15	7	NA	NA
TCGA-2F-A9KW	67	Non-Papillary	High Grade	3	Female	Other	White	High	8.46667	1	2.26316	0.0330193	0	0.040751	0.0167249	0.0417626	0.00710941	0	0.0113196	0.0133288	0	0.0106806	0	0.00684314	0.225662	0.0137802	0.363984	0	0.0870486	0	0.0410351	0.0421513	0.0447993	C4	NA	0.42	7.17021	0.13	0.1985	55	38	1.10563	2.65948	405	0.767227	7	48	NA	NA
TCGA-4Z-AA87	72	Non-Papillary	High Grade	1	Male	NA	Black or African American	High	48.4667	0	5.31579	0.0103084	0.0189178	0.135404	0.283198	0	0	0.0121009	0	0.00836903	0.00261874	0	0.00794332	0.0489382	0	0.0556115	0.326597	0.012214	0	0	0.0747784	0	0.00300138	C1	NA	0.39	33.4436	0.17	-0.4198	86	71	2.06009	6.83576	692	0.824861	18	54	0.816481	3.35645
TCGA-GU-A42Q	67	Non-Papillary	High Grade	2	Male	Other	White	High	11.4667	1	3.92105	0	0.0744939	0.0351983	0.0281037	0.0081521	0.0481534	0	0.103571	0	0	0.0216406	0.0651769	0	0.497227	0.0289177	0.0732507	0.00765059	0	0.00846363	0	0	0	C1	NA	0.55	6.19957	0.09	0.2527	64	13	1.90219	4.86462	138	0.37571	7	34	NA	0
TCGA-E7-A97P	73	Non-Papillary	High Grade	1	Male	Other	Asian	Low	14.5667	1	4.97368	0.012488	0	0.0103227	0.359266	0	0	0.117079	0.109334	0.0161795	0	0.0374101	0.0324678	0.0295333	0	0.16979	0.0698242	0.00975008	0.00938315	0	0.0171716	0	0	C2	NA	0.55	35.8121	0.18	0.5716	83	42	1.71507	5.44611	108	0.162881	2	12	0.912862	1.89824
TCGA-XF-AAMG	49	Non-Papillary	High Grade	5	Male	Hispanic or Latino	White	High	112.133	0	21.3158	0	0.107824	0.0131904	0.172812	0	0.122086	0	0.0511141	0.0233457	0	0	0.0109802	0.0850701	0	0.00565938	0.298953	0	0.0177491	0	0.0685495	0	0.0226659	C1	NA	0.25	10.3584	0.23	0.1997	455	11	8.93938	27.397	403	0.808225	14	71	0.997201	0.691207
TCGA-BT-A3PH	76	Non-Papillary	High Grade	1	Male	Other	White	Low	4.73333	1	10.1316	0	0	0.0570405	0.0489578	0	0.0677034	0	0.170896	0	0	0.0190554	0.000452497	0	0	0	0.381953	0	0.173547	0	0.074937	0	0.00545718	C1	BLCA.1	0.17	9.47611	0.11	-0.1876	77	1	3.76746	11.9449	138	0.754188	13	19	NA	0
TCGA-ZF-AA4R	67	Non-Papillary	High Grade	1	Male	Other	White	High	34.5333	1	1.47368	0	0.0331743	0.0823173	0.0969814	0	0	0	0.109267	0.0240339	0	0	0.0325342	0	0.339261	0.168407	0.08622	0	0	0.0278035	0	0	0	C2	NA	0.34	NA	0.32	0.5505	25	19	0.466912	1.74314	186	0.38973	8	33	NA	NA
TCGA-ZF-AA5P	65	Non-Papillary	High Grade	3	Male	Other	White	Low	12.4	0	1.07895	0.262597	0	0.117854	0.100256	0	0	0	0.107895	0.0179704	0	0.0426144	0	0.0340295	0	0.0742581	0.154528	0	0.0244832	0.0193222	0.0441923	0	0	C1	NA	NA	NA	NA	0.5517	26	5	0.491574	1.16749	131	0.0798524	NA	NA	0.918759	3.96673
TCGA-DK-A3X2	85	Papillary	High Grade	3	Male	Other	White	High	18.2333	1	3.02632	0	0.0871284	0.0454871	0.0680604	0.0597898	0	0	0.0331222	0	0	0	0.022774	0.00445151	0.0272433	0	0.492399	0	0.138435	0	0.0211095	0	0	C2	BLCA.1	0.08	NA	0.16	-0.6087	58	66	0.856425	3.28296	244	0.702901	20	29	0.910807	0.631323
TCGA-YC-A8S6	71	Papillary	High Grade	5	Male	Other	White	Low	9.76667	0	2.47368	0	0.0414366	0.0105067	0.0321339	0.00798025	0.0796286	0.00770429	0.0253606	0.125364	0	0	0.0183214	0.109033	0	0	0.204356	0.0138118	0.114633	0.0860971	0.110134	0	0.0134984	C1	NA	0.77	6.05994	0.02	0.6327	49	153	0.590586	2.65764	49	0.0202144	2	3	NA	NA
TCGA-K4-A4AB	76	Non-Papillary	High Grade	2	Male	Other	White	Low	2.8	1	2.10526	0	0.0780036	0.0396113	0.0439406	0	0.199276	0	0.0916978	0.00885968	0	0.0078172	0.0174092	0.00467872	0	0.00114235	0.312185	0.0814976	0.0767643	0.0330124	0.00197739	0	0.00212651	C1	NA	0.44	4.16076	0.16	0.5778	42	10	0.93479	2.32281	85	0.340158	10	16	0.989804	0.68608
TCGA-GC-A3RC	59	Non-Papillary	High Grade	4	Male	Other	White	High	16.1333	0	7.86842	0.0103865	0	0.00190093	0.0912159	0	0.227744	0	0.0278348	0.0155477	0	0.0194201	0.0320272	0	0.159905	0.0350303	0.344249	0.0133342	0.0131991	0	0.0082053	0	0	C2	BLCA.3	0.31	3.27322	0.09	0.2923	122	87	4.02543	8.63851	149	0.515441	17	41	0.85045	2.30306
TCGA-BL-A0C8	73	Non-Papillary	High Grade	3	Male	Other	White	Low	40.6333	0	3.55263	0.0555694	0	0.00510071	0	0.0121042	0.348705	0	0.00142848	0.0321695	0	0.0455098	0.0123361	0.0979186	0.00785065	0.00164585	0.271956	0	0.0420995	0	0.0429653	0.00292419	0.0197164	NA	BLCA.1	0.41	0.0199336	0.46	NA	45	NA	NA	NA	489	0.759752	22	37	NA	NA
TCGA-GU-AATP	74	Papillary	High Grade	3	Male	Other	White	Low	33.4333	0	6.94737	0.116307	0	0.0261682	0.0815383	0	0.0127671	0	0.121215	0.0644595	0	0.000611243	0.0249485	0	0.133377	0.0248491	0.277674	0	0.0939555	0.0207553	0	0	0.0013735	C2	NA	0.35	NA	0.34	0.5281	168	68	2.78046	8.5858	242	0.784302	16	18	NA	0
TCGA-CF-A1HS	75	Non-Papillary	High Grade	1	Female	Other	Asian	High	12.7333	0	5.34211	0.00921901	0.00505086	0.017068	0.0422862	0	0.107289	0	0.0710931	0	0	0	0.0390335	0.0150194	0.0185835	0.0484334	0.32078	0.18798	0.110061	0	0.00765157	0	0.000451964	C2	BLCA.3	0.46	2.48949	0.5	0.2588	159	20	2.16884	6.4471	298	0.741083	14	45	NA	0
TCGA-ZF-AA4U	70	Non-Papillary	High Grade	3	Male	Other	White	Low	8.73333	1	1.34211	0	0.112761	0.0236532	0.151987	0.0558381	0	0	0.253107	0.0271645	0	0.0228524	0	0.015042	0	0.0501931	0.124746	0.0709436	0.0244349	0.0580049	0	0.00927228	0	C1	NA	0.12	NA	0.02	-0.4805	32	1	0.679687	1.57564	205	0.998337	14	14	NA	NA
TCGA-GV-A3QF	79	Papillary	High Grade	4	Male	Other	White	High	20.5667	1	3.10526	0	0.158243	0.0165162	0	0.256814	0	0	0.0453609	0	0	0.0825841	0	0.108166	0.142372	0.000319439	0	0	0.0192697	0	0.0775326	0.0442541	0.0485678	C1	BLCA.1	0.46	NA	0.03	-0.6267	68	48	1.20632	3.58955	190	0.650029	17	30	NA	NA
TCGA-GC-A4ZW	71	Non-Papillary	High Grade	3	Male	Other	White	High	0.5	0	14.9737	0.093105	0	0.122263	0.173361	0	0.0734182	0	0.0754412	0	0	0.0350938	0.0591148	0.0401447	0.0980172	0.0118015	0.17158	0	0.00772134	0.0280866	0	0.0108511	0	C1	NA	0.15	7.32441	0.37	-0.7098	309	8	6.11171	18.148	352	0.718109	14	61	0.809201	1.44989
TCGA-ZF-A9RD	75	Non-Papillary	High Grade	3	Female	Other	White	High	13.6	1	3.63158	0.0239879	0.0545275	0.0168307	0.197107	0	0.0342675	0.0528858	0.141526	0.0191633	0	0	0.0313623	0.01846	0.0121233	0.137081	0.210895	0.00338125	0.0118964	0	0.0323999	0.0021064	0	C2	NA	0.62	NA	0.14	0.2926	77	NA	1.8802	4.62343	168	0.485726	16	35	0.749846	1.64758
TCGA-GU-A766	62	Non-Papillary	High Grade	1	Male	Other	White	Low	16	0	4.13158	0.013003	0	0.00384198	0.171937	0	0	0.121783	0.10116	0.0166327	0	0.0165995	0.0573901	0.0727922	0.010697	0.172859	0.0778233	0	0.153768	0.00168431	0	0	0.0080293	C2	NA	0.61	14.411	0.45	0.2745	71	4	1.63634	4.97196	114	0.235272	7	24	0.469638	1.0319
TCGA-G2-A2EF	50	Non-Papillary	High Grade	2	Male	Other	White	High	62.8	0	5.47368	0	0	0.0593331	0.183355	0	0	0.071227	0.0634944	0.00367343	0	0	0.118488	0	0.010513	0.14152	0.274644	0.00671113	0.041214	0	0.0258276	0	0	C2	BLCA.4	0.39	9.50384	0.23	0.2311	117	193	2.23321	6.75839	398	0.541245	12	40	0.803714	2.12105
TCGA-FD-A5BY	63	NA	High Grade	1	Female	Other	White	High	8.36667	0	1.15789	0	0.0339911	0.0146463	0.0272242	0	0.0225558	0	0.0684181	0.0112731	0	0	0.0600637	0	0.249417	0.0334152	0.200248	0.054212	0.0435701	0.179751	0	0	0.00121373	C2	NA	0.42	4.60772	0.06	0.4345	24	NA	0.257618	1.23084	103	0.817222	25	41	NA	NA
TCGA-CF-A8HX	55	Papillary	High Grade	1	Female	Other	Asian	Low	11.5	0	1.23684	0	0.172507	0.0170288	0.096457	0.160097	0	0	0.0275975	0.0318489	0	0	0.0605166	0.0267584	0	0	0.29721	0	0.102826	0.00438607	0	0.00276793	0	C3	NA	0.05	3.44207	0.07	-0.4128	28	19	0.649061	1.48357	176	0.251916	5	18	NA	NA
TCGA-GV-A6ZA	54	Papillary	High Grade	2	Male	Other	White	High	23.0333	0	7	0	0.0246036	0.0707128	0.179602	0	0.0610748	0	0.265026	0.0159614	0	0.0373815	0.0514481	0.0234832	0.016432	0.0461011	0.0885289	0.0154854	0.0793267	0.0248326	0	0	0	C2	NA	0.3	7.47834	0.29	-0.413	88	2	2.55752	8.74609	156	0.657723	12	32	0.482489	1.27332
TCGA-DK-A1A5	79	Non-Papillary	High Grade	3	Male	Other	White	High	2.16667	1	5.42105	0	0.0581632	0	0.270091	0	0	0	0.0607722	0.0192423	0	0.00871622	0.0197249	0.0633584	0.135198	0.0716874	0.0769656	0.126675	0.086627	0	0.000813086	0.00196503	0	C1	BLCA.2	0.41	NA	0.06	0.5338	150	45	2.64228	6.57567	260	0.628056	15	37	0.902202	0.625359
TCGA-4Z-AA7N	65	Non-Papillary	High Grade	2	Male	NA	White	Low	45.5667	1	0.342105	0.276693	0.150701	0.00943824	0.0745896	0	0.124227	0.0156618	0.0904865	0.0761267	0	0	0.0152748	0.012587	0.040551	0.0193762	0.088862	0	0.00542519	0	0	0	0	C3	NA	NA	7.56532	NA	0.4456	5	NA	0.310769	0.310769	45	0.0520163	NA	NA	0.632133	2.3627
TCGA-GC-A3RD	83	Non-Papillary	High Grade	1	Female	Other	White	High	14.2667	0	1.65789	0	0.103762	0.00663542	0.0257716	0.0865556	0	0	0.0218253	0	0	0.0843646	0	0.0199073	0.167131	0	0.352412	0	0.0693933	0	0.0554002	0.00684154	0	C1	BLCA.1	0.29	NA	0.19	0.0576	36	5	0.957534	2.13128	170	0.684753	18	44	NA	NA
TCGA-G2-A3IE	51	Non-Papillary	High Grade	2	Male	Other	White	Low	20.4	1	7.71053	0	0.138559	0.120878	0.0962648	0.139115	0	0	0.065317	0.131887	0	0	0	0.0153463	0	0	0.157512	0	0.0915746	0	0.0355354	0	0.00801	C3	BLCA.1	0.31	2.26416	0.38	-0.3765	176	149	3.37484	9.81489	160	0.44969	4	41	0.964052	1.55158
TCGA-FD-A5BZ	77	Non-Papillary	High Grade	1	Female	Other	White	Low	27.8333	1	2.76316	0.00447787	0.0299136	0.0636786	0.0425909	0	0	0	0.0468796	0.0373728	0	0.0173242	0.00202207	0	0.362685	0.0360014	0.235904	0.00147999	0	0.11967	0	0	0	C2	NA	0.58	3.08759	0.17	0.8072	39	NA	1.26144	3.02158	258	0.658434	20	24	0.930845	2.74082
TCGA-BT-A3PJ	76	Papillary	High Grade	1	Male	Other	White	High	26.3	0	10.8158	0	0.0337745	0.00274711	0.0525086	0	0.196305	0.00801911	0.084018	0.0144692	0	0.0702516	0.00639679	0.0142606	0.127969	0.131394	0.163237	0.0148072	0	0	0.0784193	0	0.00142384	C2	BLCA.3	0.49	9.07497	0.06	0.289	256	104	5.00331	12.2728	271	0.902919	20	43	0.904316	1.45544
TCGA-CU-A72E	76	Non-Papillary	High Grade	3	Male	Other	White	Low	13.7667	1	2.21053	0	0.0201397	0.00954458	0.0620538	0	0.0293113	0	0.0897535	0.023125	0	0.00697908	0	0.0297955	0.326371	0	0.306316	0.0086476	0	0.0879255	0	3.72e-05	0	C1	NA	0.31	1.53575	0.04	0.3326	33	4	1.13254	2.57117	120	0.187098	6	5	NA	NA
TCGA-ZF-A9RM	70	Papillary	High Grade	2	Male	Other	White	High	48.5	0	1.89474	0	0.107206	0.031279	0.181121	0.0123312	0.151017	0	0	0	0	0	0.0626643	0.0357646	0.0963199	0	0.0126912	0	0.0569326	0.252673	0	0	0	C4	NA	0.18	NA	0.42	-0.8766	40	6	0.641019	2.31988	279	0.87319	11	33	NA	NA
TCGA-FD-A6TH	63	Non-Papillary	High Grade	2	Male	Other	White	High	4.36667	1	3.63158	0.109609	0	0.0228351	0.0387198	0	0.0506573	0	0.124	0	0	0	0.0388048	0	0.26424	0.0797483	0.264783	0	0	0	0.0045695	0	0.00203368	C2	NA	0.23	8.36736	0.63	0.3582	52	1	1.34843	4.51566	155	0.740279	14	37	0.939618	1.82841
TCGA-GD-A3OS	54	Non-Papillary	High Grade	2	Female	Other	White	High	21.2667	0	2.26316	0.00810983	0.0555321	0.0446055	0.133126	0	0.0111169	0	0.108082	0.0333965	0	0.0170697	0.0162854	0.0228122	0.103796	0	0.375658	0	0.0549572	0	0.0154525	0	0	C1	BLCA.4	0.28	14.4069	0.12	0.5885	30	4	0.790064	2.52213	361	0.968518	20	41	0.952404	1.53284
TCGA-DK-A3IS	68	Papillary	High Grade	3	Male	Other	White	High	50.9667	0	7.18421	0	0.105006	0.0121351	0.279233	0	0	0	0.190133	0.0334323	0	0	0.0767753	0.0299642	0	0.0343385	0.141404	0.0353303	0.0321208	0.0301275	0	0	0	C1	BLCA.1	0.1	NA	0.49	-0.5351	184	3	3.75359	9.33584	244	0.855558	19	15	NA	NA
TCGA-K4-A3WS	66	Non-Papillary	High Grade	3	Male	Other	White	Low	25.3667	0	6.92105	0.171043	0	0.0470273	0.129232	0	0.0317732	0	0.0415428	0.0462373	0	0.0127025	0.0156654	0.0353849	0	0.176914	0.164825	0.0275196	0.0105017	0.0896322	0	0	0	C1	BLCA.2	0.6	3.60722	0.29	0.6956	152	39	2.07624	7.26684	135	0.468821	14	52	0.876884	3.44776
TCGA-4Z-AA7R	73	Papillary	High Grade	2	Male	NA	Black or African American	High	17.4	1	7.81579	0.0759469	0	0.333468	0.0205946	0.0631839	0	0	0.00325536	0	0	0.0427034	0	0	0.00923312	0	0.338151	0	0.0380542	0	0.0754093	0	0	C1	NA	0.07	6.55602	0.3	-0.0287	220	105	3.4951	9.56554	462	0.569282	13	51	0.901398	3.50808
TCGA-DK-A6B1	67	Papillary	High Grade	1	Male	Other	White	High	68.3	0	3.18421	0	0.0287595	0.00897191	0.0673237	0	0.126402	0	0.129225	0.0071729	0	0	0.0137262	0.0874386	0	0	0.310577	0	0.113088	0.0323101	0.0750056	0	0	C1	NA	0.17	NA	0.14	-0.4814	82	116	1.06681	3.48876	110	0.581218	15	14	NA	NA
TCGA-GV-A3QI	47	Papillary	High Grade	4	Male	Other	White	High	37	0	9.97368	0	0.0226403	0	0.222897	0.237573	0	0	0	0	0	0	0.0406065	0.0151222	0	0	0.35141	0	0.044804	0.0649469	0	0	0	C4	BLCA.1	0.05	2.97892	0.13	-0.5639	252	261	4.868	12.7986	534	0.624206	13	57	NA	NA
TCGA-DK-A6AW	70	Non-Papillary	High Grade	4	Male	Other	White	Low	54.0333	0	88.9211	0	0.125147	0.0331757	0.174253	0	0.00538238	0	0.0484796	0.12527	0	0.0180715	0.0844857	0.0420833	0	0	0.213162	0.0161553	0.0386136	0	0.075722	0	0	C4	NA	0.07	NA	0	-0.1327	1625	45	26.2896	101.694	62	0.0216391	0	3	NA	0
TCGA-BT-A20W	71	Non-Papillary	High Grade	NA	Male	Other	White	High	8.46667	1	1.76316	0.0437537	0.0738331	0.0225996	0.210941	0	0.0261066	0	0.115474	0.103356	0	0	0.0369263	0.0415137	0	0.0570935	0.181053	0.028468	0.0414077	0.0174731	0	0	0	C1	BLCA.2	0.28	4.88827	0.74	0.1506	36	7	0.570087	2.16033	330	0.491499	3	18	NA	0
TCGA-DK-A3IU	58	NA	High Grade	4	Male	Other	White	Low	23.5333	1	8.5	0.139324	0	0.039666	0.199402	0	0.158072	0.0300104	0.0394224	0.0591154	0	0	0.0433485	0	0.0455153	0.106332	0.105506	0.00523318	0	0.0156923	0	0	0.0133608	C2	BLCA.4	0.73	NA	0.39	0.5464	171	4	4.47726	9.72118	64	0.296653	7	11	0.834899	3.64805
TCGA-GC-A3YS	61	Non-Papillary	High Grade	4	Male	Other	White	High	25.2667	0	5.07895	0	0.0447787	0.014073	0.0402463	0	0.136804	0	0.0448452	0.0335733	0	0.077886	0.0272027	0.0100727	0.0437788	0.00419408	0.328639	0.0664404	0.100138	0	0.0273282	0	0	C1	BLCA.3	0.52	1.80234	0.26	0.6158	109	36	2.20218	5.80574	261	0.666997	17	59	0.960351	1.05505
TCGA-4Z-AA7Q	79	Non-Papillary	High Grade	4	Male	NA	White	Low	17	1	5.26316	0.0176993	0.006227	0.0455961	0.247137	0	0	0.0274859	0.135582	0.0404425	0	0	0.0558442	0.0367812	0.0276056	0.193675	0.0913266	0.00662758	0.0115631	0.0564063	0	0	0	C2	NA	0.71	NA	0.24	-0.2111	105	7	2.3472	6.39304	224	0.547933	13	41	0.835516	3.44828
TCGA-LT-A5Z6	56	Non-Papillary	High Grade	1	Male	Other	White	High	15.8	0	10.9474	0.135314	0	0.259326	0.168398	0	0.00986086	0	0.045266	0.0140052	0	0	0.0685294	0.00391397	0.0897103	0.016475	0.0642732	0	0.015209	0.10972	0	0	0	C1	NA	0.14	4.47825	0.29	-0.7908	133	1	5.38548	12.7027	227	0.815782	8	20	0.855792	2.31753
TCGA-GC-A3I6	45	Non-Papillary	High Grade	2	Male	Other	White	High	21	1	4	0	0	0.0134012	0.0747557	0	0.0277592	0	0.107378	0.0202062	0	0.032225	0.0365235	0	0.0719836	0.11243	0.329486	0	0.121135	0.0513695	0	0	0.00134675	C2	BLCA.3	0.27	1.46269	0.29	0.2713	104	112	1.82869	4.89718	83	0.921148	15	8	NA	0
TCGA-E7-A5KF	67	Non-Papillary	Low Grade	2	Male	Other	Asian	High	0.666667	0	4.36842	0	0.189002	0.0548069	0	0.202204	0	0	0.120851	0	0	0.0443332	0	0.0047433	0	0	0.104428	0	0.155354	0	0.086587	0	0.0376907	C4	NA	0.02	0.325563	0.03	-0.9937	95	17	2.04925	4.94748	92	0.119476	3	10	NA	NA
TCGA-DK-A3IM	76	Papillary	High Grade	3	Male	Other	White	High	8.26667	1	1.84211	0	0.0196045	0.000271124	0.0241679	0.000628827	0	0	0.138852	0	0	0	0.0207653	0	0.535643	0.0425233	0.141876	0	0.0334145	0	0.042254	0	0	C1	BLCA.3	0.17	NA	0.43	-0.0903	30	0	0.854239	2.19661	352	0.761653	12	60	NA	NA
TCGA-CF-A47X	60	Papillary	Low Grade	2	Male	Other	Asian	Low	12.8	0	7.05263	0	0.246515	0.062939	0.0808082	0.0928138	0.0766258	0	0.0690983	0	0	0.0293947	0	0	0	0	0.170634	0.0229169	0.134103	0	0.0141513	0	0	C4	NA	0.12	2.40265	0.17	-0.5331	150	27	2.98285	8.66598	122	0.899913	13	11	NA	NA
TCGA-BT-A2LA	54	Non-Papillary	High Grade	3	Male	Other	White	High	17.4	0	3.55263	0.36519	0	0	0.166666	0	0.0222133	0	0.0542803	0	0	0	0.0839835	0.0256992	0.183685	0	0.0238305	0	0.0238629	0	0.0505888	0	0	NA	NA	0.05	3.29907	0.33	NA	63	1	1.81495	4.91794	228	0.641724	13	37	NA	NA
TCGA-GV-A3QK	56	Non-Papillary	High Grade	4	Female	Other	White	High	27.7333	0	3.78947	0	0.0534407	0.0343636	0.168901	0	0.00197865	0.0044956	0.108922	0.168493	0	0.00278675	0.0279725	0.0203358	0.0367852	0.0234268	0.151924	0.0263631	0.143849	0.0259632	0	0	0	C1	BLCA.1	0.29	10.5459	0.15	-0.2802	47	24	1.3709	3.39869	122	0.387448	10	17	0.711187	1.47887
TCGA-FD-A6TD	77	Non-Papillary	High Grade	3	Male	Other	White	Low	12.8667	1	2.65789	0	0.0315215	0.00799171	0.159846	0	0.0937375	0.00891365	0.0279183	0.0290121	0	0.0410793	0.0514654	0.0463883	0.022751	0.0551787	0.32141	0.0469606	0.0210019	0	0.034824	0	0	C2	NA	0.63	12.3916	0.21	0.5693	65	101	1.26416	3.4915	144	0.399584	9	29	0.834272	3.01249
TCGA-XF-AAMX	87	Non-Papillary	High Grade	1	Female	Other	Black or African American	High	6.86667	1	7.57895	0	0.0189091	0.114933	0.152628	0.04867	0	0.00279261	0.134712	0	0	0	0.00112825	0.00707584	0	0.0685927	0.438405	0	0	0.0121529	0	0	0	C1	NA	0.14	9.7875	0.15	-0.1284	146	126	2.98992	9.16061	673	0.931912	9	101	0.842115	2.09258
TCGA-ZF-A9R5	59	Papillary	High Grade	2	Male	Other	White	Low	36.3333	0	2.47368	0	0.217242	0.0930668	0.170577	0	0.0547831	0	0.13148	0.0478524	0	0	0.0642073	0.018673	0.005181	0.0128076	0.0806088	0.0120382	0.0225168	0.0689658	0	0	0	C4	NA	0.09	NA	0	-0.7768	52	15	0.734196	3.09639	65	0.000176926	0	3	0.842787	1.75253
TCGA-XF-A8HC	79	Papillary	High Grade	1	Male	Other	Asian	High	6.66667	1	2.94737	0	0.181309	0.0467223	0.130955	0.228614	0	0	0.0174384	0	0.0136908	0	0	0	0.115224	0	0.00333163	0	0.088374	0.174341	0	0	0	C4	NA	0.04	1.01777	0.1	-0.9852	44	2	1.76981	3.44648	237	0.813805	14	22	NA	NA
TCGA-ZF-A9RF	74	Non-Papillary	High Grade	2	Male	Other	White	High	64.9667	0	5.60526	0.000219708	0	0.0379336	0.361357	0	0.064959	0.0298136	0.0422316	0.0173641	0	0	0.0450969	0.0102405	0.0100944	0.0602205	0.245021	0	0	0	0.0709444	0	0.00450421	C2	NA	0.5	NA	0.31	-0.1481	109	29	1.89209	6.65282	385	0.603183	9	70	0.882707	1.9395
TCGA-H4-A2HO	53	Papillary	High Grade	2	Male	Other	White	Low	1.53333	0	2.13158	0.0464859	0	0.0301957	0.125809	0.0157533	0.185346	0	0.0377043	0.0570753	0	0.0496243	0	0.0287718	0.136165	0.00875474	0.187187	0	0.0501904	0	0.0409373	0	0	C3	BLCA.1	0.37	4.00505	0.01	-0.293	46	133	1.0023	2.29098	395	0.0338239	0	0	NA	NA
TCGA-BT-A42E	74	Non-Papillary	High Grade	5	Male	Other	White	High	36.9333	0	3.63158	0.016414	0.0185392	0	0.189712	0	0	0.049019	0.0722885	0.144365	0	0.0803234	3.16e-05	0.0234591	0.0246846	0.160076	0.138925	0.0200811	0.0257481	0	0.0363331	0	0	C2	NA	0.52	16.1643	0.21	0.1681	63	2	1.43467	4.78223	146	0.622097	13	56	0.874588	1.56705
TCGA-FD-A5BU	76	Non-Papillary	High Grade	2	Female	Other	Black or African American	Low	19.6	0	1.68421	0.129322	0	0.143156	0.0627769	0	0.0475708	0.00451685	0.0578526	0.048871	0	0.0444175	0.0295492	0.0265905	0.0518281	0.0847575	0.132948	0.0969736	0	0.0328314	0	0	0.00603839	C2	NA	0.6	13.0816	0.02	0.6395	27	2	0.440695	1.98313	110	0.227583	5	23	0.791678	2.57936
TCGA-XF-A9T6	88	Papillary	High Grade	1	Female	Other	White	High	2.13333	0	7.13158	0	0.0207858	0	0.160768	0.00976282	0	0	0.0646103	0.0135866	0	0.0050226	0.0276091	0.00942021	0.0604938	0.0137484	0.411455	0.0634049	0.114627	0	0.0230146	0	0.00169008	C2	NA	0.17	6.16454	0.04	-0.2554	155	15	2.92422	8.96545	268	0.25004	2	45	NA	NA
TCGA-ZF-AA4T	65	Non-Papillary	High Grade	1	Male	Other	White	High	19.9667	1	2.28947	0.0165273	0.0669973	0	0.0914633	0	0	0	0.0801833	0.0389101	0	0.114108	0	0.0336719	0.108449	0.0126052	0	0	0.212172	0	0.209	0.00821422	0.00769797	C2	NA	0.61	NA	0.23	-0.4679	58	18	0.8216	2.58652	384	0.753243	18	61	NA	0
TCGA-FD-A3B6	75	Papillary	High Grade	2	Male	Other	White	High	33.5	1	5.97368	0.0222027	0	0.00562625	0.265563	0	0	0.095065	0.0982159	0.00943464	0	0.0471038	0.034258	0.0355179	0.0392697	0.0524232	0.24421	0.00312649	0	0.0423612	0	0	0.00562213	C2	BLCA.4	0.58	0.393311	0.26	0.1545	114	47	2.20224	7.45143	239	0.631578	14	32	0.71175	1.385
TCGA-4Z-AA80	73	Papillary	High Grade	5	Male	NA	White	High	0.633333	1	8.97368	0.0807099	0	0.0387232	0.17962	0.0635958	0	0	0.169504	0	0	0.0694308	0	0.0132849	0	0.0451514	0.202942	0	0.0629561	0	0.074082	0	0	C2	NA	0.53	18.6517	0.41	-0.7569	157	5	3.82951	10.9677	356	0.813572	20	64	0.916583	2.64927
TCGA-XF-A9SW	85	Non-Papillary	High Grade	3	Male	Other	White	Low	12.0667	1	1.34211	0.103956	0	0.0322145	0.0453657	0	0.0327534	0	0.0627913	0.0170099	0	0	0.0104119	0.0389847	0	0.0016063	0.44846	0	0.0547672	0.151679	0	0	0	C1	NA	0.66	7.75366	0.01	0.6423	27	1	0.658154	1.1596	106	0.398602	10	43	0.916641	2.01407
TCGA-E7-A5KE	78	Non-Papillary	High Grade	1	Female	Other	Asian	High	0.566667	0	4.5	0	0.105059	0.0118543	0.00087066	0.440635	0	0	0	0	0.00523309	0.0507646	0	0.0285937	0.0567254	0	0	0	0.199627	0.100637	0	0	0	C1	NA	0.08	0.334418	0.26	-0.6449	85	8	2.14323	4.6008	308	0.511912	14	31	NA	NA
TCGA-DK-AA6S	60	Non-Papillary	High Grade	1	Male	Other	White	Low	168.333	0	11.5789	0	0.043254	0.0141805	0.141598	0	0.0560873	0.0244179	0.144983	0.0365929	0	0	0.0779667	0.0153756	0.0767265	0.163476	0.151635	0.0171811	0	0.0365258	0	0	0	C1	NA	0.32	NA	0.29	0.7519	280	6	5.46127	15.402	277	0.771221	7	28	0.902698	0.991715
TCGA-FD-A5BR	57	Non-Papillary	High Grade	1	Male	Other	White	Low	27.1	0	2	0.165352	0.0442297	0.106269	0.056661	0	0.0574642	0	0.142963	0.0724786	0	0	0.00371442	0.0432597	0.0165085	0.00686124	0.199396	0	0.0326329	0.0511686	0	0	0.0010407	C1	NA	0.56	7.39797	0.59	0.302	34	5	0.699186	2.49275	96	0.435166	8	27	0.925252	4.16346
TCGA-FD-A6TC	79	Non-Papillary	High Grade	3	Female	Other	White	Low	6.23333	0	19.9211	0	0.0551867	0.0555848	0.030197	0	0.0710932	0	0.0263483	0	0	0.0735424	0	0.00175949	0.167034	0	0.404716	0	0.0354342	0	0.0652766	0	0.0138271	C1	NA	0.43	3.78831	0.18	0.5119	410	69	9.1181	24.7491	315	0.553623	12	45	0.965077	2.61348
TCGA-XF-AAN1	75	Papillary	High Grade	3	Female	Other	NA	High	31.3667	1	1.78947	0	0.104289	0.00272381	0.190783	0.169931	0	0	0.110277	0	0	0.00994572	0.00478983	0.0414844	0	0.0268462	0.118355	0.149578	0.066723	0	0.00427502	0	0	C2	NA	0.09	1.73109	0.01	-0.3714	51	0	1.07595	2.12025	157	0.128142	4	15	NA	0
TCGA-DK-A3IV	60	Non-Papillary	High Grade	4	Male	Other	White	High	9.8	1	1.63158	0.0747938	0.0792743	0	0.0970279	0	0.142326	0	0.0916171	0.102975	0	0	0.043428	0.0103978	0.0178483	0.103202	0.110594	0	0.0807494	0.0457666	0	0	0	C2	BLCA.1	0.44	NA	0.09	-0.6702	25	4	0.644723	2.14908	201	0.2869	7	29	0.584945	1.45353
TCGA-PQ-A6FN	78	Non-Papillary	High Grade	3	Female	Other	White	High	16.9	0	1.94737	0.136601	0	0.0971399	0.111151	0	0	0	0.115227	0.0232289	0	0.0342877	0	0	0.191609	0.062203	0.202802	8.99e-05	0	0	0.0201471	0	0.00551327	C1	NA	0.78	7.06912	0.15	0.1413	42	221	0.695765	2.0583	121	0.387745	18	36	NA	0
TCGA-K4-A5RI	67	Non-Papillary	High Grade	2	Female	Other	White	High	11.8667	1	2.89474	0	0.0189048	0.0170714	0.00568899	0	0.0704387	0	0.0890845	0	0	0.0768116	0.0632462	0.0711365	0	0	0.188324	0.137775	0.0287641	0.232755	0	0	0	C1	NA	0.29	7.2286	0.18	0.3611	46	27	1.33396	3.37748	116	0.882935	15	19	0.872304	3.9815
TCGA-ZF-A9R7	76	Non-Papillary	High Grade	3	Female	Other	White	Low	22.1667	0	14.9474	0.00854421	0.041216	0.0481896	0.346821	0	0	0.0414329	0.236222	0.0161957	0	0	0.0536093	0.0232237	0.00155786	0.085471	0.0503887	0.0102468	0	0.0341192	0	0.00276194	0	C2	NA	0.51	NA	0.13	-0.425	330	6	6.00479	18.2245	215	0.331289	11	18	0.893889	1.73943
TCGA-XF-A9SM	76	Non-Papillary	High Grade	3	Male	Other	White	High	34.9333	0	5.05263	0.0214022	0	0.00759227	0.22523	0	0.0847936	0.0596174	0.100241	0.0354318	0	0.0163633	0.0201784	0.0125983	0	0.0797688	0.267389	0.0156603	0	0	0.0533434	0	0.000390472	C2	NA	0.8	8.85048	0.16	0.36	95	13	2.26404	6.10033	120	0.356706	11	43	0.883795	3.47493
TCGA-FD-A6TE	54	Non-Papillary	High Grade	2	Male	Other	White	High	12.5333	0	5.05263	0	0	0.193981	0.160296	0	0.109777	0	0.2515	0	0	0	0.0565479	0.00400427	0	0.0943307	0.0815309	0	0.0349164	0	0.00997023	0	0.00314532	C1	NA	0.18	12.0919	0.25	-0.5216	75	2	2.20075	6.41362	113	0.761406	24	32	0.921123	2.4309
TCGA-XF-AAME	64	Non-Papillary	High Grade	1	Female	Other	White	Low	94.2667	1	0.447368	0.11679	0	0.094205	0.0987796	0	0.05644	0	0.0745487	0.0655551	0	0	0.00371772	0.0721694	0	0.0157293	0.286607	0.0379873	0.0288065	0.0486648	0	0	0	C1	NA	0.86	2.53576	0.38	0.8129	11	3	0.0631863	0.410711	49	0.0475658	5	16	0.896436	4.60917
TCGA-BT-A42C	64	Papillary	High Grade	2	Male	Other	White	High	29.1	0	8.52632	0	0.15612	0.110486	0.0610179	0.0735945	0	0	0.13462	0.0334374	0	0.0219377	0	0.0540007	0	0	0.0533858	0	0.194108	0	0.0760725	0	0.0312198	C1	BLCA.1	0.34	4.38251	0.51	-0.2353	161	77	2.816	8.98304	164	0.730867	16	53	NA	NA
TCGA-CF-A47Y	55	Papillary	Low Grade	1	Male	Other	Asian	Low	12.4333	0	1.44737	0	0.0505267	0.096093	0.318693	0.0617149	0	0	0.159841	0	0	0.00521409	0.0223905	0.0452538	0	0.00904249	0.114749	0	0.0199118	0.0957791	0	0	0.000790867	C3	NA	0.08	0.66413	0.01	-0.547	26	2	0.629599	1.70891	49	0.000164352	0	2	NA	NA
TCGA-E7-A519	72	Papillary	High Grade	2	Male	Other	White	Low	16.9333	0	1.86842	0	0.151393	0.056568	0.130179	0.0906393	0	0	0.150291	0.118949	0	0	0.037411	0.151372	0.0213987	0.00628322	0.0691487	0.00668918	0.00298032	0.00457521	0.00212196	0	0	C4	NA	0.36	6.57109	0.08	-0.2749	34	141	0.543251	2.10909	59	0.0163978	0	3	NA	NA
TCGA-FD-A43Y	65	Non-Papillary	High Grade	2	Male	Other	White	Low	15.8	1	1.42105	0	0.000958334	0.0148582	0.086321	0	0	0	0.0899277	0.035535	0	0	0.0443397	0.0790853	0.0840753	0.194635	0.156114	0.172745	0.0145824	0.0268231	0	0	0	C2	NA	0.56	9.1544	0.18	0.5945	29	9	0.665145	1.6787	184	0.398173	6	38	NA	NA
TCGA-BL-A5ZZ	80	Papillary	High Grade	4	Female	Other	White	Low	12.5667	0	3.34211	0.0038216	0.000688143	0	0.0287817	0	0.0386836	0	0.013303	0.0338942	0	0.0709978	0	0	0.391344	0	0.372547	0	0	0	0.0459382	0	0	C1	NA	0.62	2.68631	0.11	1.0464	63	25	1.56768	4.04747	60	0.235772	9	13	NA	NA
TCGA-CF-A3MF	34	Papillary	Low Grade	1	Male	Other	Asian	Low	12.7667	0	0.526316	0	0.0338628	0.0274085	0.0999359	0.314158	0	0	0.020798	0	0	0.0450387	0	0.0376288	0.102499	0.00227554	0	0.0239414	0.0567702	0.216399	0	0.0192843	0	C3	BLCA.1	0.22	0.129993	0.02	-0.4836	13	NA	0.211334	0.603811	95	0.453977	18	2	NA	NA
TCGA-FD-A3B8	56	Non-Papillary	High Grade	4	Male	Hispanic or Latino	White	Low	12.8	0	0.684211	0.0760463	0	0.000841138	0.159039	0	0.216331	0.0310633	0.0182302	0	0	0.0130224	0.0190331	0.0359072	0.0416535	0.129128	0.151097	0.0124299	0.00447124	0.0765452	0	0	0.0151614	C2	BLCA.4	NA	6.83692	NA	0.8964	20	NA	0.268298	0.626029	60	0.00151847	NA	NA	0.626144	1.80979
TCGA-DK-A1A7	67	Non-Papillary	High Grade	1	Female	Other	White	Low	18.6667	0	5.26316	0.283083	0	0.0135784	0.182303	0	0.156374	0	0.138831	0.0312309	0	0	0.0294488	0.0325583	0.0147854	0	0.0565595	0.00925208	0.017136	0.0348599	0	0	0	C1	BLCA.1	0.26	NA	0.22	-0.1282	59	49	1.67521	6.03077	484	0.654559	12	49	NA	0
TCGA-DK-A1A6	53	Non-Papillary	High Grade	4	Male	NA	White	High	67.3333	0	5.55263	0.00673543	0	0	0.315692	0	0	0.0674232	0.0433238	0.0108677	0	0.0156022	0	0.0218298	0	0	0.18735	0	0.21308	0	0.110616	0.0074797	0	C2	BLCA.1	0.47	NA	0.16	-0.148	151	84	NA	NA	341	0.89056	14	29	NA	0
TCGA-DK-A6B2	70	Non-Papillary	High Grade	2	Male	Other	White	Low	15.9	0	4.26316	0.0696044	0	0.131284	0.0984349	0	0.0792127	0.0144944	0.0217954	0.0576646	0	0	0.0182392	0.00171338	0.0883031	0.119751	0.173039	0.0246537	0.0337179	0.0648022	0	0	0.00329087	NA	NA	0.51	NA	0.12	NA	58	NA	1.91978	4.6705	235	0.535203	18	38	NA	NA
TCGA-DK-AA74	75	Non-Papillary	High Grade	3	Male	Other	White	Low	56.9333	0	4.78947	0.0210627	0	0.0166441	0.125403	0	0.0321965	4.27e-05	0.0953057	0.0595085	0	0	0.0747258	0.0178963	0.0631154	0.101287	0.293344	0.0390375	0	0.0532526	0	0	0.00717742	C2	NA	0.79	NA	0.4	0.8259	82	NA	1.50469	5.80382	121	0.217947	9	31	0.775585	1.38966
TCGA-ZF-AA4N	74	Non-Papillary	High Grade	5	Male	Other	White	High	2.93333	1	3.5	0	0.0383003	0.0159626	0.153861	0	0.0857955	0.0124668	0.0869031	0.0195789	0	0.00968235	0.00354137	0.0787169	0	0.0790393	0.203686	0.114681	0.0393057	0.00332083	0.0522416	0.00291668	0	C1	NA	0.23	NA	0.56	0.4239	69	81	1.16168	4.22971	160	0.433685	8	6	NA	NA
TCGA-BT-A0YX	70	Non-Papillary	High Grade	1	Female	Other	White	Low	13.3333	1	13.3158	0.0245637	0	0.00999454	0.217596	0	0.152526	0.031777	0.127886	0.0143869	0	0.00708379	0.0120189	0.0335598	0	0.0635386	0.16881	0.045876	0.0225128	0	0.0519101	0	0.0159591	C1	BLCA.3	0.51	24.8542	0.04	0.187	255	47	5.24522	16.1918	91	0.101021	1	16	0.812825	2.54861
TCGA-R3-A69X	70	Non-Papillary	High Grade	2	Male	Other	White	Low	14.4333	0	4.63158	0.0517153	0.0473205	0	0.0811666	0	0.108831	0	0.0613948	0.064156	0	0.000646364	0.0202966	0.0760233	0	0.0199833	0.346173	0.0280743	0.0211191	0.0731004	0	0	0	C1	NA	0.78	NA	0.09	0.3366	104	33	1.81843	5.48416	69	0.617729	27	22	0.916766	2.64979
TCGA-XF-AAMW	79	Non-Papillary	High Grade	1	Female	Other	White	High	8.43333	1	0.684211	0.000148403	0.0162021	0.0388344	0.0336496	0	0.120305	0.0140479	0.0597362	0.00768189	0	0.038237	0	0.0306929	0.0495478	0.05428	0.289288	0.0818867	0.0983338	0	0.0354846	0.0076296	0.0240146	C2	NA	0.47	5.75483	0.02	0.7342	14	1	0.342868	0.716907	533	0.665807	15	21	0.889833	1.73154
TCGA-C4-A0EZ	69	Non-Papillary	High Grade	2	Female	NA	NA	High	9.1	1	4.34211	0	0.00766995	0.0031279	0.0365717	0	0.161407	0	0.0509519	0.145963	0	0.132283	0	0.00175726	0.271164	0	0.142554	0.0196702	0.0104568	0.0164238	0	0	0	NA	NA	0.07	14.6763	0.4	NA	95	27	1.83763	4.842	998	0.589548	14	17	NA	NA
TCGA-E7-A678	55	Non-Papillary	Low Grade	2	Male	Other	Asian	Low	26.6	0	1.21053	0	0	0.224921	0.168723	0	0.165032	0	0.0965372	0.109895	0	0.00724603	0.0676261	0.00834588	0	0	0.0831022	0	0.0416496	0.0269218	0	0	0	C4	NA	0.08	1.29826	0	-0.9112	23	15	0.463455	1.30347	59	0.000286585	0	0	0.941224	3.34638
[truncated: 107 more rows]
[truncated: 5 more columns]

## Sheet: Sheet6
Table S6: Mutation data in the DDR pathway of TCGA BLCA
Symbol	ID	Mut
TP53	TCGA-CF-A47Y-01A	Missense
FANCD2	TCGA-XF-A8HD-01A	Missense
ATR	TCGA-XF-A8HD-01A	Missense
POLE	TCGA-XF-A8HD-01A	Nonsense
[truncated: 1,150 more rows]

## Sheet: Sheet7
Table S7: DEG analysis between the DSSH and DSSL group of TCGA BLCA
[truncated: 18,792 more rows]

[truncated: 3 more sheets: Sheet8, Sheet9, Sheet10]
